# Supplementary material for: Sequential emergence and contraction of epithelial subtypes in the prenatal human choroid plexus revealed by a stem cell model
Source: Nat Commun. 2025 Jun 3;16:5149. doi: 10.1038/s41467-025-60361-9 (PMC12134268; doi:10.1038/s41467-025-60361-9)
Supplement: Supplementary file 6 — Supplementary Dataset 1 [file 41467_2025_60361_MOESM6_ESM.xlsx]

## Sheet: table of content
Sheet number	Information	dataset and cell types details	enviorment	output	additional detail
sheet 1	DEG	31 DIV whole dataset	all cells from the 31 div dataset	top 300 DEGs across the 6 clusters
sheet 2	DEG	46 DIV whole dataset	all cells from the 46 div dataset	top 300 DEGs across the 6 clusters
sheet 3	DEG	55 DIV whole dataset	all cells from the 55 div dataset	top 300 DEGs across the 7 clusters
sheet 4	DEG	75 DIV whole dataset	all cells from the 75 div dataset	top 300 DEGs across the 8 clusters
sheet 5	DEG	31 DIV CPEC lineage subset	all CPECs and NECs from the 31 div dataset	top 300 DEGs across the 4 clusters
sheet 6	DEG	46 DIV CPEC lineage subset	all CPECs and NECs from the 46 div dataset	top 300 DEGs across the 4 clusters
sheet 7	DEG	55 DIV CPEC lineage subset	all CPECs and NECs from the 55 div dataset	top 300 DEGs across the 5 clusters
sheet 8	DEG	75 DIV CPEC lineage subset	all CPECs and NECs from the 75 div dataset	top 300 DEGs across the 3 clusters
sheet 9	DEG	31 div CPEC subset	all CPECs from the 31 div dataset	top 300 DEGs between 31 div CPECs
sheet 10	DEG	46 div CPEC subset	all CPECs from the 46 div dataset	top 300 DEGs between 46 div CPECs
sheet 11	DEG	75 div CPEC subset	all CPECs from the 75 div dataset	top 300 DEGs between 75 div CPECs
sheet 12	DEG	type 2 CPEC subset	all type 2 CPECs from the 31 and 46 div datasets	top 300 DEGs between all type 2 CPECs
sheet 13	DEG	type 1 CPEC subset	all type 1 CPECs from the 31, 46, 55, and 75 div datasets	top 300 DEGs between all type 1 CPECs
sheet 14	pathways	31 DIV C1 (c1 v c2)	all CPECs from the 31 div dataset	enriched in type 1 CPECs at 31 div	used the genes from sheet 9 as input
sheet 15	pathways	31 DIV C2 (c1 v c2)	all CPECs from the 31 div dataset	enriched in type 2 CPECs at 31 div	used the genes from sheet 9 as input
sheet 16	pathways	31 DIV (all cpec lin clst) c1	all CPECs and NECs from the 31 div dataset	enriched in type 1 CPECs at 31 div	used the genes from sheet 5 as input
sheet 17	pathways	31 DIV (all cpec lin clst) c2	all CPECs and NECs from the 31 div dataset	enriched in type 2 CPECs at 31 div	used the genes from sheet 5 as input
sheet 18	pathways	31 DIV (all cpec lin clst) n1	all CPECs and NECs from the 31 div dataset	enriched in type 1 NECs at 31 div	used the genes from sheet 5 as input
sheet 19	pathways	31 DIV (all cpec lin clst) n2	all CPECs and NECs from the 31 div dataset	enriched in type 2 NECs at 31 div	used the genes from sheet 5 as input
sheet 20	pathways	46 DIV (all cpec lin clst) n2	all CPECs and NECs from the 46 div dataset	enriched in type 2 NECs at 46 div	used the genes from sheet 6 as input
sheet 21	pathways	46 DIV (all cpec lin clst) n3	all CPECs and NECs from the 46 div dataset	enriched in type 3 NECs at 46 div	used the genes from sheet 6 as input
sheet 22	pathways	46 DIV (all cpec lin clst) n1	all CPECs and NECs from the 46 div dataset	enriched in type 1 NECs at 46 div	used the genes from sheet 6 as input
sheet 23	pathways	46 DIV (all cpec lin clst) c1	all CPECs and NECs from the 46 div dataset	enriched in type 1 CPECs at 46 div	used the genes from sheet 6 as input
sheet 24	pathways	46 DIV (all cpec lin clst) c2	all CPECs and NECs from the 46 div dataset	enriched in type 2 CPECs at 46 div	used the genes from sheet 6 as input
sheet 25	pathways	46 DIV C1 (c1 v c2)	all CPECs from the 46 div dataset	enriched in type 1 CPECs at 46 div	used the genes from sheet 10 as input
sheet 26	pathways	46 DIV C2 (c1 v c2)	all CPECs from the 46 div dataset	enriched in type 2 CPECs at 46 div	used the genes from sheet 10 as input
sheet 27	pathways	55 DIV (all cpec lin clst) c1	all CPECs and NECs from the 55 div dataset	enriched in type 1 CPECs at 55 div	used the genes from sheet 7 as input
sheet 28	pathways	55 DIV (all cpec lin clst) n1	all CPECs and NECs from the 55 div dataset	enriched in type 1 NECs at 55 div	used the genes from sheet 7 as input
sheet 29	pathways	55 DIV (all cpec lin clst) n2	all CPECs and NECs from the 55 div dataset	enriched in type 2 NECs at 55 div	used the genes from sheet 7 as input
sheet 30	pathways	75 DIV (all cpec lin clst) n1	all CPECs and NECs from the 75 div dataset	enriched in type 1 NECs at 75 div	used the genes from sheet 8 as input
sheet 31	pathways	75 DIV (all cpec lin clst) c1a	all CPECs and NECs from the 75 div dataset	enriched in type 1a CPECs at 75 div	used the genes from sheet 8 as input
sheet 32	pathways	75 DIV (all cpec lin clst) c1b	all CPECs and NECs from the 75 div dataset	enriched in type 1b CPECs at 75 div	used the genes from sheet 8 as input
sheet 33	pathways	75 DIV C1a (c1a v c1b)	all CPECs from the 75 div dataset	enriched in type 1a CPECs at 75 div	used the genes from sheet 11 as input
sheet 34	pathways	75 DIV C1b (c1a v c1b)	all CPECs from the 75 div dataset	enriched in type 1b CPECs at 75 div	used the genes from sheet 11 as input
sheet 35	pathways	31 div c2 (31 div v 46 div)	all type 2 CPECs from the 31 and 46 div datasets	enriched in type 2 CPECs at 31 div	used the genes from sheet 12 as input
sheet 36	pathways	46 div c2 (31 div v 46 div)	all type 2 CPECs from the 31 and 46 div datasets	enriched in type 2 CPECs at 46 div	used the genes from sheet 12 as input
sheet 37	pathways	31 div c1 (31v46v55v75)	all type 1 CPECs from the 31, 46, 55, and 75 div datasets	enriched in type 1 CPECs at 31 div	used the genes from sheet 13 as input
sheet 38	pathways	46 div c1 (31v46v55v75)	all type 1 CPECs from the 31, 46, 55, and 75 div datasets	enriched in type 1 CPECs at 46 div	used the genes from sheet 13 as input
sheet 39	pathways	55 div c1 (31v46v55v75)	all type 1 CPECs from the 31, 46, 55, and 75 div datasets	enriched in type 1 CPECs at 55 div	used the genes from sheet 13 as input
sheet 40	pathways	75 div c1a (31v46v55v75)	all type 1 CPECs from the 31, 46, 55, and 75 div datasets	enriched in type 1a CPECs at 75 div	used the genes from sheet 13 as input
sheet 41	pathways	75 div c1b (31v46v55v75)	all type 1 CPECs from the 31, 46, 55, and 75 div datasets	enriched in type 1b CPECs at 75 div	used the genes from sheet 13 as input
sheet 42	GSEA terms	GSEA terms and genes	na	na	currated list of genes
sheet 43	patient detail	human tissue details	na	na	characteristics of patient cases

## Sheet: 31 DIV WHOLE DATASET
Row	Cluster	DE_Score
STMN2	neuron	10.6933
CRABP1	neuron	9.63731
TUBB2B	neuron	9.23915
MLLT11	neuron	8.91889
TUBA1A	neuron	8.14579
STMN4	neuron	7.08209
GAP43	neuron	7.01045
TAGLN3	neuron	6.86277
MAP1B	neuron	6.79348
CRMP1	neuron	6.64866
SNCG	neuron	6.46841
TUBB2A	neuron	6.24167
GNG3	neuron	6.08023
BASP1	neuron	5.13916
MIAT	neuron	4.92416
PCBP4	neuron	4.90239
NNAT	neuron	4.88684
SOX4	neuron	4.85863
RAB3A	neuron	4.42717
HN1	neuron	4.16659
FAM57B	neuron	4.16107
KIF5C	neuron	4.15705
APLP1	neuron	4.13087
RTN1	neuron	4.05531
CD24	neuron	3.96487
DCX	neuron	3.88375
NEFL	neuron	3.87705
CKB	neuron	3.7298
MARCKSL1	neuron	3.70174
BEX1	neuron	3.65937
PPP1R1A	neuron	3.57599
ENO2	neuron	3.39206
TMSB4X	neuron	3.38832
NEFM	neuron	3.25928
GDI1	neuron	3.24584
SOX11	neuron	3.14613
RBP1	neuron	3.14576
ELAVL3	neuron	3.09718
NHLH1	neuron	3.07726
NRN1	neuron	3.07054
ELAVL2	neuron	3.04949
SCG3	neuron	3.01545
TSPAN7	neuron	2.99616
HES6	neuron	2.96246
TERF2IP	neuron	2.91396
RTN4	neuron	2.78665
GPC2	neuron	2.70467
VAMP2	neuron	2.69114
PMEL	neuron	2.67527
NREP	neuron	2.67145
INA	neuron	2.66313
PPP1R17	neuron	2.65513
TFAP2B	neuron	2.65315
TPD52	neuron	2.64892
OLFM1	neuron	2.58187
SYT1	neuron	2.56296
NSG1	neuron	2.55043
TMEM59L	neuron	2.52342
C4orf48	neuron	2.49104
PCSK1N	neuron	2.48984
IGDCC3	neuron	2.46147
DLL3	neuron	2.43262
SYT4	neuron	2.41035
SCG5	neuron	2.39769
KLC1	neuron	2.39574
ETFB	neuron	2.39012
GDAP1L1	neuron	2.34795
PODXL2	neuron	2.34244
ATP1A3	neuron	2.33878
DAAM1	neuron	2.29325
SEZ6L2	neuron	2.27099
RBFOX2	neuron	2.26958
OLFM2	neuron	2.25545
NOVA1	neuron	2.2472
CNTFR	neuron	2.23185
SNAP25	neuron	2.1948
SSTR2	neuron	2.18673
MEG3	neuron	2.17501
ATP1B1	neuron	2.14217
TTC9B	neuron	2.11232
ATP6V1G2	neuron	2.0942
ONECUT2	neuron	2.08071
CHGA	neuron	2.04742
TFAP2A	neuron	2.03289
SH3BGRL3	neuron	2.0283
TH	neuron	1.99056
TBCB	neuron	1.97477
CELF3	neuron	1.96476
ATAT1	neuron	1.96119
BEX2	neuron	1.94203
INAFM1	neuron	1.90608
2021-09-06	neuron	1.89979
FEZ1	neuron	1.89145
KLHL35	neuron	1.88932
DPYSL2	neuron	1.85493
FKBP1B	neuron	1.83359
PPP2R5B	neuron	1.83001
CELF4	neuron	1.78142
MAP2	neuron	1.74644
NKAIN4	neuron	1.74406
CXADR	neuron	1.73626
PPA1	neuron	1.73533
ATP6V0B	neuron	1.73068
ACOT7	neuron	1.72151
DTD1	neuron	1.68798
FSCN1	neuron	1.68731
STMN3	neuron	1.68562
NCAM1	neuron	1.67567
DPYSL3	neuron	1.6452
ADGRG1	neuron	1.63843
SST	neuron	1.60745
C3orf14	neuron	1.57487
GNG2	neuron	1.53053
GADD45G	neuron	1.53007
PHLDA1	neuron	1.52802
ATP6V0E2	neuron	1.51321
NEUROD1	neuron	1.51255
EPS8L1	neuron	1.50833
MMD	neuron	1.50499
HMP19	neuron	1.503
CD200	neuron	1.49918
L1CAM	neuron	1.4959
SHD	neuron	1.47712
LIMD2	neuron	1.4696
NDUFB8	neuron	1.46817
RGMB	neuron	1.46475
SNN	neuron	1.46437
SLC17A6	neuron	1.45605
KIF1A	neuron	1.45502
RUFY3	neuron	1.44189
PGM2L1	neuron	1.42481
KLF7	neuron	1.42463
MFNG	neuron	1.42188
DPYSL4	neuron	1.41625
DNER	neuron	1.40889
PRPH	neuron	1.40864
APBB3	neuron	1.40144
PRRT2	neuron	1.38655
DST	neuron	1.38496
TUBB4A	neuron	1.37961
GPM6A	neuron	1.37956
RPAIN	neuron	1.37882
MT-ND5	neuron	1.36925
MAP6	neuron	1.36447
COTL1	neuron	1.36417
CDKN2D	neuron	1.35733
REM2	neuron	1.3511
GNG4	neuron	1.34825
MAPT	neuron	1.34427
C1QL1	neuron	1.34422
TMEM14A	neuron	1.34239
C16orf45	neuron	1.34076
TSPAN13	neuron	1.33987
DYNC1H1	neuron	1.33904
EPB41	neuron	1.33868
SEC11C	neuron	1.32809
RND2	neuron	1.32496
SRRM4	neuron	1.3054
EBF1	neuron	1.29213
ATL1	neuron	1.29174
GLRX	neuron	1.27509
POU2F2	neuron	1.27474
DYNC1I2	neuron	1.27065
LAMP5	neuron	1.26777
THSD7A	neuron	1.26766
CCDC112	neuron	1.25667
ARL4D	neuron	1.25404
MIR124-2HG	neuron	1.24855
KCNQ2	neuron	1.24819
FXYD7	neuron	1.24727
NEUROG1	neuron	1.23645
KLHDC8A	neuron	1.23473
NGFR	neuron	1.2345
C14orf132	neuron	1.22763
CNST	neuron	1.22327
MEIS2	neuron	1.22176
FAM110A	neuron	1.21897
RUNDC3A	neuron	1.20891
NTM	neuron	1.20575
ATP6V1B2	neuron	1.19673
CAMK2N1	neuron	1.19155
CSNK1E	neuron	1.16072
FAM89B	neuron	1.15691
CHD7	neuron	1.15025
THUMPD3-AS1	neuron	1.14981
LHX9	neuron	1.14308
HOXB2	neuron	1.13754
DCTN1	neuron	1.13354
CADM1	neuron	1.12931
C10orf35	neuron	1.12759
CCDC167	neuron	1.12571
SMARCA4	neuron	1.11867
RBFOX1	neuron	1.11497
TMEM176A	neuron	1.10526
C6orf1	neuron	1.10481
DUSP4	neuron	1.1031
MEIS3	neuron	1.09779
CHGB	neuron	1.08705
GDAP1	neuron	1.08642
C11orf96	neuron	1.0772
MAP1A	neuron	1.07525
KMT2E	neuron	1.07234
ECEL1	neuron	1.07048
CAMKV	neuron	1.06965
DBN1	neuron	1.06771
RUNX1T1	neuron	1.05725
CXCR4	neuron	1.05408
GSTA4	neuron	1.04692
USP11	neuron	1.04612
SERINC1	neuron	1.04609
PBX3	neuron	1.0458
TLX3	neuron	1.0456
CARTPT	neuron	1.04522
SNAPC3	neuron	1.0401
KIF1B	neuron	1.03111
BAZ2B	neuron	1.02546
NPDC1	neuron	1.0246
DYNC1LI1	neuron	1.02181
FYN	neuron	1.01911
ZC2HC1A	neuron	1.01898
ACTL6B	neuron	1.01554
ACAP3	neuron	1.01107
TMEM163	neuron	1.00059
YWHAG	neuron	0.997394
FAM219A	neuron	0.99632
RBFOX3	neuron	0.992107
ANK2	neuron	0.989976
PARP6	neuron	0.988325
ISL1	neuron	0.986131
ARHGDIG	neuron	0.981986
TLE1	neuron	0.980815
FAM127A	neuron	0.98002
SCAMP5	neuron	0.976326
CLIP3	neuron	0.964645
CLTB	neuron	0.958756
NFASC	neuron	0.958091
DNAJB5	neuron	0.951362
ENC1	neuron	0.948875
STXBP1	neuron	0.948531
SCG2	neuron	0.947743
BSDC1	neuron	0.946269
KHDRBS3	neuron	0.945047
PAK3	neuron	0.940358
SYP	neuron	0.940125
TAC1	neuron	0.937976
GRB2	neuron	0.930328
BCL7A	neuron	0.930064
TRIM36	neuron	0.928734
TMEM55A	neuron	0.928477
PCDH9	neuron	0.928089
BLCAP	neuron	0.926809
PCP4	neuron	0.921857
MUM1	neuron	0.92172
ATCAY	neuron	0.913213
TP53I11	neuron	0.91057
SCD5	neuron	0.910172
KIF3A	neuron	0.909446
ZEB1	neuron	0.908473
CECR1	neuron	0.908022
CDC42	neuron	0.907872
ACTR1A	neuron	0.906561
MAP7D1	neuron	0.904553
GTF2I	neuron	0.903262
PABPN1	neuron	0.902496
IDH1	neuron	0.900962
TMEM176B	neuron	0.900079
DMTN	neuron	0.899524
CADM3	neuron	0.897718
MIR7-3HG	neuron	0.895268
GABPB1-AS1	neuron	0.893367
NEUROD4	neuron	0.892004
DNAJC12	neuron	0.890689
YWHAZ	neuron	0.887494
RTN2	neuron	0.886775
NAPB	neuron	0.884452
TTLL7	neuron	0.883833
CCDC184	neuron	0.882336
RNF24	neuron	0.881699
NXPH4	neuron	0.880078
LHX5-AS1	neuron	0.876476
NIPSNAP1	neuron	0.873739
RNF165	neuron	0.873046
PEBP1	neuron	0.871119
DHPS	neuron	0.867546
SMIM18	neuron	0.866919
CEP170	neuron	0.865108
CLDN5	neuron	0.864571
ADCYAP1	neuron	0.858446
TCAF1	neuron	0.853634
UBE2L6	neuron	0.852967
MAPK8IP2	neuron	0.851465
MAB21L1	neuron	0.851034
TSPAN5	neuron	0.849466
SYN1	neuron	0.848931
PHOX2A	neuron	0.846684
ARMCX3	neuron	0.842015
ZCCHC12	neuron	0.839443
MAP1LC3A	neuron	0.836425
CHN1	neuron	0.83574
KIDINS220	neuron	0.831465
COL3A1	prog 1	7.87282
COL1A1	prog 1	5.64174
GPC3	prog 1	5.49034
CYR61	prog 1	5.314
MFAP4	prog 1	5.1867
LUM	prog 1	5.01411
COL1A2	prog 1	4.77598
JUNB	prog 1	3.85811
DCN	prog 1	3.66806
S100A11	prog 1	3.50186
FOS	prog 1	3.38411
IL11RA	prog 1	3.2813
IER2	prog 1	3.2175
SPARC	prog 1	3.15695
IGF2	prog 1	3.14254
MDFI	prog 1	2.71962
EGR1	prog 1	2.68925
CALD1	prog 1	2.54459
ITM2C	prog 1	2.50622
IFITM3	prog 1	2.3856
SERPINF1	prog 1	2.3039
JUN	prog 1	2.24502
TGFBI	prog 1	2.23998
TIMP1	prog 1	2.17413
MAGED2	prog 1	2.15896
IGFBP5	prog 1	2.1413
SSR2	prog 1	2.07952
COL6A2	prog 1	2.06683
TPM1	prog 1	1.9901
BST2	prog 1	1.84661
CXCL12	prog 1	1.81472
MMP2	prog 1	1.8037
SNAI2	prog 1	1.75944
OLFML3	prog 1	1.71704
FRZB	prog 1	1.68674
POSTN	prog 1	1.68625
SFRP1	prog 1	1.5403
TNNI1	prog 1	1.47721
FCGRT	prog 1	1.46816
CRTAP	prog 1	1.43052
SOCS3	prog 1	1.42395
SOCS1	prog 1	1.41849
GLT8D2	prog 1	1.40918
FKBP7	prog 1	1.35727
RAMP2	prog 1	1.30645
MAB21L2	prog 1	1.28866
FBLN2	prog 1	1.26344
CDC42EP5	prog 1	1.2614
ZFP36	prog 1	1.25721
IGFBP3	prog 1	1.23419
DNM3OS	prog 1	1.20409
COL5A2	prog 1	1.20014
BGN	prog 1	1.16945
BMP4	prog 1	1.16776
PLS3	prog 1	1.15593
PLAT	prog 1	1.12293
KCNQ1OT1	prog 1	1.11194
PITX2	prog 1	1.11116
SOSTDC1	prog 1	1.09751
FLRT3	prog 1	1.07317
EFEMP2	prog 1	1.06345
HOXA10	prog 1	1.03455
RRBP1	prog 1	1.03251
SERTAD4	prog 1	1.02769
SLC9A3R2	prog 1	1.02472
SELM	prog 1	1.01938
IGFBP4	prog 1	1.01801
MXRA8	prog 1	0.9943
QPRT	prog 1	0.9558
PDGFRA	prog 1	0.947894
CXCL14	prog 1	0.939004
HAND1	prog 1	0.930665
ARID5B	prog 1	0.918761
FN1	prog 1	0.911113
P3H1	prog 1	0.886851
COL6A3	prog 1	0.880049
EDNRA	prog 1	0.873206
LOXL1	prog 1	0.869406
MMP23B	prog 1	0.863748
IGF1	prog 1	0.858305
PGF	prog 1	0.856432
PGM5-AS1.1	prog 1	0.845064
NFIB	prog 1	0.836017
COL6A1	prog 1	0.818536
TPD52L1	prog 1	0.812327
LIMA1	prog 1	0.806994
FAM212A	prog 1	0.799449
CEBPD	prog 1	0.790613
RARG	prog 1	0.788757
SPRR2F	prog 1	0.767012
SEMA3A	prog 1	0.761023
MARVELD1	prog 1	0.754716
TSC22D4	prog 1	0.750083
CREB3L1	prog 1	0.74952
ZNF467	prog 1	0.746088
SLITRK6	prog 1	0.738994
PPIC	prog 1	0.724727
ARHGAP29	prog 1	0.713747
MPPED2	prog 1	0.699803
AXL	prog 1	0.690185
CDH11	prog 1	0.670341
ADAMTS6	prog 1	0.667572
NR4A1	prog 1	0.667111
ITM2A	prog 1	0.65291
SNHG18	prog 1	0.643132
MOXD1	prog 1	0.634963
PKIB	prog 1	0.624989
TBX2-AS1	prog 1	0.62385
S100A16	prog 1	0.618545
STRA6	prog 1	0.61618
SELENBP1	prog 1	0.615258
FHL3	prog 1	0.613872
ALDH1A1	prog 1	0.599799
CCND2	prog 1	0.598792
KCTD12	prog 1	0.598201
TMEM119	prog 1	0.596949
SCRG1	prog 1	0.591851
HEY1	prog 1	0.591022
SLC40A1	prog 1	0.586275
FOSB	prog 1	0.582767
FAM114A1	prog 1	0.572908
TCEAL8	prog 1	0.571231
NPNT	prog 1	0.571064
PRCD	prog 1	0.563323
CD248	prog 1	0.563049
ADAMTS1	prog 1	0.562036
PDE1A	prog 1	0.558752
FGF7	prog 1	0.545657
FIBIN	prog 1	0.543344
THY1	prog 1	0.540893
SH3BP1	prog 1	0.534892
FBLIM1	prog 1	0.534332
LRRC17	prog 1	0.530241
SERTAD4-AS1	prog 1	0.524549
DSG2	prog 1	0.523989
COL5A1	prog 1	0.52112
EDN3	prog 1	0.518338
S100A4	prog 1	0.509121
APOBEC3C	prog 1	0.504878
LAMA4	prog 1	0.499347
DOK4	prog 1	0.49777
RP11-161M6.2	prog 1	0.496701
DACT1	prog 1	0.495187
GUCY1A3	prog 1	0.493653
WT1	prog 1	0.487703
HIF3A	prog 1	0.487664
PDGFRB	prog 1	0.485954
NRP2	prog 1	0.47765
SERINC2	prog 1	0.466087
SERTAD1	prog 1	0.465654
RP11-369C8.1	prog 1	0.462743
HAND2	prog 1	0.461887
PHACTR2	prog 1	0.458398
EGFL7	prog 1	0.442363
ZYX	prog 1	0.440447
COL21A1	prog 1	0.438823
EGR2	prog 1	0.437718
LAYN	prog 1	0.431095
CYTL1	prog 1	0.430485
PTH1R	prog 1	0.426336
MGP	prog 1	0.42222
LRRC4C	prog 1	0.422202
NTF3	prog 1	0.420008
ETHE1	prog 1	0.417985
EPHB3	prog 1	0.416745
TGFB2	prog 1	0.415683
STAT3	prog 1	0.414096
RRAS	prog 1	0.413723
PTGES	prog 1	0.401658
PRICKLE1	prog 1	0.400447
SPOCK3	prog 1	0.396006
NID2	prog 1	0.395889
OSR2	prog 1	0.390241
SPRY1	prog 1	0.385943
OSR1	prog 1	0.385422
FBLN5	prog 1	0.384662
ISLR	prog 1	0.378959
LURAP1L	prog 1	0.377664
DUSP2	prog 1	0.375747
OGN	prog 1	0.375343
NET1	prog 1	0.372933
MGAT4C	prog 1	0.370664
SEC24D	prog 1	0.367133
EHD2	prog 1	0.365149
LDOC1	prog 1	0.363177
SHISA3	prog 1	0.361227
LINC00936	prog 1	0.360536
LMCD1	prog 1	0.357631
FLRT2	prog 1	0.355266
CFI	prog 1	0.35288
HSPA12B	prog 1	0.350585
PTGER2	prog 1	0.350515
PDLIM2	prog 1	0.344258
ALDH2	prog 1	0.343782
CDH3	prog 1	0.340391
PARM1	prog 1	0.329348
SCUBE3	prog 1	0.328627
S1PR3	prog 1	0.328377
KANK4	prog 1	0.327055
SNAI1	prog 1	0.32213
SOX6	prog 1	0.319005
TBX3	prog 1	0.317274
P3H2	prog 1	0.314064
HOXA11	prog 1	0.312655
HNMT	prog 1	0.310663
LYPD6B	prog 1	0.307696
RGS2	prog 1	0.304385
LAMB1	prog 1	0.30317
HLX	prog 1	0.302851
PEAR1	prog 1	0.302497
PPFIBP1	prog 1	0.302301
DUSP5	prog 1	0.302062
GSC	prog 1	0.301214
ASPN	prog 1	0.299543
GATA6-AS1	prog 1	0.298228
CARMN	prog 1	0.297354
SERTAD3	prog 1	0.295494
FLI1	prog 1	0.295169
MYRF	prog 1	0.293325
C10orf10	prog 1	0.292297
COL23A1	prog 1	0.291723
ABHD14B	prog 1	0.290934
GALT	prog 1	0.290679
COPZ2	prog 1	0.285634
GABRP	prog 1	0.285379
TCF21	prog 1	0.284504
PHYHD1	prog 1	0.281942
FAM101A	prog 1	0.280852
PCDH10	prog 1	0.279537
EDIL3	prog 1	0.279503
TMEM37	prog 1	0.276325
DLC1	prog 1	0.275579
GATA5	prog 1	0.273599
APELA	prog 1	0.268015
FAM110B	prog 1	0.267564
CD74	prog 1	0.264514
PRSS12	prog 1	0.262824
UPK3B	prog 1	0.256552
MYLIP	prog 1	0.252552
TMEM100	prog 1	0.252081
ETS2	prog 1	0.251565
HOXD9	prog 1	0.251128
SPEG	prog 1	0.247875
PDZRN3	prog 1	0.246075
ANGPTL2	prog 1	0.244328
MEOX1	prog 1	0.24252
MYADM	prog 1	0.24237
ARMCX6	prog 1	0.241157
OLFML2B	prog 1	0.238199
HOXD8	prog 1	0.237075
CAPN6	prog 1	0.236721
HBD	prog 1	0.234629
OLFM3	prog 1	0.234572
CTD-3252C9.4	prog 1	0.233224
ADGRA2	prog 1	0.232713
PRR16	prog 1	0.231
BMP1	prog 1	0.230989
NFKBIZ	prog 1	0.228444
LINC01116	prog 1	0.227653
AMHR2	prog 1	0.227276
SPP1	prog 1	0.226189
SPIN2A	prog 1	0.225174
IL27RA	prog 1	0.223739
DKK2	prog 1	0.222025
OLFML1	prog 1	0.218524
RGS3	prog 1	0.218235
C1S	prog 1	0.21802
TMEM173	prog 1	0.217975
FAM43A	prog 1	0.217379
S1PR2	prog 1	0.216633
TMEM117	prog 1	0.216504
SOX9	prog 1	0.216093
MRC2	prog 1	0.215994
TNFRSF19	prog 1	0.214379
TRO	prog 1	0.212093
SMOC2	prog 1	0.211459
NPY1R	prog 1	0.21048
HSPB7	prog 1	0.210459
CAV2	prog 1	0.208804
CTSK	prog 1	0.208104
ERG	prog 1	0.205988
MPZL2	prog 1	0.205806
DGKZ	prog 1	0.203849
STAP2	prog 1	0.202229
SLIT3	prog 1	0.202158
GDF10	prog 1	0.200333
TRIM5	prog 1	0.197532
EGFL6	prog 1	0.197385
GPR20	prog 1	0.195683
PLPP4	prog 1	0.195088
PART1	prog 1	0.194884
CPM	prog 1	0.19464
RP5-1172A22.1	prog 1	0.194262
KREMEN2	prog 1	0.19291
SMTNL2	prog 1	0.19231
NTF4	prog 1	0.190572
ACSF2	prog 1	0.190499
EGR3	prog 1	0.187402
TINAGL1	prog 1	0.186163
LRFN5	prog 1	0.184907
HMGB2	prog 3	9.56186
HIST1H4C	prog 3	9.45335
TUBA1B	prog 3	8.4065
UBE2C	prog 3	7.96209
HMGN2	prog 3	7.75042
H2AFZ	prog 3	7.7226
CKS1B	prog 3	7.62894
PTTG1	prog 3	7.5888
HMGB1	prog 3	7.40011
KIAA0101	prog 3	6.87105
NUSAP1	prog 3	6.84825
STMN1	prog 3	6.71099
TUBB	prog 3	6.43502
CENPF	prog 3	5.93787
TOP2A	prog 3	5.74929
CKS2	prog 3	5.58519
TMSB15A	prog 3	5.48189
CDK1	prog 3	5.41244
BIRC5	prog 3	5.08185
MAD2L1	prog 3	5.03104
SMC4	prog 3	5.02324
MT-CO1	prog 3	4.78806
TYMS	prog 3	4.67467
AURKB	prog 3	4.66742
UBE2S	prog 3	4.64014
HMGB3	prog 3	4.58518
UBE2T	prog 3	4.57586
NUCKS1	prog 3	4.52745
MDK	prog 3	4.48177
MT-CO3	prog 3	4.43999
TPX2	prog 3	4.40926
KPNA2	prog 3	4.39466
CCNB1	prog 3	4.39257
MT-CO2	prog 3	4.37024
RANBP1	prog 3	4.3463
DEK	prog 3	4.31909
PTMA	prog 3	4.27694
MKI67	prog 3	4.26383
CDC20	prog 3	4.25365
CCNB2	prog 3	4.21362
CENPW	prog 3	4.19575
KIF22	prog 3	4.18236
ZWINT	prog 3	4.15557
HNRNPA2B1	prog 3	4.15276
H2AFV	prog 3	4.14597
RAN	prog 3	4.08199
ID3	prog 3	4.06407
FAM64A	prog 3	4.00877
RRM2	prog 3	3.90787
HNRNPA1	prog 3	3.89635
MT-CYB	prog 3	3.88746
SNRPD1	prog 3	3.83936
SRSF3	prog 3	3.82894
TMSB10	prog 3	3.81997
SNRPB	prog 3	3.79774
IDH2	prog 3	3.77999
PTN	prog 3	3.76582
DTYMK	prog 3	3.76408
CDKN3	prog 3	3.74494
CENPU	prog 3	3.73991
YBX1	prog 3	3.67597
BUB3	prog 3	3.5719
PBK	prog 3	3.56914
HMGN1	prog 3	3.56692
PPIA	prog 3	3.5651
LSM4	prog 3	3.5472
HMGA2	prog 3	3.53897
B2M	prog 3	3.53075
NME4	prog 3	3.52887
ANP32B	prog 3	3.49741
PFN1	prog 3	3.49697
GINS2	prog 3	3.49357
CCNA2	prog 3	3.48723
SRSF7	prog 3	3.45879
FBLN1	prog 3	3.44726
FDPS	prog 3	3.3967
LMNB1	prog 3	3.38954
CENPV	prog 3	3.37224
RAD51AP1	prog 3	3.37129
H2AFX	prog 3	3.34877
ORC6	prog 3	3.32117
CFL1	prog 3	3.30859
CENPH	prog 3	3.3001
H1FX	prog 3	3.28763
ARL6IP1	prog 3	3.27509
TK1	prog 3	3.24787
KIFC1	prog 3	3.17905
MT-ND4	prog 3	3.17702
CENPN	prog 3	3.1766
CENPK	prog 3	3.15653
RBMX	prog 3	3.1556
ACTB	prog 3	3.13409
RALY	prog 3	3.13296
SAE1	prog 3	3.13106
MFAP2	prog 3	3.12805
CDK4	prog 3	3.1225
MCM7	prog 3	3.096
PRC1	prog 3	3.08484
HNRNPA0	prog 3	3.05677
ACAT2	prog 3	3.05416
SMC2	prog 3	3.04077
PCNA	prog 3	3.03842
SPC25	prog 3	3.03328
PLK1	prog 3	3.03082
KIF20B	prog 3	3.02276
TPM2	prog 3	3.00928
PHGDH	prog 3	3.00717
ID1	prog 3	2.99241
ILF2	prog 3	2.98874
LSM5	prog 3	2.97893
SNRPE	prog 3	2.96597
LSM3	prog 3	2.96112
KIF2C	prog 3	2.95201
CBX1	prog 3	2.93513
LAPTM4A	prog 3	2.93391
RNASEH2A	prog 3	2.9315
SNRPA	prog 3	2.93064
BANF1	prog 3	2.91713
RMI2	prog 3	2.90591
TUBB6	prog 3	2.90365
HNRNPR	prog 3	2.88847
DUT	prog 3	2.88609
RPS3	prog 3	2.88464
RRM1	prog 3	2.88428
MND1	prog 3	2.88428
CKAP2	prog 3	2.88179
DBI	prog 3	2.84563
VIM	prog 3	2.82593
PDIA6	prog 3	2.81553
CDCA3	prog 3	2.80239
PCOLCE	prog 3	2.79668
FBXO5	prog 3	2.79601
CDCA4	prog 3	2.79159
ANAPC11	prog 3	2.78806
H2AFY	prog 3	2.77608
RPA3	prog 3	2.76982
EXOSC8	prog 3	2.76658
GSTP1	prog 3	2.76087
TPM4	prog 3	2.75657
CENPA	prog 3	2.75389
CSRP2	prog 3	2.74499
NUF2	prog 3	2.74442
NDC80	prog 3	2.71889
SGOL1	prog 3	2.71865
CENPM	prog 3	2.71236
UQCC2	prog 3	2.704
PSRC1	prog 3	2.70338
FDFT1	prog 3	2.7005
CALM3	prog 3	2.6968
HNRNPD	prog 3	2.69595
RAD21	prog 3	2.69556
GTSE1	prog 3	2.69514
PTMS	prog 3	2.6949
MZT2B	prog 3	2.69231
RPL23A	prog 3	2.68846
NASP	prog 3	2.68293
C19orf48	prog 3	2.68291
GMNN	prog 3	2.68112
HJURP	prog 3	2.6715
HNRNPM	prog 3	2.66641
EEF1D	prog 3	2.64548
CNN3	prog 3	2.63988
SLC25A5	prog 3	2.6196
MCM3	prog 3	2.57807
CBX3	prog 3	2.56452
GGH	prog 3	2.55966
ANP32E	prog 3	2.55471
DLGAP5	prog 3	2.54589
ERH	prog 3	2.53301
PSIP1	prog 3	2.52437
MXD3	prog 3	2.51941
LGALS1	prog 3	2.50336
CMC2	prog 3	2.48792
MIS18BP1	prog 3	2.4873
EMP3	prog 3	2.47824
PRDX2	prog 3	2.46976
MT-ND1	prog 3	2.46876
CDCA8	prog 3	2.46367
TMEM98	prog 3	2.46258
PMF1	prog 3	2.44302
HNRNPA3	prog 3	2.44071
RPSA	prog 3	2.43739
ASPM	prog 3	2.43319
LY6E	prog 3	2.43278
TMEM97	prog 3	2.42194
HSP90B1	prog 3	2.41748
XRCC6	prog 3	2.417
SIVA1	prog 3	2.41699
CD99	prog 3	2.40492
MZT1	prog 3	2.40198
2021-09-07	prog 3	2.40016
SRSF2	prog 3	2.39666
USP1	prog 3	2.39542
LDHB	prog 3	2.37996
TMPO	prog 3	2.37708
RPLP1	prog 3	2.37296
MIS18A	prog 3	2.37274
MARCKS	prog 3	2.37179
UBE2I	prog 3	2.36847
KNSTRN	prog 3	2.36467
MFGE8	prog 3	2.36422
H3F3A	prog 3	2.36201
FABP5	prog 3	2.35968
COX8A	prog 3	2.35892
RPL14	prog 3	2.34856
RPL27A	prog 3	2.34133
SMC3	prog 3	2.33895
MT-ND2	prog 3	2.337
MT-ATP6	prog 3	2.33002
MRPL51	prog 3	2.3269
AURKA	prog 3	2.32232
XRCC5	prog 3	2.31694
SERPINH1	prog 3	2.30453
SUMO2	prog 3	2.30141
RACGAP1	prog 3	2.30074
FUS	prog 3	2.2925
ACTG1	prog 3	2.2899
FEN1	prog 3	2.28973
ASF1B	prog 3	2.28855
EEF1B2	prog 3	2.28109
SET	prog 3	2.27164
RPA2	prog 3	2.26467
RPS15	prog 3	2.26466
SNRPF	prog 3	2.26131
NDUFA11	prog 3	2.26118
CDT1	prog 3	2.25574
RPS6	prog 3	2.2532
SNRPD3	prog 3	2.24063
PDIA3	prog 3	2.23507
AP2S1	prog 3	2.2332
DNAJC9	prog 3	2.23305
PAFAH1B3	prog 3	2.23245
EBP	prog 3	2.2268
VRK1	prog 3	2.22268
RHEB	prog 3	2.22157
RFC2	prog 3	2.21338
TROAP	prog 3	2.2128
RNPS1	prog 3	2.20173
FXYD6	prog 3	2.20009
HAUS1	prog 3	2.19978
FBL	prog 3	2.19523
CBX5	prog 3	2.19297
SUPT16H	prog 3	2.17621
NDUFA6	prog 3	2.16852
TACC3	prog 3	2.16845
CKAP2L	prog 3	2.16797
GAPDH	prog 3	2.13711
RFC4	prog 3	2.13546
RPS9	prog 3	2.12347
RNF26	prog 3	2.12319
RPL10	prog 3	2.10916
SNRPD2	prog 3	2.10213
RBBP7	prog 3	2.102
NDUFB11	prog 3	2.1013
RBBP4	prog 3	2.09958
HSPB11	prog 3	2.09717
KIF20A	prog 3	2.08864
NPM1	prog 3	2.08524
CAMTA1	prog 3	2.08062
IDI1	prog 3	2.07776
SPAG5	prog 3	2.07754
NUDT1	prog 3	2.07618
SGOL2	prog 3	2.07384
RPS3A	prog 3	2.07002
CRABP2	prog 3	2.0609
HINT1	prog 3	2.05817
SLC25A6	prog 3	2.05773
NCL	prog 3	2.05345
TRA2B	prog 3	2.04685
SUMO3	prog 3	2.03471
ITGB3BP	prog 3	2.02697
CENPE	prog 3	2.02524
RPS21	prog 3	2.01972
PSME2	prog 3	2.01797
PA2G4	prog 3	2.01009
RHNO1	prog 3	2.00408
SRP9	prog 3	2.0038
ENY2	prog 3	2.00251
AKR1A1	prog 3	2.00164
MAD2L2	prog 3	1.99212
PRDX4	prog 3	1.98804
SPC24	prog 3	1.97802
MT-ND3	prog 3	1.97716
RPS23	prog 3	1.97414
POLD2	prog 3	1.96399
RPL35	prog 3	1.958
MDH1	prog 3	1.94388
DNMT1	prog 3	1.94197
AKR1B1	prog 3	1.93262
VDAC3	prog 3	1.92798
HP1BP3	prog 3	1.9256
PDIA4	prog 3	1.92484
HNRNPDL	prog 3	1.9148
GLO1	prog 3	1.91299
HDAC2	prog 3	1.91124
CALR	prog 3	1.91073
RPL10A	prog 3	1.91063
YWHAQ	prog 3	1.90609
MZT2A	prog 3	1.90563
MRPL11	prog 3	1.89806
TPBG	NEC	6.05742
RSPO3	NEC	5.34271
AP1S2	NEC	4.88693
SPARCL1	NEC	3.82629
LYPD1	NEC	3.79273
NLRP1	NEC	3.74388
FABP7	NEC	3.73145
LY6H	NEC	3.63001
SOX2	NEC	3.50065
MEST	NEC	2.92653
PON2	NEC	2.8059
CCND1	NEC	2.71939
IGFBP2	NEC	2.64979
NTRK2	NEC	2.38779
CRB2	NEC	2.28814
PSAP	NEC	2.09077
CCDC80	NEC	1.92262
TTYH1	NEC	1.87296
RFX4	NEC	1.82696
WFIKKN1	NEC	1.81223
SDC2	NEC	1.76272
LIPA	NEC	1.75738
CTGF	NEC	1.73681
COL2A1	NEC	1.69684
SEPP1	NEC	1.62889
PHYHIPL	NEC	1.58829
GPM6B	NEC	1.49218
PLEKHA5	NEC	1.41813
FSTL1	NEC	1.41059
B4GAT1	NEC	1.39373
IFITM2	NEC	1.35039
NDN	NEC	1.21016
TSPAN3	NEC	1.19756
RHBDD2	NEC	1.11492
VASN	NEC	1.11248
PRCP	NEC	1.08789
IFIT1	NEC	1.08199
DKK3	NEC	1.08163
LGALS3BP	NEC	1.08133
KLHDC8B	NEC	1.06741
GDPD2	NEC	1.04725
GRN	NEC	1.02383
HHIP	NEC	1.00216
SLC9A3R1	NEC	0.954022
TSPAN6	NEC	0.947823
CD9	NEC	0.938747
SMOC1	NEC	0.936424
TMED1	NEC	0.936167
ITSN1	NEC	0.93433
FJX1	NEC	0.90453
FAM234A	NEC	0.900197
IFITM1	NEC	0.893691
CPXM1	NEC	0.849677
TMEM47	NEC	0.840027
GOLM1	NEC	0.834442
ASAH1	NEC	0.833966
P4HA1	NEC	0.833383
EFEMP1	NEC	0.800829
TRAPPC6A	NEC	0.793852
TXNIP	NEC	0.784321
SERPINI1	NEC	0.777172
AK4	NEC	0.776043
CD151	NEC	0.773853
NKAIN3	NEC	0.763621
APCDD1	NEC	0.761888
TMED4	NEC	0.759926
RSPO1	NEC	0.758107
CDH6	NEC	0.748483
ADCY2	NEC	0.747295
CRELD1	NEC	0.731807
NFIA	NEC	0.730486
JAM2	NEC	0.730192
CLSTN3	NEC	0.725263
ACTN3	NEC	0.710974
PAM	NEC	0.709441
BICC1	NEC	0.708523
DMD	NEC	0.708391
EMC10	NEC	0.703825
BMP5	NEC	0.698768
COMMD9	NEC	0.695781
FAM84A	NEC	0.683756
LINC00998	NEC	0.680333
FGF12	NEC	0.677914
AEBP1	NEC	0.669384
MMRN1	NEC	0.666709
EFNB3	NEC	0.660603
SLC1A3	NEC	0.657643
CA14	NEC	0.647957
LGMN	NEC	0.64141
CMTM7	NEC	0.640394
TRIL	NEC	0.62696
SLIT1	NEC	0.60583
GPC4	NEC	0.605191
FAM181A	NEC	0.603359
BRINP1	NEC	0.594751
RERG	NEC	0.590882
WNT10B	NEC	0.581012
UROS	NEC	0.558148
GLB1	NEC	0.551476
BAALC	NEC	0.549106
ABHD14A	NEC	0.541971
SLC44A2	NEC	0.540189
P2RX4	NEC	0.531408
PLEKHA4	NEC	0.523645
SOST	NEC	0.523094
CD83	NEC	0.516891
TCN2	NEC	0.514852
LLGL1	NEC	0.502382
ATP1B2	NEC	0.499565
STARD3	NEC	0.490924
BCAM	NEC	0.483335
ST6GALNAC3	NEC	0.467353
DEAF1	NEC	0.458166
SLC43A2	NEC	0.454288
CIRBP	NEC	0.453784
MAL	NEC	0.450843
CLEC18B	NEC	0.44454
ARL6IP5	NEC	0.435674
GLG1	NEC	0.431015
TMBIM4	NEC	0.424965
LOXL3	NEC	0.422261
SRGAP1	NEC	0.417721
UNC93B1	NEC	0.409147
ZNF580	NEC	0.405861
ANGPTL4	NEC	0.404655
EFCC1	NEC	0.403576
SALL2	NEC	0.400328
SCPEP1	NEC	0.397581
HMGCLL1	NEC	0.39336
PCDH8	NEC	0.392726
CSRNP3	NEC	0.387329
NR2F1-AS1	NEC	0.380023
PIGS	NEC	0.378062
EFNB2	NEC	0.375338
EDNRB	NEC	0.370393
TNNI3	NEC	0.358941
LMAN2L	NEC	0.358486
LUZP2	NEC	0.357597
ALDH1A2	NEC	0.352692
GAA	NEC	0.350679
HHIP-AS1	NEC	0.349585
TMEM132C	NEC	0.336935
SUMF1	NEC	0.335279
ERBB2	NEC	0.335144
ZFHX4-AS1	NEC	0.333076
SNHG19	NEC	0.329467
PDZRN4	NEC	0.329159
PIK3R1	NEC	0.329151
FXYD1	NEC	0.327319
LRRTM1	NEC	0.314498
RIT1	NEC	0.309745
SDK2	NEC	0.309557
HOXA7	NEC	0.305105
PDGFD	NEC	0.302933
LRRN2	NEC	0.293684
LDLRAD3	NEC	0.292645
ACP2	NEC	0.291068
TFF3	NEC	0.29089
LIM2	NEC	0.287205
DPP10	NEC	0.284749
SIAE	NEC	0.28218
GLMP	NEC	0.280108
ING4	NEC	0.279088
IFI6	NEC	0.277756
RP5-1119A7.10	NEC	0.276992
HEXA	NEC	0.275833
KIRREL2	NEC	0.275549
FOXA2	NEC	0.273455
MLLT3	NEC	0.272386
ZCCHC18	NEC	0.271209
RP11-655M14.13	NEC	0.267688
POMGNT1	NEC	0.266848
COL22A1	NEC	0.263511
SLC16A2	NEC	0.263351
GSX2	NEC	0.263137
TMEM161A	NEC	0.262065
PAPSS2	NEC	0.261433
PDCD4	NEC	0.255022
TTYH2	NEC	0.254559
LINC00943	NEC	0.254408
S1PR1	NEC	0.253802
DHRS4-AS1	NEC	0.253581
CLEC18C	NEC	0.252384
RNF170	NEC	0.251053
HOXA9	NEC	0.248585
NPY2R	NEC	0.247822
PDE9A	NEC	0.23617
SLC35A5	NEC	0.235594
FAT3	NEC	0.235282
RASSF10	NEC	0.232706
ADAMTS8	NEC	0.232086
SHH	NEC	0.231743
UNC5C	NEC	0.229223
IQSEC2	NEC	0.224666
TMEM200A	NEC	0.223504
CRACR2B	NEC	0.222196
CFC1	NEC	0.220709
HEPH	NEC	0.220138
SPTSSB	NEC	0.218566
CLEC18A	NEC	0.214663
LINC01089	NEC	0.211561
SCAP	NEC	0.210751
DGCR2	NEC	0.20994
NUAK2	NEC	0.208972
KCTD6	NEC	0.207302
HOXA2	NEC	0.206564
CA11	NEC	0.20335
DKKL1	NEC	0.201818
TMEM80	NEC	0.201582
GALNT3	NEC	0.197383
ADCK4	NEC	0.197176
TM9SF4	NEC	0.19684
LECT1	NEC	0.193072
KCNIP4	NEC	0.19296
EPHA7	NEC	0.190328
LINC00458	NEC	0.190021
CERCAM	NEC	0.187745
LPAR6	NEC	0.184862
PTDSS2	NEC	0.182508
PROS1	NEC	0.181752
CXCL6	NEC	0.180966
TRPC4	NEC	0.180953
WSCD2	NEC	0.178119
SPON1	NEC	0.176037
PREX1	NEC	0.17603
SLC12A8	NEC	0.175722
GALNT7	NEC	0.174542
SEMA5A	NEC	0.174126
PSMD5	NEC	0.173707
AC003092.1	NEC	0.170914
RP11-710C12.1	NEC	0.17076
VWA1	NEC	0.170371
SGSH	NEC	0.169803
GAL3ST3	NEC	0.168127
TOX2	NEC	0.167465
ERBB4	NEC	0.167456
GGT7	NEC	0.166367
SSC4D	NEC	0.165716
RFX5	NEC	0.165513
CBLN1	NEC	0.163806
HAPLN1	NEC	0.162484
PCSK5	NEC	0.160978
GRIA1	NEC	0.158005
KCTD11	NEC	0.153959
C2CD4C	NEC	0.152528
CTD-2020K17.4	NEC	0.152246
C16orf86	NEC	0.150473
DPP7	NEC	0.150232
NEIL2	NEC	0.149445
EMID1	NEC	0.144795
RGS5	NEC	0.144554
CRYZ	NEC	0.142451
RP11-736K20.5	NEC	0.139607
LRRC3B	NEC	0.138766
UG0898H09	NEC	0.138118
TSPAN10	NEC	0.137615
CDC42SE2	NEC	0.137497
TRABD2B	NEC	0.137451
TMEM178A	NEC	0.134663
2021-09-01	NEC	0.132968
DYNC1I1	NEC	0.132517
TMCC3	NEC	0.132182
IFIT5	NEC	0.131267
RHBDL1	NEC	0.131092
STX17	NEC	0.129775
SEMA3C	NEC	0.129655
CILP2	NEC	0.12764
CALB2	NEC	0.127016
EPPK1	NEC	0.125831
PTCH1	NEC	0.12511
GALNT13	NEC	0.124938
ADGRE5	NEC	0.123693
AP000431.1	NEC	0.123313
SLC13A3	NEC	0.119933
C11orf54	NEC	0.119001
LINC01138	NEC	0.118842
D2HGDH	NEC	0.11769
RNASEH1-AS1	NEC	0.117005
FAM217B	NEC	0.115946
ARHGAP19-SLIT1	NEC	0.11304
GSTZ1	NEC	0.112022
AC006378.2	NEC	0.111369
DHRS12	NEC	0.111027
FZD9	NEC	0.110813
GPR143	NEC	0.110296
PLCB2	NEC	0.11013
MRI1	NEC	0.107697
WBP1L	NEC	0.10646
POLL	NEC	0.106051
ZHX2	NEC	0.105446
AC108142.1	NEC	0.105353
DPYD	NEC	0.104872
ARSK	NEC	0.104019
PLA2G15	NEC	0.103361
C14orf159	NEC	0.103203
ZNF691	NEC	0.103099
SLC25A21-AS1	NEC	0.102481
SEMA4B	NEC	0.102144
BEGAIN	NEC	0.101162
HOXC-AS1	NEC	0.100416
FTL	prog 2	6.93719
DDIT4	prog 2	6.72311
BBC3	prog 2	6.03213
SLC3A2	prog 2	5.8347
DDIT3	prog 2	5.65424
ZFAS1	prog 2	5.55463
EIF1	prog 2	5.23639
H1F0	prog 2	5.21148
CDKN1A	prog 2	5.17299
GDF15	prog 2	4.84557
SLC2A1	prog 2	4.8264
HMGA1	prog 2	4.73602
NEAT1	prog 2	4.43055
SNHG7	prog 2	4.42327
FTH1	prog 2	4.33563
HERPUD1	prog 2	4.31484
RPS27L	prog 2	4.31067
CCNG1	prog 2	4.29
YBX3	prog 2	4.12656
GADD45A	prog 2	3.98183
MTHFD2	prog 2	3.97843
APOE	prog 2	3.95033
RP11-115D19.1	prog 2	3.85904
HSPA9	prog 2	3.8502
GHITM	prog 2	3.84891
HLA-B	prog 2	3.82045
TCEA1	prog 2	3.74775
PABPC1	prog 2	3.72598
RPS19	prog 2	3.72079
MALAT1	prog 2	3.7204
STRAP	prog 2	3.67222
HSPA5	prog 2	3.65903
SHMT2	prog 2	3.60911
ID4	prog 2	3.6054
RPS17	prog 2	3.56105
LINC01021	prog 2	3.37964
SLC2A3	prog 2	3.33488
TRIB3	prog 2	3.33481
MSX2	prog 2	3.33006
SQSTM1	prog 2	3.32476
RPS12	prog 2	3.25308
CD70	prog 2	3.21609
SARS	prog 2	3.20663
BTG3	prog 2	3.11529
CEBPB	prog 2	3.08008
EIF1B	prog 2	3.07575
RPS18	prog 2	3.0251
NPC2	prog 2	3.02229
ARF4	prog 2	3.01565
ATF3	prog 2	3.00391
RPL9	prog 2	2.98206
RPS13	prog 2	2.96676
C6orf48	prog 2	2.94028
HSPD1	prog 2	2.92424
RTN3	prog 2	2.92398
LDHA	prog 2	2.90371
RPS16	prog 2	2.90165
COX7A2L	prog 2	2.89135
RPS27	prog 2	2.8862
HLA-C	prog 2	2.86955
RPLP2	prog 2	2.86047
RPL36A	prog 2	2.85679
DNAJB9	prog 2	2.83444
HIST1H2AC	prog 2	2.8315
CANX	prog 2	2.82211
BRI3	prog 2	2.81448
RPL5	prog 2	2.81154
TMBIM6	prog 2	2.79901
CHCHD10	prog 2	2.78646
EIF4EBP1	prog 2	2.77791
RPLP0	prog 2	2.75995
XBP1	prog 2	2.75421
CD63	prog 2	2.74586
RPL36	prog 2	2.73706
ISCU	prog 2	2.73573
TNFRSF10B	prog 2	2.72916
RPL30	prog 2	2.72861
RPS20	prog 2	2.72451
ST13	prog 2	2.72129
EIF3H	prog 2	2.70153
BAX	prog 2	2.68839
TGIF1	prog 2	2.67916
PLK2	prog 2	2.67341
PTP4A1	prog 2	2.67027
KRT18	prog 2	2.66501
RSL1D1	prog 2	2.63381
ID2	prog 2	2.61925
EPB41L4A-AS1	prog 2	2.61137
PSAT1	prog 2	2.57549
ARF1	prog 2	2.57152
TRMT112	prog 2	2.57037
RPL12	prog 2	2.56551
HSPB1	prog 2	2.55702
RPL26	prog 2	2.54381
EIF5	prog 2	2.50862
AUP1	prog 2	2.48833
RPS8	prog 2	2.47941
EEF2	prog 2	2.47644
DRAM2	prog 2	2.46445
RPL13	prog 2	2.44832
SYF2	prog 2	2.44158
ATF5	prog 2	2.43805
TPT1	prog 2	2.43761
PHLDA3	prog 2	2.43203
SERP1	prog 2	2.41723
RPS2	prog 2	2.40536
TRAM1	prog 2	2.40148
RPL4	prog 2	2.399
VDAC2	prog 2	2.39319
CNIH4	prog 2	2.39313
DNAJB2	prog 2	2.38939
GLUL	prog 2	2.38513
RAB6A	prog 2	2.38172
CCNI	prog 2	2.36891
ZFP36L1	prog 2	2.34032
BTF3	prog 2	2.33945
SSR3	prog 2	2.33895
RPL18	prog 2	2.33513
GNB2L1	prog 2	2.32254
PRKRA	prog 2	2.30648
RPS27A	prog 2	2.30568
RPL8	prog 2	2.30493
ATF4	prog 2	2.30393
LITAF	prog 2	2.29814
ARID3A	prog 2	2.29363
UBE2D2	prog 2	2.27359
IFRD1	prog 2	2.27031
TRIAP1	prog 2	2.2659
RPS24	prog 2	2.26511
EIF4A2	prog 2	2.25419
FAU	prog 2	2.24553
NOL7	prog 2	2.24399
CITED2	prog 2	2.23828
RPS25	prog 2	2.23578
FST	prog 2	2.23334
ATP6V0E1	prog 2	2.23207
STC2	prog 2	2.23184
PCBP1	prog 2	2.23116
CDKN1C	prog 2	2.22741
RPL13A	prog 2	2.22533
RPL17	prog 2	2.2195
RPS28	prog 2	2.21927
MAP1LC3B	prog 2	2.21578
TNFRSF12A	prog 2	2.21239
FAM60A	prog 2	2.19844
KRT8	prog 2	2.1947
PTTG1IP	prog 2	2.19441
PPP1R15A	prog 2	2.19074
PLIN2	prog 2	2.18571
CLDN6	prog 2	2.18281
KRT19	prog 2	2.18093
RPS29	prog 2	2.16671
RPL32	prog 2	2.16504
CCT4	prog 2	2.16285
STX3	prog 2	2.15746
RPS5	prog 2	2.1295
ANXA5	prog 2	2.12655
VAT1	prog 2	2.12236
SBDS	prog 2	2.11619
CEBPG	prog 2	2.11386
RAC1	prog 2	2.11079
ACTA2	prog 2	2.10922
RAD23B	prog 2	2.10521
SELK	prog 2	2.09994
AARS	prog 2	2.09866
LAMP1	prog 2	2.09157
KDELR1	prog 2	2.08274
DDX18	prog 2	2.07353
RPS15A	prog 2	2.07105
VIMP	prog 2	2.06871
ISG15	prog 2	2.06626
EI24	prog 2	2.05947
UBE2D3	prog 2	2.0542
RPL41	prog 2	2.04389
BTG1	prog 2	2.04281
NFE2L2	prog 2	2.03805
GRINA	prog 2	2.02919
RPL39	prog 2	2.0225
OXA1L	prog 2	2.01542
ABRACL	prog 2	2.01249
ZMAT3	prog 2	2.00553
CEP85L	prog 2	2.00032
TOMM40	prog 2	2.00005
EIF3M	prog 2	1.99906
RHOC	prog 2	1.99904
RPL35A	prog 2	1.99716
RCN1	prog 2	1.99615
RPL37A	prog 2	1.99581
RBM39	prog 2	1.99134
POLR1D	prog 2	1.98787
MXI1	prog 2	1.98322
HIGD2A	prog 2	1.95808
VAPA	prog 2	1.95787
PRELID1	prog 2	1.95771
CALU	prog 2	1.95697
TMED2	prog 2	1.95092
EIF2S2	prog 2	1.94812
YARS	prog 2	1.94784
GSN	prog 2	1.94732
STOML2	prog 2	1.9423
WBP2	prog 2	1.94222
TAF9	prog 2	1.93703
RPL18A	prog 2	1.93428
ZNF581	prog 2	1.93416
TKT	prog 2	1.92971
TOMM20	prog 2	1.9289
C1orf43	prog 2	1.92647
DLK1	prog 2	1.91748
CYCS	prog 2	1.91088
SNHG8	prog 2	1.90839
SF3B6	prog 2	1.90809
RPL27	prog 2	1.90754
RPL36AL	prog 2	1.90721
MKNK2	prog 2	1.9064
TMEM147	prog 2	1.90506
EIF3L	prog 2	1.90034
RRM2B	prog 2	1.89433
HM13	prog 2	1.88586
EMC7	prog 2	1.87271
PHF1	prog 2	1.87154
ARPC2	prog 2	1.87134
C14orf166	prog 2	1.86917
DNAJC1	prog 2	1.86882
KIF5B	prog 2	1.86659
NACA	prog 2	1.85214
TM9SF2	prog 2	1.85174
N4BP2L2	prog 2	1.84767
RPS7	prog 2	1.84617
RPL31	prog 2	1.839
EPCAM	prog 2	1.83696
SEC61A1	prog 2	1.83351
COMMD6	prog 2	1.83262
EIF3D	prog 2	1.8197
RPL15	prog 2	1.81604
DDX5	prog 2	1.81533
WSB1	prog 2	1.81483
C20orf24	prog 2	1.81223
RPL21	prog 2	1.80539
IMPDH2	prog 2	1.80494
NARS	prog 2	1.8048
ADRM1	prog 2	1.80319
SRP72	prog 2	1.80139
PRDX6	prog 2	1.80068
ATP6V1G1	prog 2	1.794
RAD23A	prog 2	1.79304
RPL22	prog 2	1.79291
AEN	prog 2	1.79022
CLTA	prog 2	1.79022
HNRNPC	prog 2	1.7891
NBEAL1	prog 2	1.77332
MRPS18B	prog 2	1.76671
RAB13	prog 2	1.76548
SSU72	prog 2	1.76351
CNBP	prog 2	1.76264
NEU1	prog 2	1.76122
FBXO7	prog 2	1.75637
RNF114	prog 2	1.7548
GLTSCR2	prog 2	1.75117
TXNL1	prog 2	1.74578
UQCRH	prog 2	1.74161
WARS	prog 2	1.73674
LSM14A	prog 2	1.7362
RNF187	prog 2	1.73401
WASF2	prog 2	1.73225
HSF1	prog 2	1.72884
TCP1	prog 2	1.72833
MKRN1	prog 2	1.72333
LAGE3	prog 2	1.7227
DNAJA1	prog 2	1.71903
MAL2	prog 2	1.71674
MARS	prog 2	1.71079
MRPL10	prog 2	1.70758
FAM96B	prog 2	1.69588
KARS	prog 2	1.69313
PAPOLA	prog 2	1.68908
PIM3	prog 2	1.68567
RSL24D1	prog 2	1.6809
RABGGTB	prog 2	1.67927
KDELR2	prog 2	1.67725
TAF1D	prog 2	1.67623
FAM3C	prog 2	1.67261
ZPR1	prog 2	1.67036
HSP90AB1	prog 2	1.66298
ZFAND3	prog 2	1.6591
EIF3G	prog 2	1.65538
RPL38	prog 2	1.65237
UBC	prog 2	1.65104
SBNO1	prog 2	1.6509
PCNP	prog 2	1.64711
LINC00493	prog 2	1.64709
TIMM44	prog 2	1.64473
ANKRD10	prog 2	1.64051
SPSB3	prog 2	1.63839
RRAGC	prog 2	1.63553
UBE2B	prog 2	1.6274
RPL37	prog 2	1.61203
BLOC1S2	prog 2	1.60904
EIF3E	prog 2	1.6072
RBCK1	prog 2	1.60244
GGNBP2	prog 2	1.5978
TPPP3	CPEC	11.0545
CFAP126	CPEC	10.4337
PIFO	CPEC	9.88108
FAM183A	CPEC	9.27433
CETN2	CPEC	8.9595
C5orf49	CPEC	8.86801
C11orf88	CPEC	8.86201
RSPH1	CPEC	7.87344
KIF9	CPEC	7.8236
MLF1	CPEC	7.57944
C9orf24	CPEC	7.4192
ZMYND10	CPEC	7.17174
CAPSL	CPEC	7.13639
C1orf194	CPEC	7.11811
DPCD	CPEC	7.11752
DYNLL1	CPEC	7.04608
C9orf116	CPEC	7.01062
RP11-356K23.1	CPEC	6.65124
PSENEN	CPEC	6.6279
ROPN1L	CPEC	6.54007
MORN2	CPEC	6.39565
DNALI1	CPEC	6.31203
TTR	CPEC	6.10904
ANXA1	CPEC	6.0529
CA2	CPEC	5.91223
IFT22	CPEC	5.77439
FAM229B	CPEC	5.73569
TUBB4B	CPEC	5.70178
DYNLRB2	CPEC	5.70139
UBXN11	CPEC	5.63802
CCNO	CPEC	5.63481
RP11-620J15.3	CPEC	5.58609
DYNLT1	CPEC	5.54233
SPAG6	CPEC	5.47435
IGFBP7	CPEC	5.39802
FOXJ1	CPEC	5.32862
TEKT1	CPEC	5.30734
FAM81B	CPEC	5.1739
CFAP77	CPEC	5.07366
CALM2	CPEC	5.01875
TCTEX1D2	CPEC	5.01723
TEKT2	CPEC	5.01058
SPAG16	CPEC	4.97954
NUDC	CPEC	4.85374
CFDP1	CPEC	4.82325
DRC1	CPEC	4.76566
HSBP1	CPEC	4.74116
HMGN3	CPEC	4.71088
MORN5	CPEC	4.68512
AKAP14	CPEC	4.67624
C9orf135	CPEC	4.6399
RSPH9	CPEC	4.61381
C22orf15	CPEC	4.58203
TAGLN2	CPEC	4.56464
CFAP52	CPEC	4.55155
LRRC23	CPEC	4.50128
DPY30	CPEC	4.4821
CCDC146	CPEC	4.47222
PPIL6	CPEC	4.4273
CDK2AP2	CPEC	4.4047
CDC20B	CPEC	4.39803
IFT43	CPEC	4.38762
SPA17	CPEC	4.37959
RUVBL2	CPEC	4.36619
LRRIQ1	CPEC	4.36136
WDR54	CPEC	4.35044
IFT57	CPEC	4.33903
ODF3B	CPEC	4.29084
IQCG	CPEC	4.28783
CBY1	CPEC	4.2719
HSPE1	CPEC	4.23185
TMEM14B	CPEC	4.22382
POLR2L	CPEC	4.1548
TCEB2	CPEC	4.11912
HIST1H1C	CPEC	4.0892
FANK1	CPEC	4.03371
CIB1	CPEC	4.01346
C4orf3	CPEC	4.01082
C21orf59	CPEC	4.00733
ENKUR	CPEC	3.99407
UQCR11	CPEC	3.95536
FBXW9	CPEC	3.94401
FABP6	CPEC	3.89149
EFHC1	CPEC	3.88323
CALM1	CPEC	3.84431
SPEF1	CPEC	3.84002
SPAG8	CPEC	3.79341
ANXA2	CPEC	3.79304
NME5	CPEC	3.7697
LRRC46	CPEC	3.74724
B9D1	CPEC	3.71658
P4HTM	CPEC	3.69685
C4orf47	CPEC	3.69098
C14orf142	CPEC	3.67829
HSP90AA1	CPEC	3.6713
SPATA17	CPEC	3.62026
MRPS6	CPEC	3.61251
AKR7A2	CPEC	3.56778
DALRD3	CPEC	3.55865
NDUFAF3	CPEC	3.53903
C6orf118	CPEC	3.522
STOML3	CPEC	3.51982
ARMC3	CPEC	3.49781
IFI27L2	CPEC	3.49408
C9orf9	CPEC	3.49186
FAM166B	CPEC	3.48306
CFAP53	CPEC	3.48262
TMEM231	CPEC	3.47938
TCTN1	CPEC	3.47905
MIF	CPEC	3.45382
CCDC74A	CPEC	3.42373
EFCAB1	CPEC	3.40755
MGST3	CPEC	3.38158
IK	CPEC	3.37262
POLR2I	CPEC	3.35352
PACRG	CPEC	3.34769
MRPL57	CPEC	3.33981
UBL5	CPEC	3.29678
SOD1	CPEC	3.28581
PFN2	CPEC	3.28377
DNAAF3	CPEC	3.27243
MLLT1	CPEC	3.27177
WRB	CPEC	3.26737
HSPBP1	CPEC	3.25615
CCDC181	CPEC	3.25211
AC007325.4	CPEC	3.24262
PLTP	CPEC	3.21157
OSCP1	CPEC	3.21067
ROMO1	CPEC	3.19968
RUVBL1	CPEC	3.1903
TCTEX1D1	CPEC	3.15175
DNAH9	CPEC	3.13649
CFAP45	CPEC	3.12814
UQCR10	CPEC	3.08886
BBOF1	CPEC	3.0668
COQ4	CPEC	3.05941
H3F3B	CPEC	3.0483
SPAG17	CPEC	3.01317
CHCHD2	CPEC	2.96693
CYSTM1	CPEC	2.9596
IQCK	CPEC	2.93653
SAT1	CPEC	2.90902
RABL2B	CPEC	2.88548
PPP1R42	CPEC	2.88268
PKIG	CPEC	2.87629
TSTD1	CPEC	2.87607
C11orf97	CPEC	2.87286
ATPIF1	CPEC	2.85999
SPATA33	CPEC	2.85324
C7orf57	CPEC	2.84266
FAM216B	CPEC	2.8361
COPRS	CPEC	2.82593
EFCAB2	CPEC	2.79756
COLEC12	CPEC	2.79029
TFPI	CPEC	2.77595
CFAP36	CPEC	2.76805
CCDC65	CPEC	2.76649
PRR13	CPEC	2.76633
C12orf75	CPEC	2.76507
SRSF9	CPEC	2.76175
MAOB	CPEC	2.75678
HNRNPF	CPEC	2.7491
DYNLRB1	CPEC	2.74692
MYL6	CPEC	2.73259
TOMM7	CPEC	2.70535
CLU	CPEC	2.68434
C11orf74	CPEC	2.67232
FUZ	CPEC	2.66966
LRWD1	CPEC	2.66833
TPGS2	CPEC	2.65711
NAA38	CPEC	2.654
RPGR	CPEC	2.64501
SERF2	CPEC	2.64273
RABL2A	CPEC	2.62834
NPHP1	CPEC	2.62333
CCDC173	CPEC	2.62048
PPP1R14C	CPEC	2.57516
NDUFA3	CPEC	2.56635
BAMBI	CPEC	2.54673
TRPM3	CPEC	2.522
RGCC	CPEC	2.51582
WDR34	CPEC	2.5156
MINOS1	CPEC	2.51014
NQO1	CPEC	2.49332
NGFRAP1	CPEC	2.49277
MEAF6	CPEC	2.4902
ODF2L	CPEC	2.4897
ACADVL	CPEC	2.48529
RP11-263K19.4	CPEC	2.48227
TSGA10	CPEC	2.48213
LRRC73	CPEC	2.48032
C17orf97	CPEC	2.47672
WLS	CPEC	2.47188
GPX1	CPEC	2.46022
C20orf85	CPEC	2.45304
PTGES3	CPEC	2.45277
IGFBP6	CPEC	2.44671
TMEM134	CPEC	2.44602
DYX1C1	CPEC	2.44442
UQCRQ	CPEC	2.4439
KCNK1	CPEC	2.42416
FAM162A	CPEC	2.42046
SOD3	CPEC	2.41146
IFT27	CPEC	2.40957
WDR38	CPEC	2.40805
NDUFB1	CPEC	2.40535
SNX3	CPEC	2.40455
NDUFC1	CPEC	2.40257
SNRPG	CPEC	2.37541
BUD31	CPEC	2.3728
DNAAF1	CPEC	2.36459
ATP5E	CPEC	2.36384
C16orf13	CPEC	2.35754
CCDC170	CPEC	2.35548
FAM92B	CPEC	2.35202
PIH1D2	CPEC	2.35001
PITPNM1	CPEC	2.34522
PSMC3	CPEC	2.31864
NDUFA2	CPEC	2.31712
ALDOA	CPEC	2.30615
STUB1	CPEC	2.29799
TMEM107	CPEC	2.28529
C20orf96	CPEC	2.26857
C12orf76	CPEC	2.26652
CCDC74B	CPEC	2.26483
C10orf107	CPEC	2.26419
MSX1	CPEC	2.26018
COX5B	CPEC	2.24548
NDUFA1	CPEC	2.2422
AK1	CPEC	2.24095
SPCS1	CPEC	2.23125
VRK3	CPEC	2.23084
BNIP3	CPEC	2.2246
SPEF2	CPEC	2.22396
GCHFR	CPEC	2.22043
C11orf31	CPEC	2.2194
CTXN1	CPEC	2.20758
ANKRD54	CPEC	2.20261
SNAPIN	CPEC	2.20082
COX6C	CPEC	2.1989
DAZAP2	CPEC	2.1988
IFT81	CPEC	2.19345
H2AFJ	CPEC	2.18899
GNG5	CPEC	2.18281
SHFM1	CPEC	2.18262
NRAV	CPEC	2.17885
NDUFS5	CPEC	2.17396
MGMT	CPEC	2.16247
C19orf70	CPEC	2.14874
SKP1	CPEC	2.14728
ATP5J2	CPEC	2.14461
ARL3	CPEC	2.14154
TLE4	CPEC	2.13681
CHMP2A	CPEC	2.13531
AK8	CPEC	2.13143
DGCR6L	CPEC	2.12367
SAXO2	CPEC	2.11947
TXN	CPEC	2.11802
SIL1	CPEC	2.11744
PRDX3	CPEC	2.10899
GSTA3	CPEC	2.10821
CCDC153	CPEC	2.10644
GNB2	CPEC	2.10166
TBCA	CPEC	2.09755
HIGD1A	CPEC	2.09208
CNTNAP2	CPEC	2.0892
SPATA18	CPEC	2.08024
HAGH	CPEC	2.07807
MAPK15	CPEC	2.076
LMNA	CPEC	2.07593
RSPH4A	CPEC	2.07186
ANAPC16	CPEC	2.06487
SAP18	CPEC	2.06231
UFC1	CPEC	2.05573
CCDC157	CPEC	2.04996
SEPW1	CPEC	2.04839
CLUAP1	CPEC	2.04638
TMEM261	CPEC	2.04495
CFAP20	CPEC	2.04487
DYDC2	CPEC	2.04318
CSTB	CPEC	2.0417
TUBG1	CPEC	2.03925
DYNC2LI1	CPEC	2.02735
SSB	CPEC	2.02492
ATP5I	CPEC	2.02429
CCDC34	CPEC	2.02277
CEP19	CPEC	2.02171
PRR29	CPEC	2.00269
ALKBH5	CPEC	1.98761
DNAJB13	CPEC	1.98709
IQCD	CPEC	1.98544
TMEM256	CPEC	1.98313
ANKRD66	CPEC	1.98056
LRP2BP	CPEC	1.97155
ADD3	CPEC	1.97011
MMP24-AS1	CPEC	1.9689
GTF2H5	CPEC	1.96843
CFAP43	CPEC	1.96352
C1orf158	CPEC	1.96344
PHTF1	CPEC	1.96197

## Sheet: 46 DIV WHOLE DATASET
Row	Cluster	DE_Score
STMN2	neuron	12.2766
TUBB2B	neuron	9.40213
CRABP1	neuron	9.18116
STMN4	neuron	8.42354
MLLT11	neuron	8.34539
GAP43	neuron	8.1818
MAP1B	neuron	7.52215
MIAT	neuron	7.41804
TUBA1A	neuron	7.33268
TAGLN3	neuron	7.0099
CD24	neuron	6.84344
CRMP1	neuron	6.71196
GNG3	neuron	6.54418
TUBB2A	neuron	6.42356
NNAT	neuron	5.79073
FAM57B	neuron	5.58382
NEFL	neuron	5.47702
DCX	neuron	5.40399
NEFM	neuron	5.39953
ENO2	neuron	5.30933
BASP1	neuron	5.25868
RAB3A	neuron	5.1131
SOX4	neuron	5.04486
KIF5C	neuron	4.86834
HN1	neuron	4.60408
BEX1	neuron	4.54297
SNCG	neuron	4.27952
PCBP4	neuron	4.26791
APLP1	neuron	4.02123
INA	neuron	3.82341
SOX11	neuron	3.77332
ELAVL3	neuron	3.69734
GDAP1L1	neuron	3.63797
MARCKSL1	neuron	3.3826
TERF2IP	neuron	3.30448
GDI1	neuron	3.30258
GPC2	neuron	3.29406
RBP1	neuron	3.2318
POU2F2	neuron	3.22112
SCG3	neuron	3.20617
RTN1	neuron	3.17482
KLC1	neuron	3.17382
OLFM1	neuron	3.13936
CNTFR	neuron	3.10605
TFAP2B	neuron	3.09309
TSPAN7	neuron	3.06117
NSG1	neuron	3.05948
SYT4	neuron	3.02926
PPP1R1A	neuron	2.97525
ELAVL2	neuron	2.93273
NOVA1	neuron	2.9222
GPM6A	neuron	2.90556
ATP1A3	neuron	2.82193
TMEM59L	neuron	2.79056
DAAM1	neuron	2.73135
NRN1	neuron	2.66873
ETFB	neuron	2.64636
FEZ1	neuron	2.64591
PRPH	neuron	2.53138
CELF3	neuron	2.49025
MAP2	neuron	2.46758
SCG5	neuron	2.45424
SYT1	neuron	2.38728
DPYSL2	neuron	2.38311
BTG1	neuron	2.37595
TTC9B	neuron	2.32989
RUFY3	neuron	2.29803
MAPT	neuron	2.29655
MAP6	neuron	2.27644
DNER	neuron	2.27524
CELF4	neuron	2.268
ATAT1	neuron	2.26316
TH	neuron	2.2542
NREP	neuron	2.2264
DPYSL3	neuron	2.22528
2021-09-06	neuron	2.21802
DLL3	neuron	2.20775
CALM1	neuron	2.18185
PODXL2	neuron	2.17411
TFAP2A	neuron	2.14358
C4orf48	neuron	2.13343
MEG3	neuron	2.08297
KLHL35	neuron	2.08208
ADGRG1	neuron	2.0657
ATP6V1G2	neuron	2.06175
HMP19	neuron	2.05088
VAMP2	neuron	2.0199
DPYSL4	neuron	1.99037
THSD7A	neuron	1.93413
NHLH1	neuron	1.92244
PGM2L1	neuron	1.91465
CXADR	neuron	1.89664
ATP1B1	neuron	1.88039
RGMB	neuron	1.86497
SYP	neuron	1.83108
ONECUT2	neuron	1.82341
PPP2R5B	neuron	1.81155
SEZ6L2	neuron	1.79571
YWHAH	neuron	1.77109
NCAM1	neuron	1.76362
OLFM2	neuron	1.76241
MIR7-3HG	neuron	1.76023
PRRT2	neuron	1.74341
SNAP25	neuron	1.71583
DTD1	neuron	1.69216
CDKN2D	neuron	1.66316
SHD	neuron	1.65709
MAPK10	neuron	1.63765
L1CAM	neuron	1.6174
GNG2	neuron	1.60462
C16orf45	neuron	1.60122
RAB3C	neuron	1.5806
TMEM35	neuron	1.53749
MIR124-2HG	neuron	1.5351
CSNK1E	neuron	1.52274
YWHAG	neuron	1.48044
PMEL	neuron	1.47568
RUNDC3A	neuron	1.46609
EBF1	neuron	1.45198
FNBP1L	neuron	1.44756
SVBP	neuron	1.42796
KIF1A	neuron	1.42765
SSTR2	neuron	1.39901
ATL1	neuron	1.3933
EIF1B	neuron	1.38981
LAMP5	neuron	1.38489
DKK3	neuron	1.38429
CASP3	neuron	1.38132
ATCAY	neuron	1.37555
CCNI	neuron	1.37484
ATP6V0B	neuron	1.36538
KLF7	neuron	1.35699
TPD52	neuron	1.3462
MMD	neuron	1.34586
ACTL6B	neuron	1.34224
TRH	neuron	1.34054
TUBB4A	neuron	1.33555
STMN3	neuron	1.33084
SMIM18	neuron	1.32769
PARP6	neuron	1.32246
C3orf14	neuron	1.32018
PCDH9	neuron	1.32007
NDRG4	neuron	1.31851
CAMK2N1	neuron	1.30615
RND2	neuron	1.30012
NKAIN4	neuron	1.29652
GNG4	neuron	1.27844
INAFM1	neuron	1.27492
POU3F2	neuron	1.26732
CD200	neuron	1.26606
BLCAP	neuron	1.26477
CNIH2	neuron	1.26133
BEX2	neuron	1.26019
ANK2	neuron	1.25483
PHOX2A	neuron	1.25179
CHGA	neuron	1.24823
PHF21B	neuron	1.24797
KLHDC8A	neuron	1.24776
SLC17A6	neuron	1.24365
PBX3	neuron	1.2414
STX12	neuron	1.23425
NTM	neuron	1.23175
CLIP3	neuron	1.22628
ANK3	neuron	1.22217
FYN	neuron	1.21513
DCC	neuron	1.20849
PAK3	neuron	1.20832
CCDC112	neuron	1.19724
REM2	neuron	1.1832
C1QL4	neuron	1.16765
CLASP2	neuron	1.16135
TAC1	neuron	1.15776
SYT5	neuron	1.15772
NOVA2	neuron	1.15238
SCG2	neuron	1.15178
C14orf132	neuron	1.14879
RNF165	neuron	1.13836
FXYD7	neuron	1.1365
BSDC1	neuron	1.13479
RAB6A	neuron	1.13289
NFASC	neuron	1.12664
PLPPR3	neuron	1.12382
KIF3A	neuron	1.12039
TMEM163	neuron	1.11834
SYT11	neuron	1.11765
SST	neuron	1.11201
FSCN1	neuron	1.1106
CECR1	neuron	1.10723
TRIM36	neuron	1.10664
ASCL1	neuron	1.10572
CHGB	neuron	1.10536
SNAPC3	neuron	1.10484
LINC00682	neuron	1.10279
ECEL1	neuron	1.10138
DDAH2	neuron	1.09737
SBK1	neuron	1.09335
FKBP1B	neuron	1.09128
C10orf35	neuron	1.08798
GSTA4	neuron	1.08663
NAPB	neuron	1.08436
SCAMP5	neuron	1.08395
FGF13	neuron	1.08204
APBB3	neuron	1.07337
PAM	neuron	1.06966
GADD45G	neuron	1.06903
STXBP1	neuron	1.06572
CTNNA2	neuron	1.06534
IGLON5	neuron	1.06274
PNMA1	neuron	1.04824
CADM3	neuron	1.04566
KIF5A	neuron	1.03329
CCDC184	neuron	1.03124
LHX9	neuron	1.02296
GDAP1	neuron	1.02258
DYNC1I2	neuron	1.01752
PHOX2B	neuron	1.01711
HOXA3	neuron	1.01357
MXI1	neuron	1.00837
BAZ2B	neuron	1.00659
ATP6V0A1	neuron	1.00376
STARD3NL	neuron	1.00341
ACAP3	neuron	0.998553
LHX5-AS1	neuron	0.993934
PTPRS	neuron	0.990623
KMT2E	neuron	0.989955
2021-09-03	neuron	0.984936
RIC3	neuron	0.984409
DUSP4	neuron	0.980809
FAM219A	neuron	0.979159
ERV3-1	neuron	0.975308
DNAJC12	neuron	0.971136
SRRM3	neuron	0.961341
TRIM2	neuron	0.950277
HIST2H2BE	neuron	0.949827
CELF5	neuron	0.948215
DST	neuron	0.948171
SV2A	neuron	0.947657
KIAA0895L	neuron	0.944835
MAPRE3	neuron	0.944519
ZCCHC12	neuron	0.941538
RPS6KL1	neuron	0.940979
SRGAP3	neuron	0.928354
DMTN	neuron	0.927794
TMEM176A	neuron	0.927347
AKR1C1	neuron	0.925236
DNAJB5	neuron	0.916509
AKAP6	neuron	0.915825
PDK1	neuron	0.915774
IGFBPL1	neuron	0.90646
RP3-525N10.2	neuron	0.900399
C6orf1	neuron	0.899263
EVL	neuron	0.896918
PTPRN	neuron	0.896807
SCD5	neuron	0.896752
KLHL13	neuron	0.890499
MAP1LC3B	neuron	0.890497
C1QTNF4	neuron	0.887514
CDK5R1	neuron	0.886827
DUSP26	neuron	0.885922
DBNDD1	neuron	0.881192
AKR1C2	neuron	0.879571
SYN1	neuron	0.875588
CSRNP3	neuron	0.874114
JPH4	neuron	0.873783
SRRM4	neuron	0.873547
CTD-3064C13.1	neuron	0.867284
INSM1	neuron	0.866036
RNF24	neuron	0.864885
LBH	neuron	0.863068
ANKRD12	neuron	0.86129
MAPK8IP2	neuron	0.860603
SNN	neuron	0.857799
NCALD	neuron	0.853472
MAPK8IP1	neuron	0.84203
YPEL4	neuron	0.841379
RTN2	neuron	0.840955
ENC1	neuron	0.83842
NGFR	neuron	0.83305
KIF1B	neuron	0.827124
MKRN1	neuron	0.827098
TLX3	neuron	0.822425
ASGR1	neuron	0.822373
ARID4A	neuron	0.821644
MAP7D1	neuron	0.81972
DLGAP4	neuron	0.816326
GPR137C	neuron	0.814391
AC004540.4	neuron	0.812919
UBE2E3	neuron	0.810827
ABAT	neuron	0.807705
APBB1	neuron	0.80679
SH2D3C	neuron	0.803125
PKIA	neuron	0.798746
TAOK3	neuron	0.796965
ZNF608	neuron	0.79643
SCN3B	neuron	0.790591
CAMKV	neuron	0.789308
NRXN1	neuron	0.786042
OCIAD2	neuron	0.784819
TCEAL7	neuron	0.783661
KHDRBS3	neuron	0.782988
IGFBP7	CPEC	7.51619
TTR	CPEC	7.03267
TPBG	CPEC	6.97112
AP1S2	CPEC	6.69389
CFAP126	CPEC	6.22114
RSPO3	CPEC	5.95284
CA2	CPEC	5.88925
PLTP	CPEC	5.27978
PIFO	CPEC	5.25415
CETN2	CPEC	5.05207
MSX1	CPEC	4.85353
MLF1	CPEC	4.74518
FABP7	CPEC	4.69191
C5orf49	CPEC	4.6738
LYPD1	CPEC	4.63365
SPARCL1	CPEC	4.63284
WLS	CPEC	4.31638
PCSK1N	CPEC	4.20023
DPCD	CPEC	4.17972
LY6H	CPEC	4.07452
NLRP1	CPEC	4.06345
BAMBI	CPEC	3.99835
NTRK2	CPEC	3.96054
C9orf24	CPEC	3.92193
SAT1	CPEC	3.8905
KIF9	CPEC	3.84466
C4orf3	CPEC	3.81793
BNIP3	CPEC	3.80838
TPPP3	CPEC	3.78262
TRPM3	CPEC	3.77868
MORN2	CPEC	3.76181
C11orf88	CPEC	3.64338
IFI27L2	CPEC	3.62929
APLP2	CPEC	3.53725
SLC2A1	CPEC	3.42291
PRNP	CPEC	3.39755
SOD3	CPEC	3.34476
FAM183A	CPEC	3.34169
CLU	CPEC	3.28489
UBL5	CPEC	3.26145
SDC2	CPEC	3.21691
C9orf116	CPEC	3.16836
DNALI1	CPEC	3.14996
PSENEN	CPEC	3.14393
POLR2L	CPEC	3.13116
C1orf194	CPEC	3.10565
WRB	CPEC	3.09928
HSBP1	CPEC	3.06555
FAM81B	CPEC	3.05786
ZMYND10	CPEC	3.04777
TMSB4X	CPEC	2.99558
FAM229B	CPEC	2.96911
RSPH1	CPEC	2.94815
SLC22A17	CPEC	2.91521
NEAT1	CPEC	2.90188
MLLT1	CPEC	2.88564
CDH6	CPEC	2.87891
CDO1	CPEC	2.83699
TLE4	CPEC	2.81606
MYL6	CPEC	2.76686
CALM2	CPEC	2.7585
MRPS6	CPEC	2.71895
FOXJ1	CPEC	2.63899
ITM2B	CPEC	2.63871
UQCR11	CPEC	2.62553
CNTNAP2	CPEC	2.62308
MAOB	CPEC	2.61863
DYNLL1	CPEC	2.61617
PLEKHA5	CPEC	2.61116
CAPSL	CPEC	2.60657
CITED2	CPEC	2.5887
ROMO1	CPEC	2.57694
RP11-620J15.3	CPEC	2.57166
ODF3B	CPEC	2.54353
HMGN3	CPEC	2.51171
IFT22	CPEC	2.50558
RP11-356K23.1	CPEC	2.49343
CYSTM1	CPEC	2.49229
SOD1	CPEC	2.48074
MEST	CPEC	2.44324
FSTL1	CPEC	2.44167
DRC1	CPEC	2.43865
EFHC1	CPEC	2.43428
FAM162A	CPEC	2.4111
TEKT2	CPEC	2.4095
SIL1	CPEC	2.39721
CST3	CPEC	2.38362
IGFBP6	CPEC	2.38241
FOLR1	CPEC	2.3568
HTRA1	CPEC	2.32558
LRRC23	CPEC	2.32438
HES1	CPEC	2.32021
KCNK1	CPEC	2.3076
SPAG6	CPEC	2.3045
LRRIQ1	CPEC	2.27654
DDR1	CPEC	2.2742
LIPA	CPEC	2.2739
RHBDD2	CPEC	2.26287
NDUFC1	CPEC	2.26189
P4HTM	CPEC	2.26096
B4GAT1	CPEC	2.24057
CIB1	CPEC	2.23927
OTX2	CPEC	2.20871
MIF	CPEC	2.16038
LAMTOR5	CPEC	2.15835
DYNLRB2	CPEC	2.15553
TCTN1	CPEC	2.14664
MT-ND6	CPEC	2.14373
SEPW1	CPEC	2.12777
SLC13A4	CPEC	2.12386
SULF1	CPEC	2.12112
SELM	CPEC	2.11317
BMP7	CPEC	2.11201
UQCR10	CPEC	2.1119
SPAG16	CPEC	2.10913
TM7SF2	CPEC	2.10555
ROPN1L	CPEC	2.0764
TSPAN6	CPEC	2.06765
TCEB2	CPEC	2.06588
EMC2	CPEC	2.06089
PACRG	CPEC	2.05634
RSPH9	CPEC	2.02422
DYNLT1	CPEC	2.02097
ZIC1	CPEC	2.0161
DALRD3	CPEC	2.0152
NME3	CPEC	2.0085
AC007325.4	CPEC	2.00746
GNG11	CPEC	1.99421
P4HA1	CPEC	1.98757
COLEC12	CPEC	1.98404
UBXN11	CPEC	1.97592
TUSC3	CPEC	1.96422
RFX3	CPEC	1.96105
GULP1	CPEC	1.95776
FTH1	CPEC	1.9483
CD47	CPEC	1.93977
BAALC	CPEC	1.93324
PPIL6	CPEC	1.93122
CYBA	CPEC	1.92278
DPY30	CPEC	1.9193
C1orf122	CPEC	1.90864
C19orf53	CPEC	1.90085
AKAP14	CPEC	1.89982
TMEM14B	CPEC	1.88068
GCHFR	CPEC	1.86946
TCTEX1D2	CPEC	1.86239
ATP1B2	CPEC	1.86132
SPATA17	CPEC	1.85949
MMP24-AS1	CPEC	1.85601
PFN2	CPEC	1.85593
PTPRO	CPEC	1.8538
TMEM134	CPEC	1.83581
FJX1	CPEC	1.83555
CHCHD10	CPEC	1.83482
CDH2	CPEC	1.82562
IFT57	CPEC	1.82481
SPA17	CPEC	1.80455
IGFBP7-AS1	CPEC	1.79113
SRP14	CPEC	1.78067
STOML3	CPEC	1.76995
GABARAPL2	CPEC	1.76227
CFAP77	CPEC	1.76004
TMEM45A	CPEC	1.75917
FANK1	CPEC	1.75886
RGCC	CPEC	1.75814
C21orf59	CPEC	1.75501
TEKT1	CPEC	1.75445
ORAI3	CPEC	1.7507
WDR54	CPEC	1.7441
NAA38	CPEC	1.74326
IFI27L1	CPEC	1.74152
NDUFA3	CPEC	1.73965
KLHDC8B	CPEC	1.73939
ARMC3	CPEC	1.73936
C9orf135	CPEC	1.73893
B9D1	CPEC	1.73146
MORN5	CPEC	1.73111
CSTB	CPEC	1.72771
CFAP52	CPEC	1.72546
FAM181B	CPEC	1.72122
LAGE3	CPEC	1.71705
FABP6	CPEC	1.70535
NDUFA2	CPEC	1.69974
POLR2I	CPEC	1.69505
PBXIP1	CPEC	1.68119
CAPS	CPEC	1.66936
GUK1	CPEC	1.66725
G6PC3	CPEC	1.66474
RBM47	CPEC	1.65759
TTC3	CPEC	1.6539
CTNNB1	CPEC	1.65359
KIF21A	CPEC	1.65172
MYO10	CPEC	1.64639
FZD3	CPEC	1.63449
IQCG	CPEC	1.63166
C5orf15	CPEC	1.61778
C22orf15	CPEC	1.61736
LINC00998	CPEC	1.61428
COX14	CPEC	1.61169
CCDC170	CPEC	1.6069
C4orf47	CPEC	1.60348
SPEF1	CPEC	1.60017
ADGRV1	CPEC	1.59816
SCAMP1	CPEC	1.59029
SHOX2	CPEC	1.58458
ZNF487	CPEC	1.58367
CFAP53	CPEC	1.58037
FGFR2	CPEC	1.56327
EFCAB1	CPEC	1.56011
WDR38	CPEC	1.55721
NR2F2	CPEC	1.55686
PFKP	CPEC	1.55625
STC2	CPEC	1.54235
TFPI	CPEC	1.54226
GRAMD3	CPEC	1.52835
FBXW9	CPEC	1.52127
C9orf9	CPEC	1.52046
ALKBH5	CPEC	1.5198
CD9	CPEC	1.51851
IQCK	CPEC	1.50718
OBSL1	CPEC	1.48865
GDPD2	CPEC	1.48774
CFAP45	CPEC	1.48074
TMEM231	CPEC	1.47359
COL2A1	CPEC	1.46971
NFIA	CPEC	1.4598
CRISPLD1	CPEC	1.45923
LRRC73	CPEC	1.45797
ADD3	CPEC	1.45385
FLNA	CPEC	1.44842
HOTAIRM1	CPEC	1.44695
IFT43	CPEC	1.44648
SLC5A3	CPEC	1.43773
CCDC173	CPEC	1.43561
TGIF1	CPEC	1.43539
SPAG8	CPEC	1.43355
CDKN1A	CPEC	1.43003
EFNB3	CPEC	1.42904
FAM166B	CPEC	1.42357
CCDC151	CPEC	1.41856
LINC00467	CPEC	1.41605
AK1	CPEC	1.41474
LINC00632	CPEC	1.4144
C12orf76	CPEC	1.41351
C7orf73	CPEC	1.40828
C14orf142	CPEC	1.40737
TMEM256	CPEC	1.40077
TMEM107	CPEC	1.39756
TCTEX1D1	CPEC	1.39529
CTXN1	CPEC	1.38762
C6orf118	CPEC	1.3848
CHMP2A	CPEC	1.3769
REEP5	CPEC	1.36863
PFDN5	CPEC	1.3682
TGFBR3L	CPEC	1.36579
SH3BGRL3	CPEC	1.34774
CH17-189H20.1	CPEC	1.34626
AC007405.6	CPEC	1.3461
DCDC2	CPEC	1.34427
PLA2G16	CPEC	1.33882
GLIS3	CPEC	1.32978
LGI1	CPEC	1.32634
PHYHIPL	CPEC	1.32633
DYNLRB1	CPEC	1.32554
STC1	CPEC	1.32134
RPGR	CPEC	1.31806
ARL4C	CPEC	1.31583
IDS	CPEC	1.30678
BMP5	CPEC	1.3058
DNAAF1	CPEC	1.30301
HIGD1A	CPEC	1.29919
ALDH9A1	CPEC	1.2977
CLDN5	CPEC	1.29619
RP11-263K19.4	CPEC	1.29424
ATP6V1F	CPEC	1.29346
CEP126	CPEC	1.28207
CCNO	CPEC	1.27283
LMX1A	CPEC	1.27251
CCDC146	CPEC	1.27247
ATP6V1G1	CPEC	1.2693
PLD3	CPEC	1.26835
IER3	CPEC	1.26795
ZIC2	CPEC	1.26721
COQ4	CPEC	1.267
ANGPTL4	CPEC	1.26616
ANKRD37	CPEC	1.26369
LRRC46	CPEC	1.26284
DDX24	CPEC	1.25875
CHIC2	CPEC	1.25568
FAM227A	CPEC	1.25523
PRR7	CPEC	1.25441
CBY1	CPEC	1.25156
NQO1	CPEC	1.24918
CCDC181	CPEC	1.24713
SLC16A3	CPEC	1.2396
IFIT1	CPEC	1.23745
ZFHX4	CPEC	1.23558
CC2D2A	CPEC	1.23324
CHPF	CPEC	1.23102
ZNF703	CPEC	1.23072
IGF2	prog 1	5.2984
MGP	prog 1	5.06125
EMP3	prog 1	3.2987
BST2	prog 1	3.22105
IGFBP5	prog 1	3.17002
ZFAS1	prog 1	3.13463
IGFBP3	prog 1	3.06085
EIF3E	prog 1	2.96525
RPS4Y1	prog 1	2.67088
SNHG8	prog 1	2.49144
RSRP1	prog 1	2.47607
EPB41L4A-AS1	prog 1	2.35798
TXNIP	prog 1	2.27683
CAV1	prog 1	2.24437
FRZB	prog 1	2.18142
EEF2	prog 1	2.17165
SNHG7	prog 1	1.94121
PPIC	prog 1	1.876
SEPP1	prog 1	1.84274
LGALS3	prog 1	1.78135
GSN	prog 1	1.75074
SNHG18	prog 1	1.73221
SPINT1	prog 1	1.72438
PRCD	prog 1	1.72216
EFNA1	prog 1	1.71538
SYNGR2	prog 1	1.64192
LGALS2	prog 1	1.53296
SERPING1	prog 1	1.52381
PLAT	prog 1	1.50649
DSC2	prog 1	1.49121
APOBEC3C	prog 1	1.49043
IGBP1	prog 1	1.48432
HSPB7	prog 1	1.48189
CA11	prog 1	1.44993
LTA4H	prog 1	1.4279
AXL	prog 1	1.30239
HSD17B11	prog 1	1.28938
GPRC5C	prog 1	1.28555
ZNF581	prog 1	1.25548
CAPN1	prog 1	1.2538
PLAUR	prog 1	1.23633
JUP	prog 1	1.21731
PROCR	prog 1	1.19899
SELENBP1	prog 1	1.19121
CREB3L1	prog 1	1.15257
ZNF467	prog 1	1.14027
EIF4A2	prog 1	1.13703
ABHD14B	prog 1	1.12834
TRDN	prog 1	1.12434
NOB1	prog 1	1.11732
GATA5	prog 1	1.1072
LRRC41	prog 1	1.10347
CSDC2	prog 1	1.09647
FBXO2	prog 1	1.06925
ARHGEF3	prog 1	1.06466
RP5-1172A22.1	prog 1	1.0536
YIPF2	prog 1	1.02664
TMEM191B	prog 1	1.00571
KDELR3	prog 1	0.985812
HLA-E	prog 1	0.973611
TFPI2	prog 1	0.956496
PDE1A	prog 1	0.941471
LRP10	prog 1	0.925904
WT1-AS	prog 1	0.918968
SYF2	prog 1	0.897484
GABARAPL1	prog 1	0.897173
AKR1B10	prog 1	0.867319
TMEM101	prog 1	0.864277
SNCAIP	prog 1	0.863468
PKIB	prog 1	0.845232
OS9	prog 1	0.840181
SSC4D	prog 1	0.831814
PLLP	prog 1	0.801901
PTGDS	prog 1	0.800959
SNAP23	prog 1	0.78831
SNHG19	prog 1	0.781278
SPRY1	prog 1	0.775252
COPZ2	prog 1	0.773661
FGF7	prog 1	0.772835
ELP2	prog 1	0.762069
SERPINB9	prog 1	0.756416
PCMTD2	prog 1	0.747519
GLMP	prog 1	0.7444
PTGS1	prog 1	0.743165
PYGM	prog 1	0.742507
PXK	prog 1	0.718265
SLC40A1	prog 1	0.715724
GYG1	prog 1	0.715089
STX4	prog 1	0.698975
CIR1	prog 1	0.694646
CDH18	prog 1	0.67972
ROM1	prog 1	0.67815
TMEM205	prog 1	0.67753
IL10RB	prog 1	0.674378
CD82	prog 1	0.667457
ADAM33	prog 1	0.655098
PDGFRL	prog 1	0.655018
RP11-490M8.1	prog 1	0.651842
TMEM43	prog 1	0.641151
ATP7B	prog 1	0.636144
CARNS1	prog 1	0.628154
PTGER3	prog 1	0.624853
TRAF3IP2	prog 1	0.62449
KCNK6	prog 1	0.610422
CRYL1	prog 1	0.609073
MXD4	prog 1	0.605452
TRNP1	prog 1	0.597073
AMPD2	prog 1	0.585286
DPP4	prog 1	0.571549
BCO2	prog 1	0.569458
NHSL2	prog 1	0.568836
CDC42EP2	prog 1	0.554835
PFKM	prog 1	0.554556
ZCCHC7	prog 1	0.545992
ACSF2	prog 1	0.544535
CFH	prog 1	0.54239
ADAMTS1	prog 1	0.541584
EHD2	prog 1	0.54037
FAXDC2	prog 1	0.535572
CRYAB	prog 1	0.535531
UBE2H	prog 1	0.534114
ITLN1	prog 1	0.528011
PDE8B	prog 1	0.525753
CCNDBP1	prog 1	0.524669
CYP2W1	prog 1	0.518219
SMCO3	prog 1	0.514966
PLPP4	prog 1	0.51089
FAM175A	prog 1	0.506864
SERPINB7	prog 1	0.504718
NBR1	prog 1	0.496724
KLK6	prog 1	0.492956
STAP2	prog 1	0.49241
NCCRP1	prog 1	0.490942
PRKCZ	prog 1	0.483857
CDH1	prog 1	0.482384
C15orf57	prog 1	0.482377
CYGB	prog 1	0.477341
GALNT9	prog 1	0.476571
2021-03-03	prog 1	0.471783
TMEM191C	prog 1	0.463623
AMHR2	prog 1	0.461061
OSR1	prog 1	0.460954
RP11-804N13.1	prog 1	0.452012
DPH5	prog 1	0.451877
NR2F1-AS1	prog 1	0.44528
FREM2	prog 1	0.442302
SH3BP1	prog 1	0.441938
IVD	prog 1	0.439747
CNTNAP4	prog 1	0.436457
LRRC4C	prog 1	0.435858
RAC2	prog 1	0.433144
MCEE	prog 1	0.425586
CFD	prog 1	0.424511
SCUBE3	prog 1	0.423536
C10orf10	prog 1	0.422818
LINC01266	prog 1	0.419757
PRSS8	prog 1	0.401288
PRR15	prog 1	0.397597
PTGER4	prog 1	0.397101
EPS8L2	prog 1	0.396831
ARAP1	prog 1	0.396641
CLDN4	prog 1	0.39231
GABRP	prog 1	0.390536
SLC16A5	prog 1	0.390173
GEMIN8	prog 1	0.390084
ARHGAP8	prog 1	0.389584
NPY	prog 1	0.388232
SLC22A18	prog 1	0.385311
ROGDI	prog 1	0.382137
PCDHA12	prog 1	0.381403
ZNF641	prog 1	0.380581
SEMA3D	prog 1	0.375219
MCC	prog 1	0.367039
WNT6	prog 1	0.356038
C10orf54	prog 1	0.354938
RHOBTB1	prog 1	0.350853
ENTPD2	prog 1	0.349155
SLC7A4	prog 1	0.347998
RAB25	prog 1	0.343669
HAS1	prog 1	0.341759
NOL4L	prog 1	0.341094
CPNE5	prog 1	0.337546
SLC17A5	prog 1	0.33521
STAT6	prog 1	0.334258
PCOLCE-AS1	prog 1	0.3339
THRA	prog 1	0.333897
RICTOR	prog 1	0.33193
PCGF2	prog 1	0.331522
RP4-639F20.1	prog 1	0.328222
PLSCR4	prog 1	0.327837
PML	prog 1	0.327
LINC00936	prog 1	0.325753
ST6GALNAC4	prog 1	0.321835
CFHR1	prog 1	0.321111
SLC25A38	prog 1	0.317388
AQP1	prog 1	0.314002
ICAM4	prog 1	0.313304
CCDC85A	prog 1	0.310548
TMC6	prog 1	0.308289
FAM110B	prog 1	0.305941
TSPAN31	prog 1	0.303527
GAL3ST3	prog 1	0.303045
MACROD2	prog 1	0.301799
YPEL2	prog 1	0.300516
ODAM	prog 1	0.298927
PPP2R5A	prog 1	0.294386
IFI35	prog 1	0.288968
CLIC3	prog 1	0.287877
GSTM4	prog 1	0.286006
ANXA8L1	prog 1	0.285463
NTF4	prog 1	0.285244
MRI1	prog 1	0.283438
RBMS2	prog 1	0.283003
GATSL3	prog 1	0.278316
PROS1	prog 1	0.27816
SEL1L	prog 1	0.276715
HOOK2	prog 1	0.276597
SLC6A13	prog 1	0.27631
SLC44A3	prog 1	0.276208
GLIS2	prog 1	0.275787
FBXO32	prog 1	0.274988
APOL2	prog 1	0.274834
TRADD	prog 1	0.274343
ABTB1	prog 1	0.273151
CPA1	prog 1	0.271583
TFAP4	prog 1	0.268563
GGT5	prog 1	0.268013
TOM1	prog 1	0.266605
FLJ20021	prog 1	0.266201
CLDN7	prog 1	0.265428
OSR2	prog 1	0.260388
LACTB	prog 1	0.256161
KCTD14	prog 1	0.253697
PDCD4-AS1	prog 1	0.253605
LRFN5	prog 1	0.253477
GPNMB	prog 1	0.252906
CALHM2	prog 1	0.251849
ALOX5	prog 1	0.25177
AMN	prog 1	0.251432
TBC1D10A	prog 1	0.251424
PRAF2	prog 1	0.25075
KLC3	prog 1	0.250473
C1QTNF6	prog 1	0.249561
RWDD2A	prog 1	0.24918
RP3-512B11.3	prog 1	0.248638
TTC27	prog 1	0.247264
AFMID	prog 1	0.242785
CTD-2020K17.4	prog 1	0.242018
XKR8	prog 1	0.241291
AC007246.3	prog 1	0.240934
CHP1	prog 1	0.240594
TRANK1	prog 1	0.238465
GSDMD	prog 1	0.238246
PIK3CD-AS2	prog 1	0.23597
RDH13	prog 1	0.235028
GPR20	prog 1	0.233829
ARRB1	prog 1	0.233706
PCAT7	prog 1	0.23201
MATK	prog 1	0.230978
MANBA	prog 1	0.230507
ASB8	prog 1	0.229747
KLK8	prog 1	0.229694
BTN2A2	prog 1	0.229136
LRFN1	prog 1	0.228922
FOXS1	prog 1	0.228333
GOLGA2	prog 1	0.227742
FLJ35934	prog 1	0.226896
ADCK3	prog 1	0.225757
CSAD	prog 1	0.224534
C2orf15	prog 1	0.224288
GDPD5	prog 1	0.223892
GUCY1A3	prog 1	0.22089
PITPNC1	prog 1	0.220408
RP11-535A5.1	prog 1	0.218833
RHOV	prog 1	0.218573
IRF2	prog 1	0.215699
RIN1	prog 1	0.214755
TMEM235	prog 1	0.214287
PYCARD	prog 1	0.213465
UBE2W	prog 1	0.211705
TRIM16	prog 1	0.20909
ELF3	prog 1	0.202856
NAGLU	prog 1	0.201162
C15orf52	prog 1	0.200685
POLD4	prog 1	0.200575
AC145124.2	prog 1	0.200158
SEMA6D	prog 1	0.200107
GRIA4	prog 1	0.200044
CLIP4	prog 1	0.199586
TGM1	prog 1	0.197591
C14orf159	prog 1	0.197365
PHLDB3	prog 1	0.196031
HPGD	prog 1	0.195863
KDF1	prog 1	0.195843
SLC35E4	prog 1	0.194693
METTL21B	prog 1	0.19344
DIRC3	prog 1	0.193083
RNF207	prog 1	0.192841
KIRREL2	prog 1	0.190798
CLEC2D	prog 1	0.190734
LGALS1	prog 2	9.18823
COL1A1	prog 2	9.00934
COL1A2	prog 2	8.91907
VIM	prog 2	5.89604
IL11RA	prog 2	5.44177
MFAP4	prog 2	4.94626
JUNB	prog 2	4.56619
S100A11	prog 2	4.37921
PRRX1	prog 2	4.24707
ASPN	prog 2	4.22717
TGFBI	prog 2	4.03505
MMP2	prog 2	3.9861
BGN	prog 2	3.81346
CRABP2	prog 2	3.67202
ITM2C	prog 2	3.53242
IER2	prog 2	3.50755
MFAP2	prog 2	3.41086
NUPR1	prog 2	3.40242
COL6A2	prog 2	3.37422
FBLN1	prog 2	3.23143
PCOLCE	prog 2	3.15183
JUN	prog 2	3.14907
IGFBP4	prog 2	3.07112
FOS	prog 2	3.05207
SERPINF1	prog 2	3.02232
MDFI	prog 2	2.99704
MAB21L2	prog 2	2.96037
EGR1	prog 2	2.93153
DKK1	prog 2	2.85327
EMILIN1	prog 2	2.85317
CDC42EP5	prog 2	2.85217
COL9A2	prog 2	2.75367
SNAI2	prog 2	2.70682
GLT8D2	prog 2	2.59319
FBLN2	prog 2	2.5856
IFI44L	prog 2	2.52559
OGN	prog 2	2.513
OAF	prog 2	2.4887
PLOD1	prog 2	2.46326
PRRX2	prog 2	2.42822
MXRA8	prog 2	2.36049
RASL11B	prog 2	2.33209
CXCL12	prog 2	2.25892
DLK1	prog 2	2.24489
ITM2A	prog 2	2.24419
OLFML3	prog 2	2.22506
IGF1	prog 2	2.19988
ZFP36	prog 2	2.19103
KLF2	prog 2	2.08043
H1F0	prog 2	2.03105
ELN	prog 2	2.02067
SOCS1	prog 2	2.01909
COL5A2	prog 2	2.00747
CNN2	prog 2	1.95754
GAS2	prog 2	1.93442
NPR3	prog 2	1.93247
SOCS3	prog 2	1.91489
TSC22D1	prog 2	1.88304
HERPUD1	prog 2	1.86896
VCAN	prog 2	1.86578
SIX1	prog 2	1.85786
PLPP3	prog 2	1.84719
MSX2	prog 2	1.8275
FIBIN	prog 2	1.80535
ANXA6	prog 2	1.7906
CDH11	prog 2	1.78338
IFI44	prog 2	1.7685
BOC	prog 2	1.72619
SFRP1	prog 2	1.72262
MAGED2	prog 2	1.71661
ISLR	prog 2	1.69232
TIMP3	prog 2	1.68423
NET1	prog 2	1.67454
DNM3OS	prog 2	1.63296
PDGFRA	prog 2	1.63069
C1orf54	prog 2	1.60821
COL6A3	prog 2	1.59612
TMEM119	prog 2	1.58817
RARG	prog 2	1.58633
SOSTDC1	prog 2	1.56452
SERINC2	prog 2	1.54884
FBLN5	prog 2	1.45412
FGFR1	prog 2	1.44652
ZFP36L2	prog 2	1.40432
TSPO	prog 2	1.39216
EDNRA	prog 2	1.38738
KCTD12	prog 2	1.38159
KCNQ1OT1	prog 2	1.37032
FN1	prog 2	1.33322
SERTAD1	prog 2	1.32533
EGFL6	prog 2	1.29167
LOXL2	prog 2	1.29053
AIF1	prog 2	1.23402
RHOB	prog 2	1.22856
SERPINE2	prog 2	1.21134
TGFB1I1	prog 2	1.1781
PGF	prog 2	1.17501
COL6A1	prog 2	1.17418
TRIB3	prog 2	1.1724
CTSK	prog 2	1.15383
P3H1	prog 2	1.15179
PTGES	prog 2	1.13476
DUSP2	prog 2	1.12511
TSC22D3	prog 2	1.12485
LOX	prog 2	1.11721
P4HA2	prog 2	1.1133
DACT1	prog 2	1.08396
LTBP1	prog 2	1.07444
COL13A1	prog 2	1.07245
FZD2	prog 2	1.06864
LDB2	prog 2	1.0549
ARHGEF40	prog 2	1.05296
EFNB1	prog 2	1.0429
PTH1R	prog 2	1.02377
ADAMTS6	prog 2	1.01948
COL5A1	prog 2	1.01944
CA9	prog 2	1.00885
2021-09-09	prog 2	0.999235
S100A4	prog 2	0.983874
ACTG2	prog 2	0.97923
PDGFRB	prog 2	0.978912
LRRC17	prog 2	0.973671
LAMA4	prog 2	0.969478
NR4A1	prog 2	0.950054
LIMCH1	prog 2	0.945325
RGS3	prog 2	0.933323
SEMA3A	prog 2	0.928978
SCX	prog 2	0.921656
RFTN2	prog 2	0.919736
INHBA	prog 2	0.919545
EVA1B	prog 2	0.918543
HIF3A	prog 2	0.900937
VCAM1	prog 2	0.899755
TGFB3	prog 2	0.878668
FAM212A	prog 2	0.870546
CYP1B1	prog 2	0.868206
TMEM173	prog 2	0.856321
CTD-3252C9.4	prog 2	0.850927
PTX3	prog 2	0.84566
CCND2	prog 2	0.840863
SLITRK6	prog 2	0.837236
DNAJB9	prog 2	0.834834
NR3C1	prog 2	0.833749
FAM101A	prog 2	0.831146
EMP1	prog 2	0.829608
CD248	prog 2	0.818315
ZFHX4-AS1	prog 2	0.817514
NTF3	prog 2	0.815883
COL23A1	prog 2	0.803973
GSC	prog 2	0.803332
COL21A1	prog 2	0.800082
COL12A1	prog 2	0.796266
ERG	prog 2	0.791258
SH3BGRL	prog 2	0.785651
FXYD1	prog 2	0.779375
SOX9	prog 2	0.773858
FTL	prog 2	0.769911
DACT3	prog 2	0.767231
EPHB3	prog 2	0.765645
STAT3	prog 2	0.759861
TRIB2	prog 2	0.745726
PPP1R14A	prog 2	0.741894
IRX3	prog 2	0.728176
FAM43A	prog 2	0.723162
SMOX	prog 2	0.722657
ANGPTL2	prog 2	0.720391
MMP14	prog 2	0.717548
IL27RA	prog 2	0.713112
ANGPTL6	prog 2	0.698307
CD44	prog 2	0.695322
SNAI1	prog 2	0.691766
RNF175	prog 2	0.661422
MEX3B	prog 2	0.652727
MPZL2	prog 2	0.652468
COL25A1	prog 2	0.641985
SCPEP1	prog 2	0.633673
PGM1	prog 2	0.627861
PLK2	prog 2	0.62575
CLMP	prog 2	0.613349
GREM1	prog 2	0.611399
CERCAM	prog 2	0.611317
FAM46A	prog 2	0.610181
HOXB4	prog 2	0.609673
RP11-395G23.3	prog 2	0.60711
DLX5	prog 2	0.606605
STRA6	prog 2	0.601811
KCNMB4	prog 2	0.600739
MRC2	prog 2	0.594612
FRMD6	prog 2	0.589911
WIF1	prog 2	0.586971
OLFML2B	prog 2	0.585444
KANK2	prog 2	0.585177
CDC42EP4	prog 2	0.578251
ST3GAL4	prog 2	0.577741
PLAGL1	prog 2	0.577407
S1PR3	prog 2	0.576448
NEK6	prog 2	0.575491
TNC	prog 2	0.572377
SHISA2	prog 2	0.571998
FHL2	prog 2	0.568502
FAM101B	prog 2	0.559767
TMEM100	prog 2	0.55717
ELK3	prog 2	0.551361
FRMD4A	prog 2	0.551198
WFDC2	prog 2	0.54974
MGAT4C	prog 2	0.549579
CADM1	prog 2	0.54179
ENG	prog 2	0.539156
CPED1	prog 2	0.529526
CISH	prog 2	0.525761
EDN3	prog 2	0.525658
HSPA12B	prog 2	0.522299
TGFB2	prog 2	0.517037
THY1	prog 2	0.516121
KANK4	prog 2	0.515845
C2orf40	prog 2	0.515055
ROBO1	prog 2	0.51169
NID2	prog 2	0.510807
B3GNT9	prog 2	0.509879
RBMS3	prog 2	0.509391
ALX1	prog 2	0.507553
PCSK9	prog 2	0.507383
SAMD11	prog 2	0.507181
HAS2	prog 2	0.504049
TNS2	prog 2	0.502781
TCEA3	prog 2	0.494055
NUDT4	prog 2	0.491094
SMOC2	prog 2	0.488652
OVOS2	prog 2	0.482343
CARMN	prog 2	0.482069
MYC	prog 2	0.476121
SH3PXD2A	prog 2	0.467355
LTBP3	prog 2	0.465957
LRP1	prog 2	0.460975
COL8A2	prog 2	0.457355
ADAMTS9	prog 2	0.455496
ITGA5	prog 2	0.455319
ATF5	prog 2	0.45284
FOSB	prog 2	0.45107
LRBA	prog 2	0.450767
EYA4	prog 2	0.446869
FBLIM1	prog 2	0.444312
RHOJ	prog 2	0.442536
MECOM	prog 2	0.440511
GDF10	prog 2	0.437213
PEAR1	prog 2	0.436709
FBLN7	prog 2	0.433715
TSKU	prog 2	0.43346
RP11-161M6.2	prog 2	0.43229
MEOX2	prog 2	0.430055
NKD1	prog 2	0.430011
KAZALD1	prog 2	0.429894
NKD2	prog 2	0.420467
TMEM216	prog 2	0.416234
HAPLN1	prog 2	0.416184
PTGIR	prog 2	0.416013
PTGFR	prog 2	0.410487
PHLDB2	prog 2	0.409687
RP1-79C4.4	prog 2	0.408984
MEOX1	prog 2	0.405487
AGTR2	prog 2	0.398247
SMIM3	prog 2	0.395131
SERPINI1	prog 2	0.393818
OLFM3	prog 2	0.393677
CROCC	prog 2	0.391772
LRIG3	prog 2	0.391678
SERTAD3	prog 2	0.390103
S1PR2	prog 2	0.388261
HOXC5	prog 2	0.386222
RAB3IL1	prog 2	0.380238
TNFRSF19	prog 2	0.377644
HEPH	prog 2	0.376689
RUNX2	prog 2	0.376064
WIPI1	prog 2	0.37579
PID1	prog 2	0.372067
ZCCHC24	prog 2	0.371206
IL13RA1	prog 2	0.370683
MEIS1	prog 2	0.367281
HTRA3	prog 2	0.367128
RCN3	prog 2	0.366085
ETV5	prog 2	0.365685
RP11-38H17.1	prog 2	0.362289
RSU1	prog 2	0.361728
C19orf66	prog 2	0.359152
KAT6B	prog 2	0.357292
FLI1	prog 2	0.353692
EYA1	prog 2	0.351514
CACNA1G	prog 2	0.349217
ADAMTSL1	prog 2	0.348115
IGDCC4	prog 2	0.344489
DCHS1	prog 2	0.339961
MTMR11	prog 2	0.339701
HOXB5	prog 2	0.339355
SGCB	prog 2	0.332415
LPAR1	prog 2	0.329357
HLA-DPB1	prog 2	0.326444
PCDH10	prog 2	0.32268
MATN4	prog 2	0.32206
USH1C	prog 2	0.32108
CPM	prog 2	0.320616
CKB	NEC	7.17983
FGFBP3	NEC	4.96002
SOX2	NEC	4.89472
ID3	NEC	4.6014
TTYH1	NEC	4.44136
ENO1	NEC	4.14228
TMSB15A	NEC	3.94953
LDHA	NEC	3.73114
PGK1	NEC	3.64061
CENPV	NEC	3.51463
HMGA1	NEC	3.48637
IGDCC3	NEC	3.41197
ID1	NEC	3.31904
ID2	NEC	3.25586
PKM	NEC	3.09516
IGFBP2	NEC	2.99286
METRN	NEC	2.94621
PGAM1	NEC	2.87427
TPI1	NEC	2.82031
ALDOA	NEC	2.70089
HLA-B	NEC	2.56303
GPM6B	NEC	2.55065
PON2	NEC	2.41239
PTMS	NEC	2.4089
MSI1	NEC	2.366
RNF130	NEC	2.36038
GAPDH	NEC	2.35391
HES4	NEC	2.29476
GPX4	NEC	2.28202
RCN2	NEC	2.25139
CXCR4	NEC	2.17204
RFX4	NEC	2.14625
SFRP2	NEC	2.13921
RARRES2	NEC	2.12937
HES6	NEC	2.12513
BNIP3L	NEC	2.00972
NES	NEC	1.96017
PEG10	NEC	1.86848
DRAXIN	NEC	1.85682
EDNRB	NEC	1.79315
GNAI2	NEC	1.7364
TFDP2	NEC	1.72648
BTG3	NEC	1.65723
GYPC	NEC	1.64729
MIR219A2	NEC	1.60295
JAM2	NEC	1.59549
CCND1	NEC	1.57581
BTG2	NEC	1.49556
HILPDA	NEC	1.48126
AK4	NEC	1.47243
FAM181A	NEC	1.46542
VBP1	NEC	1.45518
ALDOC	NEC	1.43703
PAIP2	NEC	1.42977
TMBIM6	NEC	1.42867
CHD7	NEC	1.41407
DARS	NEC	1.39364
NARF	NEC	1.39358
ARL4A	NEC	1.39086
CA14	NEC	1.37529
PEBP1	NEC	1.32206
DDIT4	NEC	1.30975
PAX6	NEC	1.26987
MGST1	NEC	1.26797
PPP1R14C	NEC	1.24907
UBE2L6	NEC	1.24176
DOK5	NEC	1.19864
IDH1	NEC	1.19254
HOXB2	NEC	1.17425
CCDC167	NEC	1.16272
TMEM47	NEC	1.13248
LIX1	NEC	1.12293
ARPP19	NEC	1.11413
CMBL	NEC	1.11359
TBCB	NEC	1.09737
SOX3	NEC	1.08429
LIMD2	NEC	1.047
GLUL	NEC	1.04266
KCNQ2	NEC	1.03122
NDN	NEC	1.02913
CMTM7	NEC	1.02618
GTF3C6	NEC	1.02232
TEAD2	NEC	1.01639
MALAT1	NEC	1.01573
SLC2A3	NEC	1.0148
RP11-20D14.6	NEC	1.01375
FUNDC2	NEC	0.996797
NABP2	NEC	0.99072
SOX21	NEC	0.972681
NPPC	NEC	0.970549
2021-09-11	NEC	0.963661
GPSM2	NEC	0.96257
HLA-A	NEC	0.953417
HOXB-AS1	NEC	0.937574
SNRNP25	NEC	0.936081
CECR5	NEC	0.932116
TCF12	NEC	0.926679
BCAT1	NEC	0.923326
PPP2R3C	NEC	0.919122
SSBP2	NEC	0.890624
OARD1	NEC	0.886287
TRAPPC6A	NEC	0.857533
CCDC160	NEC	0.836845
QKI	NEC	0.823859
UFSP2	NEC	0.80749
WSB1	NEC	0.807333
NR2F1	NEC	0.802604
SC5D	NEC	0.80103
VPS72	NEC	0.796025
WNT7A	NEC	0.793112
ODF2	NEC	0.793044
DYNC1LI1	NEC	0.790663
UBA1	NEC	0.785473
MAP2K1	NEC	0.783797
USP11	NEC	0.782544
ATP5SL	NEC	0.78185
ZNF219	NEC	0.781462
LLGL1	NEC	0.759716
PALM	NEC	0.755782
GDF3	NEC	0.753229
PHF6	NEC	0.751502
LINC01224	NEC	0.724678
SDK2	NEC	0.724371
C20orf27	NEC	0.723399
FAM49B	NEC	0.715668
THUMPD3-AS1	NEC	0.714616
COX7A2L	NEC	0.713056
POU3F4	NEC	0.709316
C11orf49	NEC	0.702383
BBC3	NEC	0.699075
SFXN1	NEC	0.688477
PVRL3	NEC	0.686439
RGS20	NEC	0.679904
DUSP6	NEC	0.677295
LINC00461	NEC	0.677219
SDC1	NEC	0.676536
APCDD1	NEC	0.675732
GPI	NEC	0.667015
DLL1	NEC	0.666902
PEA15	NEC	0.66227
GDF15	NEC	0.658073
HOXA2	NEC	0.655251
CBX2	NEC	0.654599
CD70	NEC	0.653312
GNB4	NEC	0.651026
EGR2	NEC	0.647931
RCOR2	NEC	0.646653
PCDH8	NEC	0.64422
WNT10B	NEC	0.643218
PEX13	NEC	0.642772
ATP2A1-AS1	NEC	0.632621
HDHD2	NEC	0.632004
2021-03-06	NEC	0.625032
CYP26A1	NEC	0.622624
MTFR1	NEC	0.620049
MPI	NEC	0.614955
ISG15	NEC	0.613543
TSPAN14	NEC	0.612604
SAP30	NEC	0.611994
CCDC90B	NEC	0.611101
SBNO1	NEC	0.609207
MEX3A	NEC	0.603178
PXN-AS1	NEC	0.602485
AC009005.2	NEC	0.598981
SAR1B	NEC	0.594146
EPHA7	NEC	0.591485
PEX19	NEC	0.591053
EHMT2	NEC	0.587244
SS18L2	NEC	0.586032
EFS	NEC	0.58217
PDCL3	NEC	0.581504
PCDH18	NEC	0.580999
TOX2	NEC	0.575789
PLIN2	NEC	0.575486
RGS16	NEC	0.571144
EFCC1	NEC	0.57057
F2R	NEC	0.570187
ZNF22	NEC	0.569255
SSUH2	NEC	0.568158
STK32C	NEC	0.565752
RGMA	NEC	0.565223
NUDT3	NEC	0.563924
TAF7	NEC	0.561303
NKIRAS2	NEC	0.558415
NETO2	NEC	0.556389
JAM3	NEC	0.553142
TET1	NEC	0.551158
IFT52	NEC	0.549138
CCDC58	NEC	0.548318
RP11-111M22.3	NEC	0.541859
CELF1	NEC	0.541685
RAB28	NEC	0.536738
TOX	NEC	0.529596
ANKRD45	NEC	0.528928
PRAME	NEC	0.526745
SPAG9	NEC	0.526442
MBD4	NEC	0.525584
CECR2	NEC	0.519856
RP11-798M19.6	NEC	0.518703
SESN1	NEC	0.516149
NRAS	NEC	0.515988
ZIC3	NEC	0.515758
PHYH	NEC	0.508853
AIDA	NEC	0.506755
SLIT1	NEC	0.506252
SECISBP2	NEC	0.504
YBEY	NEC	0.500725
SPHK1	NEC	0.498264
ADK	NEC	0.497667
OSBPL8	NEC	0.497235
TNFRSF10B	NEC	0.494026
OLIG3	NEC	0.490482
FAM127B	NEC	0.489095
WNK3	NEC	0.488598
OXR1	NEC	0.488569
NR2F2-AS1	NEC	0.484624
ENAH	NEC	0.482009
NUAK2	NEC	0.481994
KMT5B	NEC	0.481777
SFR1	NEC	0.47619
ZSWIM7	NEC	0.47544
SLC25A37	NEC	0.473505
KCNG1	NEC	0.472661
PENK	NEC	0.472163
SEMA5B	NEC	0.471829
MIDN	NEC	0.461581
WNT3	NEC	0.460714
RBM38	NEC	0.459681
ESF1	NEC	0.457648
RP11-11N9.4	NEC	0.45639
TRIM24	NEC	0.45626
CASC3	NEC	0.454223
PTK2	NEC	0.45034
FGFR3	NEC	0.449051
ZEB2	NEC	0.448298
ARID3A	NEC	0.446328
PREX1	NEC	0.440926
JMJD6	NEC	0.438272
C8orf4	NEC	0.43759
PTPRZ1	NEC	0.437498
PNMA2	NEC	0.437463
MTFP1	NEC	0.433032
MCL1	NEC	0.432196
HABP4	NEC	0.430055
ZNF677	NEC	0.425926
GUCA1A	NEC	0.418067
ACOT13	NEC	0.417484
DACH2	NEC	0.415934
LRRC4B	NEC	0.413347
COPG2	NEC	0.409174
BPGM	NEC	0.408494
SRPRA	NEC	0.407447
WNT7B	NEC	0.404574
PAK2	NEC	0.403951
NNT-AS1	NEC	0.400404
LRRN1	NEC	0.397144
KPNA1	NEC	0.39675
FAM53C	NEC	0.396087
BMPR1B	NEC	0.392042
KIAA1257	NEC	0.391577
EXOG	NEC	0.391218
SOX21-AS1	NEC	0.388939
MAGEL2	NEC	0.388654
REPIN1	NEC	0.388489
CYYR1	NEC	0.385525
ZCCHC11	NEC	0.385117
AEN	NEC	0.385102
MED17	NEC	0.384558
KIAA0907	NEC	0.383848
FOXB1	NEC	0.378875
MYCL	NEC	0.378752
SMARCD1	NEC	0.376994
DCAF12	NEC	0.376236
MKNK2	NEC	0.376228
PATZ1	NEC	0.375178
C5orf30	NEC	0.372721
CEP85L	NEC	0.37173
SPATC1L	NEC	0.371559
FKBP5	NEC	0.368172
CCDC107	NEC	0.365217
ACTR3B	NEC	0.360617
ZMYM2	NEC	0.360348
PDE4B	NEC	0.357464
RP11-332H14.2	NEC	0.357285
JAG1	NEC	0.356857
VANGL2	NEC	0.356245
ALPL	NEC	0.352721
AGPAT5	NEC	0.349658
SLC4A8	NEC	0.349058
SLC25A33	NEC	0.34815
E2F5	NEC	0.347112
SNRNP27	NEC	0.34543
SFT2D3	NEC	0.344792
DDX6	NEC	0.34442
GLTP	NEC	0.34105
GLDC	NEC	0.339982
WASF3	NEC	0.337116
SBF2	NEC	0.334833
RBM4	NEC	0.334576
ABHD10	NEC	0.334331
KRT18	prog 3	11.0235
DCN	prog 3	10.8862
HMGB2	prog 3	10.3135
KRT8	prog 3	10.056
HIST1H4C	prog 3	9.84043
S100A10	prog 3	9.50054
CKS1B	prog 3	9.04445
KIAA0101	prog 3	8.68528
TUBA1B	prog 3	8.58982
COL3A1	prog 3	8.58032
UBE2C	prog 3	8.31609
HMGN2	prog 3	7.95306
PTTG1	prog 3	7.80551
HMGB1	prog 3	7.43866
H2AFZ	prog 3	7.33521
SMC4	prog 3	7.18358
TMEM98	prog 3	7.17997
TOP2A	prog 3	7.15678
KRT19	prog 3	7.12312
BIRC5	prog 3	7.11695
CDK1	prog 3	7.01419
NUCKS1	prog 3	6.97724
SPRR2F	prog 3	6.976
NUSAP1	prog 3	6.91524
TK1	prog 3	6.82214
SPARC	prog 3	6.77421
AURKB	prog 3	6.76363
LUM	prog 3	6.75998
CKS2	prog 3	6.67824
BCAM	prog 3	6.61815
EIF4EBP1	prog 3	6.61219
LY6E	prog 3	6.50057
TPM2	prog 3	6.44125
TYMS	prog 3	6.4163
PLP2	prog 3	6.3627
ANXA1	prog 3	6.27655
PHGDH	prog 3	6.25054
DEK	prog 3	6.2052
ALDH1A1	prog 3	6.13389
MAD2L1	prog 3	6.04933
STMN1	prog 3	6.02265
CENPF	prog 3	5.94969
SNRPB	prog 3	5.94118
MYL9	prog 3	5.9346
TPM1	prog 3	5.82277
EZR	prog 3	5.7699
CYR61	prog 3	5.76956
PFN1	prog 3	5.75212
EEF1B2	prog 3	5.73988
TUBB	prog 3	5.73691
IFITM3	prog 3	5.62205
RANBP1	prog 3	5.60156
MT-CO3	prog 3	5.55845
PRSS35	prog 3	5.55534
ZWINT	prog 3	5.54098
UBE2S	prog 3	5.52376
UBE2T	prog 3	5.51641
TUBB4B	prog 3	5.4915
ANXA2	prog 3	5.48536
KPNA2	prog 3	5.42785
RAN	prog 3	5.41789
HSP90B1	prog 3	5.3893
MDK	prog 3	5.37979
GSTP1	prog 3	5.36101
EIF3M	prog 3	5.33293
CCNB1	prog 3	5.29777
MT-CO1	prog 3	5.27512
MTHFD2	prog 3	5.2704
TPX2	prog 3	5.26811
EMP2	prog 3	5.22049
H2AFX	prog 3	5.21107
HNRNPA2B1	prog 3	5.20662
SRSF3	prog 3	5.20045
PTMA	prog 3	5.18668
RRM2	prog 3	5.17132
MFGE8	prog 3	5.0965
SMC2	prog 3	5.06875
PBK	prog 3	5.06522
FDPS	prog 3	5.04685
CCNA2	prog 3	5.03106
DUT	prog 3	5.03061
RPS3	prog 3	5.01776
MT-CO2	prog 3	5.00433
RPS18	prog 3	4.99907
LSM4	prog 3	4.99481
RPL23A	prog 3	4.99059
ANP32B	prog 3	4.98522
CALD1	prog 3	4.98013
CCNB2	prog 3	4.95768
SLC25A5	prog 3	4.94309
TNNT1	prog 3	4.92497
MKI67	prog 3	4.91582
PTN	prog 3	4.91392
TPD52L1	prog 3	4.88201
MCM7	prog 3	4.88172
CENPW	prog 3	4.86494
HSPD1	prog 3	4.85083
MT-CYB	prog 3	4.83615
KIF22	prog 3	4.81556
CDKN3	prog 3	4.81345
PSIP1	prog 3	4.80018
PRC1	prog 3	4.76765
EEF1D	prog 3	4.75321
TUBB6	prog 3	4.74366
H2AFV	prog 3	4.71693
C19orf48	prog 3	4.70129
SNRPD1	prog 3	4.69365
RPS2	prog 3	4.69128
NPC2	prog 3	4.68405
CDC20	prog 3	4.67933
RPLP1	prog 3	4.65933
HNRNPD	prog 3	4.61999
NASP	prog 3	4.58582
MYL12B	prog 3	4.58246
XRCC6	prog 3	4.57913
PPIA	prog 3	4.5677
RAD21	prog 3	4.5567
SAE1	prog 3	4.53937
PCNA	prog 3	4.52851
TPT1	prog 3	4.49623
CDK4	prog 3	4.46221
RPL7	prog 3	4.4436
CALR	prog 3	4.44011
RPL14	prog 3	4.438
COL9A3	prog 3	4.43592
NPM1	prog 3	4.43002
RPS6	prog 3	4.42763
HMGN1	prog 3	4.42688
DTYMK	prog 3	4.41964
PA2G4	prog 3	4.4054
B2M	prog 3	4.40277
GPC3	prog 3	4.39601
PVRL2	prog 3	4.38368
MDH1	prog 3	4.3764
RPL12	prog 3	4.34654
RPL10A	prog 3	4.34473
RPS14	prog 3	4.31562
RHEB	prog 3	4.30519
APOE	prog 3	4.30358
RPSA	prog 3	4.27316
BCHE	prog 3	4.22385
ATF4	prog 3	4.20868
CENPU	prog 3	4.20135
HINT1	prog 3	4.19659
AP2S1	prog 3	4.18398
ANXA3	prog 3	4.1614
APOA1BP	prog 3	4.15798
MT-ND4	prog 3	4.14963
MT-ND1	prog 3	4.14145
MZT2B	prog 3	4.1402
RPL35	prog 3	4.13751
CENPK	prog 3	4.12384
CDCA4	prog 3	4.12271
CCT5	prog 3	4.10035
TUBA1C	prog 3	4.09817
MZT2A	prog 3	4.09698
ANXA5	prog 3	4.07048
RPS5	prog 3	4.06908
IDH2	prog 3	4.05991
LDHB	prog 3	4.03585
PSMC3	prog 3	4.02405
RPL36	prog 3	4.02005
RPL29	prog 3	4.01449
PDIA3	prog 3	4.01157
RPS17	prog 3	4.00646
RPL41	prog 3	4.00034
LSM5	prog 3	3.99369
RRM1	prog 3	3.98803
GNB2L1	prog 3	3.98558
KTN1	prog 3	3.97923
ILF2	prog 3	3.97789
EIF5A	prog 3	3.97713
CD151	prog 3	3.97221
MXD3	prog 3	3.97155
LGALS3BP	prog 3	3.96424
DBI	prog 3	3.96155
GGH	prog 3	3.95792
CPB1	prog 3	3.93991
CDT1	prog 3	3.92642
FUS	prog 3	3.92119
RPS12	prog 3	3.91187
RAB34	prog 3	3.90405
LAPTM4A	prog 3	3.89738
NDC80	prog 3	3.89243
RPL32	prog 3	3.88666
2021-09-07	prog 3	3.87172
RPL13	prog 3	3.86315
SERBP1	prog 3	3.86104
SHMT2	prog 3	3.85709
RPS4X	prog 3	3.85301
RPL7A	prog 3	3.84846
POLD2	prog 3	3.84482
SLC25A6	prog 3	3.84131
RPL37	prog 3	3.8406
EIF2S2	prog 3	3.83514
SULT1E1	prog 3	3.83304
TMEM106C	prog 3	3.81874
PODXL	prog 3	3.81773
CEBPD	prog 3	3.81703
TMEM97	prog 3	3.80398
RPS9	prog 3	3.7965
RPL27A	prog 3	3.79279
RPS23	prog 3	3.78934
ERH	prog 3	3.78912
RBBP7	prog 3	3.78866
FABP5	prog 3	3.78668
RPS3A	prog 3	3.7862
EFEMP2	prog 3	3.77997
POSTN	prog 3	3.77695
XRCC5	prog 3	3.77403
TAGLN	prog 3	3.76923
ARL6IP1	prog 3	3.76887
BUB3	prog 3	3.76714
RPL8	prog 3	3.7654
CTSC	prog 3	3.76141
RPS16	prog 3	3.76001
RPL19	prog 3	3.75247
HMGB3	prog 3	3.74705
RPLP0	prog 3	3.73745
RNASEH2A	prog 3	3.72864
SERPINH1	prog 3	3.72759
FKBP1A	prog 3	3.7262
HNRNPA0	prog 3	3.72544
ACAT2	prog 3	3.71619
QPRT	prog 3	3.71487
NCL	prog 3	3.71474
RPS21	prog 3	3.70549
RPL26	prog 3	3.70537
FADS1	prog 3	3.70338
RPL39	prog 3	3.7009
CENPM	prog 3	3.70088
HNRNPM	prog 3	3.68912
RPS15	prog 3	3.68573
RPL3	prog 3	3.68458
BTF3	prog 3	3.6807
SRSF7	prog 3	3.67699
CBX3	prog 3	3.67196
ISYNA1	prog 3	3.66849
CPE	prog 3	3.6651
HNRNPR	prog 3	3.66416
SNRPG	prog 3	3.65995
ANXA11	prog 3	3.65949
NME4	prog 3	3.65877
COL18A1	prog 3	3.65599
GTSE1	prog 3	3.64803
PTGES3	prog 3	3.64183
PLK1	prog 3	3.63964
IFITM2	prog 3	3.63838
RPA3	prog 3	3.63795
CDC42EP1	prog 3	3.63662
MT-ND3	prog 3	3.63369
LDOC1	prog 3	3.62396
NDUFA11	prog 3	3.61846
PDIA6	prog 3	3.61831
HNRNPA1	prog 3	3.61654
RPL27	prog 3	3.61548
WDR34	prog 3	3.61507
RAD51AP1	prog 3	3.61324
LSM3	prog 3	3.60965
KIF20B	prog 3	3.60909
SLC1A5	prog 3	3.60883
HSP90AA1	prog 3	3.60739
ATP2B1	prog 3	3.60645
H1FX	prog 3	3.60199
PSMA7	prog 3	3.59817
RPL36A	prog 3	3.59708
RPS29	prog 3	3.59568
RPS24	prog 3	3.59027
RPL11	prog 3	3.58829
ASPM	prog 3	3.57613
CARHSP1	prog 3	3.57448
TMPO	prog 3	3.57392
SET	prog 3	3.56974
RPS7	prog 3	3.56782
MT-ATP6	prog 3	3.56459
PRDX6	prog 3	3.5628
PSAT1	prog 3	3.56238
AHCY	prog 3	3.56142
UBE2I	prog 3	3.55137
SIVA1	prog 3	3.54984
HSPB11	prog 3	3.54342
ENY2	prog 3	3.53617
SGOL1	prog 3	3.53599
HNRNPA3	prog 3	3.53326
ORC6	prog 3	3.53286
RBMX	prog 3	3.5286
RPS10	prog 3	3.52844
RPL18A	prog 3	3.52844
CFI	prog 3	3.51777
RPS8	prog 3	3.51247
CTGF	prog 3	3.50645
TSPAN4	prog 3	3.48917
MND1	prog 3	3.48658
PAICS	prog 3	3.47739
H2AFY	prog 3	3.46621
PSME1	prog 3	3.46471
PPP2R2B	prog 3	3.45005
TACC3	prog 3	3.43812
SKA2	prog 3	3.43753
CENPH	prog 3	3.43638

## Sheet: 55 DIV WHOLE DATASET
Row	Cluster	DE_Score
ASPN	prog 3	7.49519
BGN	prog 3	6.32494
IL11RA	prog 3	5.08165
OGN	prog 3	5.06725
MMP2	prog 3	5.06253
COL9A2	prog 3	3.81888
DLK1	prog 3	3.47426
FIBIN	prog 3	3.00723
ZFP36	prog 3	2.74347
OLFML3	prog 3	2.70742
IGFBP5	prog 3	2.5153
TSC22D1	prog 3	2.4925
HAPLN1	prog 3	2.43423
TSPO	prog 3	2.41672
PLAC9	prog 3	2.30311
KLF2	prog 3	2.24112
CDC42EP5	prog 3	2.20381
PPIC	prog 3	2.15313
SOCS3	prog 3	1.94189
EPYC	prog 3	1.89131
PLPP3	prog 3	1.77128
MATN4	prog 3	1.72074
IFI44L	prog 3	1.70357
SOCS1	prog 3	1.69185
MXRA8	prog 3	1.64387
CREB3L1	prog 3	1.5899
ANGPTL6	prog 3	1.54345
RARG	prog 3	1.49424
TMEM119	prog 3	1.47327
GJA1	prog 3	1.37915
CTSK	prog 3	1.3769
MSX2	prog 3	1.30925
CXCL12	prog 3	1.2364
ANGPTL2	prog 3	1.21229
EFNB1	prog 3	1.18391
FAM43A	prog 3	1.17323
H1F0	prog 3	1.17057
PDGFRB	prog 3	1.16293
SEC61B	prog 3	1.13796
PLAGL1	prog 3	1.13543
PTGFR	prog 3	1.11627
PENK	prog 3	1.08641
MATN3	prog 3	1.07902
MIA	prog 3	1.07685
LTBP3	prog 3	0.997309
RFTN2	prog 3	0.950955
DUSP2	prog 3	0.934161
TGFB3	prog 3	0.902497
FAM46A	prog 3	0.891941
COL11A2	prog 3	0.827347
TNS2	prog 3	0.818821
TMEM100	prog 3	0.81794
IL27RA	prog 3	0.809551
MATN2	prog 3	0.808885
CILP2	prog 3	0.800607
ZFHX4-AS1	prog 3	0.785487
DACT1	prog 3	0.785417
LECT1	prog 3	0.779779
CD248	prog 3	0.74251
MRC2	prog 3	0.738558
ITGA10	prog 3	0.707521
PPP3CA	prog 3	0.693765
MSMO1	prog 3	0.690311
RCN3	prog 3	0.690278
SOX9	prog 3	0.684793
FMOD	prog 3	0.677751
B3GNT9	prog 3	0.673858
ACAN	prog 3	0.66754
EPHB3	prog 3	0.604589
C19orf38	prog 3	0.600732
RP11-395G23.3	prog 3	0.599416
PRELP	prog 3	0.550009
S100A1	prog 3	0.548416
MATN1	prog 3	0.545035
PAPSS2	prog 3	0.535027
PCOLCE2	prog 3	0.534462
WFDC1	prog 3	0.531966
ENG	prog 3	0.503174
PTH1R	prog 3	0.497313
GDF10	prog 3	0.489043
NKD2	prog 3	0.474953
COL8A2	prog 3	0.473563
COL27A1	prog 3	0.454611
DHRS3	prog 3	0.4505
OSR2	prog 3	0.442124
CHADL	prog 3	0.395054
RP11-38H17.1	prog 3	0.393388
ST6GALNAC6	prog 3	0.391002
SCX	prog 3	0.379946
PAPPA	prog 3	0.3751
FAM98A	prog 3	0.367977
FGFBP2	prog 3	0.367549
TMEM216	prog 3	0.364097
ITGA11	prog 3	0.361132
AGT	prog 3	0.352359
IGDCC4	prog 3	0.349403
SLC44A4	prog 3	0.349355
RHOJ	prog 3	0.348966
PTGIR	prog 3	0.344087
SNHG12	prog 3	0.341933
PRDM6	prog 3	0.33629
USH1C	prog 3	0.334386
SLPI	prog 3	0.331506
PMEPA1	prog 3	0.31135
FAT4	prog 3	0.304271
AGTR2	prog 3	0.29796
MECOM	prog 3	0.297643
CRYM	prog 3	0.296052
C1orf216	prog 3	0.29148
PEAR1	prog 3	0.284903
NOV	prog 3	0.283597
UCMA	prog 3	0.282909
THBS1	prog 3	0.282877
PAPPA2	prog 3	0.280848
PLP1	prog 3	0.275641
GPR20	prog 3	0.270203
MEOX1	prog 3	0.266538
PLXDC1	prog 3	0.257741
CTLA4	prog 3	0.256292
S100B	prog 3	0.249318
AHNAK2	prog 3	0.243716
FZD9	prog 3	0.232309
C2orf82	prog 3	0.230647
ANGPT1	prog 3	0.221179
ALDH1L2	prog 3	0.219854
CHST2	prog 3	0.218945
PRRG3	prog 3	0.218575
HOXA11	prog 3	0.215929
CRISPLD2	prog 3	0.21195
FAM43B	prog 3	0.211425
EBF2	prog 3	0.208936
NKD1	prog 3	0.205124
CHAD	prog 3	0.197397
HMOX1	prog 3	0.196394
RUNX2	prog 3	0.190536
LRRN4CL	prog 3	0.18982
PLCD4	prog 3	0.183179
AFF3	prog 3	0.173101
FMNL2	prog 3	0.173092
CSGALNACT1	prog 3	0.172065
PROK2	prog 3	0.169844
F2RL2	prog 3	0.165162
EMCN	prog 3	0.163648
SPSB1	prog 3	0.162977
TSPAN11	prog 3	0.159905
PLAG1	prog 3	0.155855
C17orf51	prog 3	0.151622
LOXL4	prog 3	0.148468
NDP	prog 3	0.145386
NKX3-2	prog 3	0.144381
WNT5B	prog 3	0.142912
TTYH2	prog 3	0.142575
SPRED1	prog 3	0.141904
INPP1	prog 3	0.140521
SYT6	prog 3	0.138317
SLC22A3	prog 3	0.134595
AQP5	prog 3	0.133337
COMP	prog 3	0.133328
OPHN1	prog 3	0.132276
RP3-428L16.2	prog 3	0.130254
RND1	prog 3	0.127059
APOL4	prog 3	0.126714
SSC5D	prog 3	0.125291
SEMA7A	prog 3	0.124674
MMP28	prog 3	0.123905
PLXNA3	prog 3	0.121244
INSL5	prog 3	0.11869
KIF26B	prog 3	0.118261
CD7	prog 3	0.114243
ADAMTSL2	prog 3	0.114041
AARSD1	prog 3	0.113909
OSMR	prog 3	0.113833
SLC9A9	prog 3	0.112782
DIO3OS	prog 3	0.109701
PTGER2	prog 3	0.108292
TNFRSF10D	prog 3	0.107598
ISM1	prog 3	0.106772
IRF9	prog 3	0.106731
MKX-AS1	prog 3	0.106694
CLEC18A	prog 3	0.103091
FOXA3	prog 3	0.102807
PLA2G3	prog 3	0.09998
SP110	prog 3	0.0988834
LTBP2	prog 3	0.0983978
MASP1	prog 3	0.0973826
ALX4	prog 3	0.0939246
RASA3	prog 3	0.0928351
TNRC18	prog 3	0.0900461
TBX2	prog 3	0.0890164
ULBP2	prog 3	0.0862218
DACT2	prog 3	0.085241
EMILIN2	prog 3	0.0837369
SERPINE1	prog 3	0.0828035
AC074391.1	prog 3	0.0816189
STK10	prog 3	0.0814936
C16orf89	prog 3	0.0808411
MAP3K15	prog 3	0.0801342
CACNA1G-AS1	prog 3	0.0800834
PLD5	prog 3	0.0797709
TMEM26	prog 3	0.0783255
TNS1	prog 3	0.0778673
SCN2B	prog 3	0.0776987
SCARF1	prog 3	0.0763582
RP11-1398P2.1	prog 3	0.0762653
PCDHB15	prog 3	0.0750261
RP11-499P20.2	prog 3	0.0744311
RARB	prog 3	0.0716727
RP11-451G4.2	prog 3	0.070596
HSPA1A	prog 3	0.0685464
FLT3LG	prog 3	0.0682557
SLC15A3	prog 3	0.0678813
S100P	prog 3	0.0664812
ARHGAP20	prog 3	0.0662474
NKILA	prog 3	0.0627112
PLBD2	prog 3	0.0624316
ABI3BP	prog 3	0.0619878
CIDEA	prog 3	0.0600889
RP11-454C18.1	prog 3	0.0598461
RP11-582J16.4	prog 3	0.056953
ZNF469	prog 3	0.0564789
PRX	prog 3	0.0549533
CYP26B1	prog 3	0.0546074
SLC26A7	prog 3	0.0539772
RP11-302B13.5	prog 3	0.053505
TLR2	prog 3	0.0529769
ACKR4	prog 3	0.0513456
SFRP4	prog 3	0.0493921
RP11-329B9.5	prog 3	0.0492512
ZNF565	prog 3	0.0491646
CTD-2339F6.1	prog 3	0.0488732
CD3G	prog 3	0.0486466
ARHGAP31	prog 3	0.0483944
MIR100HG	prog 3	0.0478839
LRRC2	prog 3	0.0472258
CGREF1	prog 3	0.0470186
MIR4500HG	prog 3	0.046557
SLC10A7	prog 3	0.0462044
MRVI1	prog 3	0.045527
NMI	prog 3	0.0455146
TVP23A	prog 3	0.0452184
CSTA	prog 3	0.0450708
KCNS1	prog 3	0.0447802
CD40	prog 3	0.044512
GAPLINC	prog 3	0.0439662
ASIC3	prog 3	0.0428722
SLC6A12	prog 3	0.0426747
CYP1B1-AS1	prog 3	0.0424978
BPI	prog 3	0.0420596
LY6G5B	prog 3	0.0414883
LINC01423	prog 3	0.0412197
RP13-143G15.4	prog 3	0.0410335
ARHGEF6	prog 3	0.0406994
DOCK10	prog 3	0.039704
U82695.9	prog 3	0.0391224
TENM1	prog 3	0.0390644
SH3RF3	prog 3	0.0381333
SMIM24	prog 3	0.0373764
CHI3L1	prog 3	0.0362782
GOLGA8R	prog 3	0.0353023
LINC01102	prog 3	0.0347792
C9orf47	prog 3	0.0329586
SEC16B	prog 3	0.0327863
STEAP4	prog 3	0.0324003
SLC23A3	prog 3	0.0323926
SCN7A	prog 3	0.0313274
GRM4	prog 3	0.0300355
NOL6	prog 3	0.0298069
ITGA9	prog 3	0.0296628
KIAA1755	prog 3	0.0294604
RP11-964E11.2	prog 3	0.0294458
RP11-553P9.3	prog 3	0.028468
SCGB3A1	prog 3	0.0280944
RP11-175K6.1	prog 3	0.0280345
RP11-115C10.1	prog 3	0.0279435
FMO5	prog 3	0.027564
LINC00877	prog 3	0.0273016
CYP11A1	prog 3	0.0269962
C1orf204	prog 3	0.0266419
PMP2	prog 3	0.0258158
ALS2CL	prog 3	0.0253719
CLIC2	prog 3	0.0250762
RP11-42I10.1	prog 3	0.024589
TBX5	prog 3	0.0244123
SYT15	prog 3	0.0243048
ANO3	prog 3	0.0231394
CLPSL2	prog 3	0.023134
IL7	prog 3	0.0227697
KCNQ5	prog 3	0.0226978
DUOXA1	prog 3	0.0221346
ST8SIA6	prog 3	0.0220574
NRIP2	prog 3	0.0216208
ANKRD33	prog 3	0.0214891
NLRP9	prog 3	0.0213981
THEMIS	prog 3	0.0213741
NRG2	prog 3	0.0210075
GOLGA8Q	prog 3	0.0208066
RP4-756G23.5	prog 3	0.0204347
RP11-586K2.1	prog 3	0.0202921
CCL19	prog 3	0.0200099
CST1	prog 3	0.0198778
TTR	CPEC	13.3149
IGFBP7	CPEC	12.2662
TRPM3	CPEC	10.4224
CA2	CPEC	10.0459
FOLR1	CPEC	8.17172
CFAP126	CPEC	7.98761
PLTP	CPEC	7.87943
PIFO	CPEC	7.83394
CETN2	CPEC	7.40256
SOD3	CPEC	7.39961
MLF1	CPEC	7.31578
C11orf88	CPEC	7.27013
C9orf24	CPEC	6.93138
CLU	CPEC	6.87057
TPPP3	CPEC	6.84938
FAM81B	CPEC	6.69257
BNIP3	CPEC	6.58817
C5orf49	CPEC	6.47024
HSBP1	CPEC	6.38943
CAPS	CPEC	6.37646
CLDN5	CPEC	6.35633
CHCHD10	CPEC	6.06227
KIF9	CPEC	6.0328
MORN2	CPEC	6.013
HTR2C	CPEC	5.87359
CST3	CPEC	5.65743
TMEM14C	CPEC	5.46274
TMSB4X	CPEC	5.46128
SEPW1	CPEC	5.45233
MRPS6	CPEC	5.44128
CYSTM1	CPEC	5.42874
CXCL14	CPEC	5.38299
SERPINF1	CPEC	5.35867
FAM183A	CPEC	5.34529
RARRES2	CPEC	5.34012
SLC13A4	CPEC	5.29031
C1orf194	CPEC	5.27879
DPCD	CPEC	5.26092
UQCR11	CPEC	5.18183
ENPP2	CPEC	5.0646
SLC2A1	CPEC	5.06442
MSX1	CPEC	5.04782
POLR2L	CPEC	5.03049
UQCRB	CPEC	4.99315
ZMYND10	CPEC	4.95583
DNALI1	CPEC	4.88995
PRNP	CPEC	4.8789
RBP1	CPEC	4.84184
FTH1	CPEC	4.76531
SLC22A17	CPEC	4.73568
APLP2	CPEC	4.73028
WRB	CPEC	4.7243
GSTP1	CPEC	4.71964
IFI27L2	CPEC	4.66947
TMEM14B	CPEC	4.66213
GPX4	CPEC	4.65744
ALDOA	CPEC	4.63155
PSENEN	CPEC	4.58862
UBL5	CPEC	4.58078
PKM	CPEC	4.57821
C4orf3	CPEC	4.42256
C9orf116	CPEC	4.36693
GPX1	CPEC	4.35139
NDUFB5	CPEC	4.33272
IFT22	CPEC	4.29199
P4HTM	CPEC	4.25963
SULF1	CPEC	4.24003
FAM162A	CPEC	4.23337
RP11-620J15.3	CPEC	4.21833
SOD1	CPEC	4.20381
SELM	CPEC	4.19193
NEAT1	CPEC	4.15496
FAM229B	CPEC	4.14504
UQCR10	CPEC	4.13572
APOE	CPEC	4.09846
CAPSL	CPEC	4.08139
AP1S2	CPEC	4.01147
MMP24-AS1	CPEC	3.99473
NDUFA1	CPEC	3.99045
TUSC3	CPEC	3.9471
C4orf48	CPEC	3.93359
RHBDD2	CPEC	3.93203
MYL6	CPEC	3.91465
ROMO1	CPEC	3.91321
WLS	CPEC	3.90138
PFKP	CPEC	3.88764
MLLT1	CPEC	3.86898
MIF	CPEC	3.86027
TPGS2	CPEC	3.86007
FOXJ1	CPEC	3.8475
B4GAT1	CPEC	3.82996
EFHC1	CPEC	3.82924
PGK1	CPEC	3.81695
LY6H	CPEC	3.78771
TPBG	CPEC	3.78365
RPS27L	CPEC	3.76332
RSPH1	CPEC	3.75242
SPAG6	CPEC	3.72911
COX17	CPEC	3.71197
SPCS1	CPEC	3.698
SPARCL1	CPEC	3.69084
TEKT2	CPEC	3.65767
CIB1	CPEC	3.64349
SERF2	CPEC	3.63329
CYP27A1	CPEC	3.61708
COX8A	CPEC	3.6129
TCTN1	CPEC	3.58074
NDUFA2	CPEC	3.56604
COX7B	CPEC	3.55525
CSTB	CPEC	3.55357
KCNK1	CPEC	3.51823
POLR2I	CPEC	3.51777
IGFBP2	CPEC	3.48456
DRC1	CPEC	3.47982
NTRK2	CPEC	3.47808
NDUFA3	CPEC	3.46057
CFAP36	CPEC	3.45851
COX14	CPEC	3.45162
GPX3	CPEC	3.41407
CDO1	CPEC	3.40665
ITM2B	CPEC	3.3986
SOX2	CPEC	3.39767
COX4I1	CPEC	3.38453
UBXN11	CPEC	3.38085
ODF3B	CPEC	3.37167
C1orf122	CPEC	3.32768
NDUFC1	CPEC	3.32519
NDUFA4	CPEC	3.32018
ATP5E	CPEC	3.29384
PACRG	CPEC	3.27131
EMC2	CPEC	3.26593
DYNLT1	CPEC	3.26577
OTX2	CPEC	3.25964
DYNLL1	CPEC	3.25915
OSBPL1A	CPEC	3.24275
TMEM230	CPEC	3.20894
NAA38	CPEC	3.20783
PRDX5	CPEC	3.2057
VKORC1	CPEC	3.20473
LAMTOR5	CPEC	3.20249
C19orf53	CPEC	3.19476
MGST1	CPEC	3.19454
SPAG16	CPEC	3.1944
SARAF	CPEC	3.1922
IFITM1	CPEC	3.19191
TM7SF2	CPEC	3.17882
IGFBP6	CPEC	3.1626
COX6B1	CPEC	3.15037
GUK1	CPEC	3.1399
ATP5I	CPEC	3.12732
GAPDH	CPEC	3.12563
SAT2	CPEC	3.11923
TCEB2	CPEC	3.11781
DALRD3	CPEC	3.11365
COX6A1	CPEC	3.11095
C21orf59	CPEC	3.10183
TMEM147	CPEC	3.09955
EFCAB1	CPEC	3.08063
TAGLN2	CPEC	3.07962
NPC2	CPEC	3.06739
PBXIP1	CPEC	3.05508
GEM	CPEC	3.05396
KIF21A	CPEC	3.04839
HSPE1	CPEC	3.04042
NDUFAF3	CPEC	3.03508
KLHDC8B	CPEC	3.00833
HIGD2A	CPEC	3.00806
NUDC	CPEC	3.00531
LRRIQ1	CPEC	2.99564
C14orf2	CPEC	2.98613
DPY30	CPEC	2.98288
CBR1	CPEC	2.98265
AKAP14	CPEC	2.96073
TMEM70	CPEC	2.95041
CLDN3	CPEC	2.94921
NDUFB1	CPEC	2.94192
SPA17	CPEC	2.9413
CUTA	CPEC	2.9387
CDH2	CPEC	2.92586
ARMC3	CPEC	2.92135
ECEL1	CPEC	2.90413
COX7C	CPEC	2.89715
FAM175A	CPEC	2.89487
PHPT1	CPEC	2.89472
RPE65	CPEC	2.89267
DCDC2	CPEC	2.88352
IFI27L1	CPEC	2.88108
TOMM7	CPEC	2.87966
RSPH9	CPEC	2.87502
DMKN	CPEC	2.87034
LINC01021	CPEC	2.86419
C7orf73	CPEC	2.85543
TBCA	CPEC	2.85229
TCTEX1D2	CPEC	2.84832
LRRC73	CPEC	2.83528
WDR38	CPEC	2.82877
COX6C	CPEC	2.82849
PCBD1	CPEC	2.82493
AC007325.4	CPEC	2.81423
PFDN5	CPEC	2.79143
MGST3	CPEC	2.78515
CDH6	CPEC	2.77781
ATP5J2	CPEC	2.77449
NDUFB4	CPEC	2.77253
LYPD1	CPEC	2.77128
DNPH1	CPEC	2.77058
NDUFA5	CPEC	2.75734
CHCHD2	CPEC	2.75562
PEBP1	CPEC	2.75309
ADGRV1	CPEC	2.74525
NDUFB7	CPEC	2.7449
REEP5	CPEC	2.74216
SKP1	CPEC	2.73864
ISCU	CPEC	2.73777
ERP29	CPEC	2.73222
OMG	CPEC	2.73197
LYPLA2	CPEC	2.72623
LRRC23	CPEC	2.72297
PSAP	CPEC	2.71785
C12orf75	CPEC	2.71756
ROPN1L	CPEC	2.71349
MYEOV2	CPEC	2.71224
HSPA8	CPEC	2.69038
DYNLRB2	CPEC	2.6886
MAP9	CPEC	2.68145
TMA7	CPEC	2.67391
TEKT1	CPEC	2.65873
ZIC1	CPEC	2.65785
CFAP52	CPEC	2.6509
ORAI3	CPEC	2.64887
GNG5	CPEC	2.64578
COQ4	CPEC	2.64491
NDNF	CPEC	2.64263
CCDC170	CPEC	2.6414
CFAP45	CPEC	2.63831
STC2	CPEC	2.63786
C14orf142	CPEC	2.6367
FABP6	CPEC	2.6324
UQCRH	CPEC	2.62933
MORN5	CPEC	2.62277
GCHFR	CPEC	2.61514
ATP6V0B	CPEC	2.60805
RP11-356K23.1	CPEC	2.60164
LDHA	CPEC	2.59836
ATP5A1	CPEC	2.59289
UQCRQ	CPEC	2.59185
FANK1	CPEC	2.59069
ARL3	CPEC	2.57352
ZNF487	CPEC	2.57073
DAD1	CPEC	2.56381
METRN	CPEC	2.55207
FAM96B	CPEC	2.54816
C19orf70	CPEC	2.54305
PRDX3	CPEC	2.54183
COX5B	CPEC	2.53979
WBP2	CPEC	2.52451
SPEF1	CPEC	2.51528
SRP14	CPEC	2.50805
NDUFC2	CPEC	2.49811
WDR54	CPEC	2.49297
CHMP2A	CPEC	2.48894
MPC1	CPEC	2.48776
PFN2	CPEC	2.48545
CD46	CPEC	2.47246
BNIP3L	CPEC	2.4661
TNNC1	CPEC	2.46377
LAGE3	CPEC	2.46346
NMB	CPEC	2.45974
ARL4A	CPEC	2.4597
GPI	CPEC	2.45213
DDR1	CPEC	2.45033
SLC25A39	CPEC	2.44956
NDUFB2	CPEC	2.44854
HMGN3	CPEC	2.44483
ABHD2	CPEC	2.4405
GULP1	CPEC	2.43849
ACO2	CPEC	2.43073
ADIPOR1	CPEC	2.43014
COX7A2	CPEC	2.42596
C17orf89	CPEC	2.41814
VAT1L	CPEC	2.41742
USMG5	CPEC	2.40892
C21orf58	CPEC	2.40809
AC007405.6	CPEC	2.40369
SLC16A3	CPEC	2.40191
NDUFS8	CPEC	2.39807
MRPL33	CPEC	2.39604
ATP5B	CPEC	2.3943
NME3	CPEC	2.38023
CTSL	CPEC	2.38005
HDDC2	CPEC	2.37945
ATP6V1G1	CPEC	2.37194
SPTBN1	CPEC	2.36539
CYB5R1	CPEC	2.35153
LRPAP1	CPEC	2.35019
TMCO3	CPEC	2.34851
FBXW9	CPEC	2.33954
AKR7A2	CPEC	2.32879
SNHG18	CPEC	2.32794
ATP1B2	CPEC	2.31856
KRT18	prog 2	9.83484
KRT8	prog 2	9.12592
DCN	prog 2	8.50168
MGP	prog 2	8.23306
CPB1	prog 2	8.20818
UPK3B	prog 2	7.61892
TMEM98	prog 2	7.61782
IFITM3	prog 2	7.30913
BCAM	prog 2	7.2586
SPRR2F	prog 2	6.8923
S100A10	prog 2	6.72351
EZR	prog 2	6.67554
BCHE	prog 2	6.43802
CPE	prog 2	5.88771
LY6E	prog 2	5.6539
PLP2	prog 2	5.61829
ID4	prog 2	5.40588
LGALS3BP	prog 2	5.40478
EIF3M	prog 2	5.25588
SPARC	prog 2	5.15396
ALDH1A1	prog 2	5.11277
TNNT1	prog 2	5.06529
WT1	prog 2	4.97549
ALDH1A2	prog 2	4.91522
COL3A1	prog 2	4.89366
MT-CO1	prog 2	4.77731
MT-CO3	prog 2	4.7609
MYL9	prog 2	4.7173
LDOC1	prog 2	4.63244
EMP2	prog 2	4.4591
TPT1	prog 2	4.35774
RPL7	prog 2	4.35288
MT-CO2	prog 2	4.30154
EIF4EBP1	prog 2	4.23185
MT-ND3	prog 2	4.18017
RPS3	prog 2	4.17537
RPS14	prog 2	4.08902
CEBPB	prog 2	4.02804
MT-CYB	prog 2	4.0016
RPL23A	prog 2	3.95475
SELENBP1	prog 2	3.93776
MT-ND4	prog 2	3.91939
EFEMP2	prog 2	3.87908
NUPR1	prog 2	3.87502
CD151	prog 2	3.84776
TM4SF1	prog 2	3.8406
LGALS2	prog 2	3.82673
BSG	prog 2	3.82106
EEF1B2	prog 2	3.80317
RPL10A	prog 2	3.79796
MLLT4	prog 2	3.78582
ANXA3	prog 2	3.78345
RPS18	prog 2	3.76917
PRSS35	prog 2	3.76877
PVRL2	prog 2	3.75158
NPM1	prog 2	3.68894
CALD1	prog 2	3.65636
CLDN15	prog 2	3.65381
MT-ND1	prog 2	3.64381
ARID5B	prog 2	3.64169
GNB2L1	prog 2	3.637
MFGE8	prog 2	3.63143
MT-ATP6	prog 2	3.63067
RAMP2	prog 2	3.63051
RPS2	prog 2	3.6253
CRB2	prog 2	3.61768
RPS4X	prog 2	3.60247
IFITM2	prog 2	3.58861
RPL39	prog 2	3.58447
RPS6	prog 2	3.57299
CTGF	prog 2	3.56838
RPL26	prog 2	3.56059
RPL29	prog 2	3.53658
RGS10	prog 2	3.47094
CAV1	prog 2	3.46229
LURAP1L	prog 2	3.46052
BTF3	prog 2	3.45438
HNRNPA1	prog 2	3.42622
TMEM151A	prog 2	3.41936
RPL34	prog 2	3.41874
CDC42EP1	prog 2	3.40119
AATF	prog 2	3.396
RPL36	prog 2	3.38665
SLC9A3R1	prog 2	3.36477
RPL7A	prog 2	3.34854
RPL11	prog 2	3.34745
RPL12	prog 2	3.34051
RPS9	prog 2	3.33431
HSBP1L1	prog 2	3.33035
RPS23	prog 2	3.32706
RPL41	prog 2	3.30182
ZFP36L1	prog 2	3.29792
WNT2B	prog 2	3.29524
RPS5	prog 2	3.2923
EPS8L1	prog 2	3.2465
GAS6	prog 2	3.21997
PTGDS	prog 2	3.21233
RPS12	prog 2	3.20868
TPD52L1	prog 2	3.17853
RPL13	prog 2	3.17548
MT-ND2	prog 2	3.17008
GCA	prog 2	3.16261
RPL36A	prog 2	3.13043
PTMA	prog 2	3.10175
SEPP1	prog 2	3.09292
RPL5	prog 2	3.08139
RPL3	prog 2	3.07994
EEF1A1	prog 2	3.07871
RPL23	prog 2	3.05353
EEF1D	prog 2	3.05215
RPS29	prog 2	3.03215
CTSC	prog 2	3.01527
RPL31	prog 2	3.00272
CXADR	prog 2	2.99163
RPS3A	prog 2	2.9759
PODXL	prog 2	2.97499
FLRT3	prog 2	2.96979
RPS27	prog 2	2.96542
RPS17	prog 2	2.96526
SERPING1	prog 2	2.96112
CELF2	prog 2	2.94089
RPS7	prog 2	2.91575
HSPB7	prog 2	2.90109
RPS8	prog 2	2.8966
RPL32	prog 2	2.88659
RPL37	prog 2	2.88384
RPS24	prog 2	2.88128
MYL12B	prog 2	2.87175
QPRT	prog 2	2.87128
H2AFJ	prog 2	2.86751
EIF3E	prog 2	2.86596
APOA1BP	prog 2	2.84641
RPL18A	prog 2	2.84523
RPS28	prog 2	2.82649
RPSA	prog 2	2.80116
PTRF	prog 2	2.79676
TMEM191B	prog 2	2.78298
RPL8	prog 2	2.77162
AAMDC	prog 2	2.7623
CA11	prog 2	2.7614
RPS25	prog 2	2.75036
RPS27A	prog 2	2.74673
TMEM37	prog 2	2.74454
RPL35A	prog 2	2.7429
CITED2	prog 2	2.73998
RPL28	prog 2	2.73832
ID2	prog 2	2.73809
RPL27A	prog 2	2.73559
RPL14	prog 2	2.72979
PSME1	prog 2	2.72372
ZNF330	prog 2	2.70868
TRDN	prog 2	2.70643
APEX1	prog 2	2.70156
RPS16	prog 2	2.69522
RPS15A	prog 2	2.69265
EEF2	prog 2	2.68342
FCGRT	prog 2	2.68278
RPL18	prog 2	2.66908
ZFAS1	prog 2	2.66747
RPL19	prog 2	2.66109
NFIB	prog 2	2.65879
RPL10	prog 2	2.65418
RPLP1	prog 2	2.649
RSRP1	prog 2	2.6445
TMEM59	prog 2	2.64221
FAM60A	prog 2	2.62749
ASPHD1	prog 2	2.61816
ALKBH7	prog 2	2.61631
RPS10	prog 2	2.60372
STK26	prog 2	2.60327
GSTM3	prog 2	2.60291
HCFC1R1	prog 2	2.59871
HSPD1	prog 2	2.59789
RPLP0	prog 2	2.59471
RPL38	prog 2	2.59216
RPL9	prog 2	2.58027
HEBP1	prog 2	2.56359
RPL13A	prog 2	2.55439
FIS1	prog 2	2.54554
ISYNA1	prog 2	2.54174
MYADM	prog 2	2.54139
SLIT3	prog 2	2.5231
TRAPPC2L	prog 2	2.52226
POLR2M	prog 2	2.51972
UNC5B-AS1	prog 2	2.51891
TMEM123	prog 2	2.51257
RUNX1T1	prog 2	2.50739
NBEAL1	prog 2	2.50706
GAS1	prog 2	2.50152
ARPC5	prog 2	2.4948
RPS4Y1	prog 2	2.47145
MEIS2	prog 2	2.45299
RPL17	prog 2	2.4521
AC090498.1	prog 2	2.43484
RPS15	prog 2	2.431
CTSH	prog 2	2.43049
COL18A1	prog 2	2.41437
ADI1	prog 2	2.41156
HINT1	prog 2	2.40125
PLAUR	prog 2	2.39971
ANXA11	prog 2	2.38027
GNAI1	prog 2	2.38022
RAB34	prog 2	2.37517
PROCR	prog 2	2.37244
RPL24	prog 2	2.36019
AEBP1	prog 2	2.33437
NPNT	prog 2	2.33264
PPDPF	prog 2	2.31769
ABRACL	prog 2	2.31602
RAB38	prog 2	2.30421
MMP23B	prog 2	2.29691
CD59	prog 2	2.27382
CRLS1	prog 2	2.26676
RPL15	prog 2	2.2656
RPS21	prog 2	2.26229
IFI16	prog 2	2.26194
RPL22	prog 2	2.25359
MYRF	prog 2	2.23744
SPANXB1	prog 2	2.23667
KCNQ1OT1	prog 2	2.23222
PRMT1	prog 2	2.22838
ATP2B1	prog 2	2.22379
CPXM1	prog 2	2.22125
ATF4	prog 2	2.21885
PDPN	prog 2	2.2145
LINC01133	prog 2	2.2044
FRMD4B	prog 2	2.20251
RPS20	prog 2	2.20134
TNFAIP8	prog 2	2.19894
SERINC5	prog 2	2.19042
ASH2L	prog 2	2.18656
BMP4	prog 2	2.18473
HSP90AB1	prog 2	2.1818
TKT	prog 2	2.1762
FEZ2	prog 2	2.17546
EPB41L4A-AS1	prog 2	2.17342
DAP	prog 2	2.17191
TERF1	prog 2	2.16978
RASSF7	prog 2	2.16678
TRIP6	prog 2	2.16324
CIRBP	prog 2	2.16231
HAND1	prog 2	2.15427
UGP2	prog 2	2.15195
RERG	prog 2	2.15068
CDCA7L	prog 2	2.1498
PAWR	prog 2	2.14698
ILVBL	prog 2	2.14072
CARHSP1	prog 2	2.14008
DNAJC22	prog 2	2.13666
RPL30	prog 2	2.1112
AKR1A1	prog 2	2.10395
FKBP1A	prog 2	2.10242
SQSTM1	prog 2	2.10148
SNRPD2	prog 2	2.09098
RPL36AL	prog 2	2.08703
RPL21	prog 2	2.06007
ST3GAL1	prog 2	2.05759
RPLP2	prog 2	2.05679
PLS3	prog 2	2.05434
RDH10	prog 2	2.05386
MT-ND5	prog 2	2.0351
EIF4B	prog 2	2.03489
SNHG8	prog 2	2.02726
EIF3H	prog 2	2.02581
NR2F1	prog 2	2.00551
HSD17B11	prog 2	1.99885
ZNF503	prog 2	1.99783
KLK5	prog 2	1.99364
EBPL	prog 2	1.98812
CDH3	prog 2	1.98391
FGF9	prog 2	1.9721
CFI	prog 2	1.96839
KDELR1	prog 2	1.96422
UBA52	prog 2	1.96076
PLPP4	prog 2	1.95849
FAU	prog 2	1.95792
IGBP1	prog 2	1.95329
TRAM1	prog 2	1.95038
SLC25A3	prog 2	1.94815
DDOST	prog 2	1.94522
NPDC1	prog 2	1.94081
ZYX	prog 2	1.93974
SLC25A5	prog 2	1.93483
RAB13	prog 2	1.91384
FHL1	prog 2	1.91331
KTN1	prog 2	1.91256
SULT1E1	prog 2	1.90723
RBFOX2	prog 2	1.90713
CCNG1	prog 2	1.89157
CLNS1A	prog 2	1.89134
RCN1	prog 2	1.88104
EIF3D	prog 2	1.87312
SDCBP	prog 2	1.86386
RNH1	prog 2	1.86348
FAM204A	prog 2	1.85989
SERTAD4-AS1	prog 2	1.85574
PRCD	prog 2	1.81915
MPST	prog 2	1.8189
PLEKHH2	prog 2	1.81275
SLC7A7	prog 2	1.80932
MYL1	NEC	8.70197
ACTC1	NEC	7.89263
NNAT	NEC	6.21633
DES	NEC	5.69292
PITX2	NEC	5.59289
PDLIM3	NEC	5.31156
CKB	NEC	5.18146
TPM2	NEC	5.17774
MYLPF	NEC	4.97638
MYL4	NEC	4.55905
MYOD1	NEC	4.40675
NEB	NEC	4.27794
IGF2	NEC	4.22955
SGCA	NEC	4.13283
TNNI1	NEC	4.01287
NES	NEC	3.89835
ID3	NEC	3.69672
EDN3	NEC	3.68175
TNNC2	NEC	3.6132
KLHL41	NEC	3.58872
CDH15	NEC	3.55044
BST2	NEC	3.47461
SLC25A6	NEC	3.4221
ENO1	NEC	3.41834
DDIT4	NEC	3.38174
ODC1	NEC	3.25198
SIX1	NEC	3.23606
ACTA1	NEC	3.14355
HSPB1	NEC	3.13674
ARHGAP15	NEC	3.13057
NAP1L1	NEC	3.10403
PPP1R14B	NEC	3.02081
RPL4	NEC	2.94548
MYH3	NEC	2.93613
YBX3	NEC	2.927
RSL1D1	NEC	2.91581
LDHB	NEC	2.88577
BIN1	NEC	2.85383
RPL6	NEC	2.78507
CNN3	NEC	2.7779
HES6	NEC	2.71699
MYOG	NEC	2.70859
ENO3	NEC	2.68736
RHOBTB3	NEC	2.68188
MYC	NEC	2.68155
NPW	NEC	2.65561
PDGFC	NEC	2.64503
RPL35	NEC	2.64303
PRDX6	NEC	2.63376
RPL37A	NEC	2.63191
ANXA6	NEC	2.60473
NKAIN4	NEC	2.60275
NCOA7	NEC	2.5843
TPI1	NEC	2.57157
CITED1	NEC	2.53638
CCNG2	NEC	2.5318
GLTSCR2	NEC	2.4703
RPL22L1	NEC	2.4673
CENPV	NEC	2.45875
RPS19	NEC	2.44531
NME4	NEC	2.43528
PDLIM4	NEC	2.4101
MRLN	NEC	2.39585
NCL	NEC	2.38815
ATP5G2	NEC	2.35512
NEXN	NEC	2.32135
PABPC1	NEC	2.30513
PALMD	NEC	2.28981
HMGA1	NEC	2.28847
TTN	NEC	2.28707
RPL27	NEC	2.26834
NACA	NEC	2.26434
IMPDH2	NEC	2.24896
CFL2	NEC	2.24323
SAMD11	NEC	2.23295
EIF4A1	NEC	2.2093
SMPX	NEC	2.19867
AKR1B1	NEC	2.1883
2021-09-11	NEC	2.17256
ENAH	NEC	2.16848
FBL	NEC	2.16802
SC5D	NEC	2.16751
IDH2	NEC	2.13083
RPS11	NEC	2.11754
GLIPR2	NEC	2.09186
PARP1	NEC	2.06504
CXCR4	NEC	2.05925
RPS13	NEC	2.03291
PHB	NEC	2.01474
SNRPF	NEC	1.99784
SERBP1	NEC	1.99497
SET	NEC	1.9744
MSC	NEC	1.97234
RBM8A	NEC	1.95724
PEG10	NEC	1.93338
AHCY	NEC	1.92576
EIF3L	NEC	1.87779
NME1	NEC	1.87616
PDLIM7	NEC	1.8739
SNRPE	NEC	1.87168
CCNI	NEC	1.85757
FGFBP3	NEC	1.85455
BLCAP	NEC	1.85177
CHRNA1	NEC	1.83558
SHD	NEC	1.8239
RTN2	NEC	1.82217
ACVR2A	NEC	1.81664
CNBP	NEC	1.81203
MYF5	NEC	1.8089
OLA1	NEC	1.80432
HEY1	NEC	1.77466
COTL1	NEC	1.75981
BTG1	NEC	1.75491
JSRP1	NEC	1.74563
SMARCC1	NEC	1.7448
CCT2	NEC	1.74165
NHP2	NEC	1.73388
H3F3A	NEC	1.72903
FGF7	NEC	1.72803
CCT5	NEC	1.71908
CAP2	NEC	1.70981
GLUL	NEC	1.69689
HNRNPK	NEC	1.6967
COA4	NEC	1.69348
APOBEC2	NEC	1.67705
MEF2C	NEC	1.67701
POLR2E	NEC	1.67522
BAZ1A	NEC	1.6656
HNRNPC	NEC	1.66115
MYL6B	NEC	1.66094
FXR1	NEC	1.65939
EMC10	NEC	1.65579
JAM3	NEC	1.65205
MACROD1	NEC	1.64643
ARPP21	NEC	1.64568
CCNB1IP1	NEC	1.64332
PHB2	NEC	1.63786
SSB	NEC	1.63673
SMS	NEC	1.63544
PFDN2	NEC	1.61968
SSBP1	NEC	1.60705
LYRM4	NEC	1.59805
MLLT3	NEC	1.59575
SERPINE2	NEC	1.59143
SMAD9	NEC	1.58912
GABPB1-AS1	NEC	1.58223
RAPSN	NEC	1.58164
MYBPH	NEC	1.58045
WSB1	NEC	1.57805
NDUFS5	NEC	1.57782
2021-09-09	NEC	1.57635
CHRND	NEC	1.57401
RXRG	NEC	1.55339
STAC3	NEC	1.54981
CCT3	NEC	1.54825
TOMM22	NEC	1.54714
SPATC1L	NEC	1.53126
PPA1	NEC	1.51935
NONO	NEC	1.51708
TNNI2	NEC	1.5138
TSPAN12	NEC	1.51227
HMGA2	NEC	1.51045
GATM	NEC	1.50603
RTN4	NEC	1.49557
VDAC2	NEC	1.48803
PTRHD1	NEC	1.4795
EIF3A	NEC	1.46949
NSA2	NEC	1.46868
COL25A1	NEC	1.45995
LSM7	NEC	1.45304
RGS2	NEC	1.42788
ILF3	NEC	1.42
POLR2G	NEC	1.4111
TSC22D3	NEC	1.40935
NGFR	NEC	1.40924
SF3B6	NEC	1.39801
ANP32A	NEC	1.38416
NPM3	NEC	1.37393
TXN	NEC	1.36967
SRRM2	NEC	1.36792
SNAI1	NEC	1.36326
HSPB3	NEC	1.34942
PDCD5	NEC	1.34826
NOB1	NEC	1.34545
IPO5	NEC	1.33718
DBN1	NEC	1.32912
GAMT	NEC	1.31836
CCND2	NEC	1.31835
PDHA1	NEC	1.31819
MRPL42	NEC	1.31329
FKBP3	NEC	1.30871
C20orf27	NEC	1.30609
PSMB3	NEC	1.3059
SYNCRIP	NEC	1.30389
KATNBL1	NEC	1.30216
PITX3	NEC	1.30114
RASL11B	NEC	1.29722
HES4	NEC	1.29474
CAV3	NEC	1.29107
TCEAL7	NEC	1.28764
NCBP2	NEC	1.28696
QARS	NEC	1.28555
MAPRE1	NEC	1.27626
ELAVL1	NEC	1.27605
SNRPB2	NEC	1.27471
PSMA4	NEC	1.26722
FDFT1	NEC	1.26654
MRPL14	NEC	1.25728
RNPS1	NEC	1.25497
TCEA3	NEC	1.24966
STOML2	NEC	1.24698
PAICS	NEC	1.24076
RP11-120I21.2	NEC	1.23802
RP11-161M6.2	NEC	1.22271
FGFR4	NEC	1.22221
ACTN2	NEC	1.21915
MRPL11	NEC	1.21651
MYF6	NEC	1.21649
KARS	NEC	1.20803
HDAC2	NEC	1.20584
ATP5SL	NEC	1.20534
EIF3I	NEC	1.20428
RPS26	NEC	1.20215
CTD-2545M3.8	NEC	1.20036
RBM24	NEC	1.1932
GTF3C6	NEC	1.19213
PGM1	NEC	1.1836
ZNF428	NEC	1.17766
CCT7	NEC	1.17638
MNAT1	NEC	1.17312
PGF	NEC	1.17251
IGDCC3	NEC	1.17196
HNRNPU	NEC	1.17182
UQCRC2	NEC	1.17026
UBE2N	NEC	1.16827
MAP1A	NEC	1.16815
HRC	NEC	1.16746
MRPL12	NEC	1.16725
EIF5A	NEC	1.15743
PDE11A	NEC	1.1536
CCT6A	NEC	1.1484
ADSL	NEC	1.14755
STK25	NEC	1.14241
RASSF4	NEC	1.13639
POLD2	NEC	1.13637
BCAT1	NEC	1.13602
NDN	NEC	1.13548
RPL26L1	NEC	1.13453
ZNRD1	NEC	1.13388
PSMB7	NEC	1.13229
FUNDC2	NEC	1.13128
SFPQ	NEC	1.12857
RBX1	NEC	1.12852
CECR5	NEC	1.12539
RPF2	NEC	1.12264
CAPN6	NEC	1.11776
RP11-380D23.2	NEC	1.11174
RBBP4	NEC	1.10876
SUPT4H1	NEC	1.10853
UBXN1	NEC	1.10146
EIF4H	NEC	1.09961
GNL3	NEC	1.09791
RPL7L1	NEC	1.09772
PSMB1	NEC	1.09761
HNRNPAB	NEC	1.09316
ERI3	NEC	1.0918
POLR2F	NEC	1.08955
ACADL	NEC	1.08758
METAP2	NEC	1.08258
YWHAE	NEC	1.08179
ZEB2	NEC	1.0816
NOSIP	NEC	1.07802
HADHA	NEC	1.07691
MRPL10	NEC	1.07455
TATDN1	NEC	1.07397
SNRNP70	NEC	1.07116
OPN3	NEC	1.07081
G3BP1	NEC	1.06882
SGTA	NEC	1.06021
MAP4K4	NEC	1.06016
STC1	NEC	1.05973
ARMCX1	NEC	1.05893
FST	NEC	1.05768
RP11-436D23.1	NEC	1.05653
BYSL	NEC	1.05548
LRRN1	NEC	1.05409
WDR18	NEC	1.05397
CMSS1	NEC	1.05391
ESF1	NEC	1.05271
ERBB3	NEC	1.05035
GLRX	NEC	1.04922
ECHS1	NEC	1.04838
C11orf96	NEC	1.04778
SMC6	NEC	1.03974
MID1	NEC	1.03612
MRPS5	NEC	1.03547
RGS16	NEC	1.02943
PLEKHO1	NEC	1.02922
LIN7A	NEC	1.02746
NIFK	NEC	1.02275
LGALS1	prog 4	10.8101
HMGB2	prog 4	10.7207
UBE2C	prog 4	10.0154
HIST1H4C	prog 4	9.74428
COL1A1	prog 4	9.65895
COL1A2	prog 4	9.4007
TUBA1B	prog 4	9.36636
PTTG1	prog 4	8.38825
PTN	prog 4	8.36995
TOP2A	prog 4	8.3354
TYMS	prog 4	7.88133
CDK1	prog 4	7.85887
CKS1B	prog 4	7.81344
NUSAP1	prog 4	7.75092
H2AFZ	prog 4	7.70207
KIAA0101	prog 4	7.61937
CKS2	prog 4	7.42136
SMC4	prog 4	7.38417
AURKB	prog 4	7.28461
VIM	prog 4	7.128
CENPF	prog 4	7.10042
STMN1	prog 4	6.98815
TPX2	prog 4	6.74614
UBE2S	prog 4	6.69503
BIRC5	prog 4	6.64764
MFAP4	prog 4	6.49033
HMGB1	prog 4	6.37601
TUBB	prog 4	6.27224
HMGN2	prog 4	6.19228
RRM2	prog 4	6.08443
FBLN1	prog 4	6.01016
MKI67	prog 4	5.89167
H2AFV	prog 4	5.80674
MAD2L1	prog 4	5.7379
TUBB4B	prog 4	5.60719
COL9A3	prog 4	5.56806
UBE2T	prog 4	5.50004
PRC1	prog 4	5.44418
MXD3	prog 4	5.38314
PCOLCE	prog 4	5.32098
ELN	prog 4	5.25011
H2AFX	prog 4	5.20478
LUM	prog 4	5.07968
CCNB2	prog 4	5.027
PRRX1	prog 4	5.00211
CENPW	prog 4	4.98476
CCNA2	prog 4	4.95822
SERPINH1	prog 4	4.86936
TUBB6	prog 4	4.86466
KPNA2	prog 4	4.84831
COL6A2	prog 4	4.78785
TK1	prog 4	4.75107
CDC20	prog 4	4.72838
MFAP2	prog 4	4.70472
CDKN3	prog 4	4.51592
EMP3	prog 4	4.47314
SFRP2	prog 4	4.45355
CALM3	prog 4	4.43606
FAM64A	prog 4	4.39054
JUNB	prog 4	4.3865
NUCKS1	prog 4	4.38467
B2M	prog 4	4.35521
DEK	prog 4	4.3106
KIF22	prog 4	4.27337
CCNB1	prog 4	4.26013
LMNA	prog 4	4.24754
GGH	prog 4	4.21232
PTMS	prog 4	4.18279
SMC2	prog 4	4.1815
PSIP1	prog 4	4.17227
CENPK	prog 4	4.15035
LAPTM4A	prog 4	4.11721
DTYMK	prog 4	4.08324
TPM4	prog 4	4.05632
IGFBP4	prog 4	4.01136
GTSE1	prog 4	4.00943
CDCA4	prog 4	3.99828
EGR1	prog 4	3.98511
FBXO5	prog 4	3.97437
TACC3	prog 4	3.95129
EMILIN1	prog 4	3.9403
ARL6IP1	prog 4	3.92631
KIF2C	prog 4	3.92591
KIF20B	prog 4	3.91397
CENPN	prog 4	3.90718
HNRNPA2B1	prog 4	3.88363
ZWINT	prog 4	3.87297
CCDC34	prog 4	3.81514
PCNA	prog 4	3.77634
FSTL1	prog 4	3.77095
KIFC1	prog 4	3.74646
NDC80	prog 4	3.72199
CDCA3	prog 4	3.6967
CALU	prog 4	3.67473
MZT1	prog 4	3.66851
FGFR1	prog 4	3.63455
RHEB	prog 4	3.62974
TUBA1C	prog 4	3.60482
ITM2C	prog 4	3.60245
MEST	prog 4	3.59691
RAD21	prog 4	3.58204
PLOD1	prog 4	3.52443
CALM2	prog 4	3.51125
SGOL2	prog 4	3.50582
BUB3	prog 4	3.49163
IKBIP	prog 4	3.49162
MZT2B	prog 4	3.4834
CENPA	prog 4	3.45848
CKAP2L	prog 4	3.45
CKAP2	prog 4	3.43655
GPC3	prog 4	3.40907
HMGB3	prog 4	3.40289
CD99	prog 4	3.38629
SPC25	prog 4	3.38109
ORC6	prog 4	3.36022
RACGAP1	prog 4	3.337
ANP32B	prog 4	3.33597
RAD51AP1	prog 4	3.33251
COL5A2	prog 4	3.33134
PLK1	prog 4	3.32105
DLGAP5	prog 4	3.32087
ASPM	prog 4	3.30148
COL11A1	prog 4	3.29676
PHGDH	prog 4	3.26478
KIF23	prog 4	3.25784
VCAN	prog 4	3.25675
AURKA	prog 4	3.25165
TIMP1	prog 4	3.24874
TROAP	prog 4	3.22963
CDT1	prog 4	3.21629
CENPU	prog 4	3.18578
PMP22	prog 4	3.18216
ITGB1	prog 4	3.15475
NUF2	prog 4	3.13404
GLT8D2	prog 4	3.1281
P4HB	prog 4	3.11725
CMC2	prog 4	3.11434
HJURP	prog 4	3.10941
CENPH	prog 4	3.09515
PBK	prog 4	3.07761
C6orf48	prog 4	3.06927
RRBP1	prog 4	3.06814
CRABP2	prog 4	3.06196
SGOL1	prog 4	3.05678
LMNB1	prog 4	3.05205
HSP90B1	prog 4	3.04592
P3H1	prog 4	3.0363
USP1	prog 4	3.0251
ITM2A	prog 4	3.02243
CA9	prog 4	3.01998
LSM5	prog 4	3.01539
CENPE	prog 4	3.00804
SAE1	prog 4	2.9955
KDELR2	prog 4	2.97439
DUT	prog 4	2.97241
ILF2	prog 4	2.96526
MND1	prog 4	2.94615
CDCA5	prog 4	2.93771
FBLN2	prog 4	2.92694
SIVA1	prog 4	2.92365
ATAD2	prog 4	2.9212
DEPDC1	prog 4	2.91848
MDFI	prog 4	2.91667
PSRC1	prog 4	2.91445
TMEM106C	prog 4	2.90045
RBBP7	prog 4	2.89653
RAN	prog 4	2.89461
SRSF3	prog 4	2.89261
C12orf57	prog 4	2.89044
HP1BP3	prog 4	2.87983
ASF1B	prog 4	2.87814
MIS18BP1	prog 4	2.85609
PSME2	prog 4	2.84727
RRM1	prog 4	2.83786
RHOA	prog 4	2.81313
FUS	prog 4	2.81241
EGFL6	prog 4	2.76585
TIMP3	prog 4	2.76124
CDCA8	prog 4	2.75879
PTGES3	prog 4	2.74372
MTHFD2	prog 4	2.73803
NCAPG	prog 4	2.71975
SGCB	prog 4	2.71601
FKBP10	prog 4	2.7067
PGAM1	prog 4	2.70638
RANBP1	prog 4	2.69333
KIF20A	prog 4	2.69281
EZH2	prog 4	2.68805
SDC2	prog 4	2.67834
SKA2	prog 4	2.66445
UBB	prog 4	2.65585
GAS2	prog 4	2.63598
RNASEH2A	prog 4	2.63404
TMPO	prog 4	2.61514
YBX1	prog 4	2.6138
BANF1	prog 4	2.60626
MELK	prog 4	2.60071
PDIA6	prog 4	2.58683
CBX5	prog 4	2.58033
LOXL2	prog 4	2.55785
ISLR	prog 4	2.55186
GPX8	prog 4	2.53204
NEK2	prog 4	2.53129
SNAI2	prog 4	2.52831
HMGN1	prog 4	2.52383
HNRNPA0	prog 4	2.49899
MZT2A	prog 4	2.49302
DIAPH3	prog 4	2.49302
FRZB	prog 4	2.48101
GMNN	prog 4	2.47826
PSAT1	prog 4	2.47718
KNSTRN	prog 4	2.47436
NUDT1	prog 4	2.46938
ANXA5	prog 4	2.4507
P4HA1	prog 4	2.44933
RALY	prog 4	2.44633
CDKN2D	prog 4	2.43343
CKAP4	prog 4	2.42721
DNAJC9	prog 4	2.42223
CALR	prog 4	2.42078
NUCB2	prog 4	2.4187
SPC24	prog 4	2.41365
FBN2	prog 4	2.40929
OAF	prog 4	2.40558
NASP	prog 4	2.39959
ID1	prog 4	2.39822
DNMT1	prog 4	2.3951
COL12A1	prog 4	2.37606
SPAG5	prog 4	2.37535
BCL7C	prog 4	2.37492
ANP32E	prog 4	2.36785
CRNDE	prog 4	2.36634
ANAPC11	prog 4	2.36502
CSRP2	prog 4	2.36456
RNF26	prog 4	2.36069
COL9A1	prog 4	2.35803
DBF4	prog 4	2.35594
RASSF1	prog 4	2.34889
CBX1	prog 4	2.34239
ITGB3BP	prog 4	2.34215
MARCKS	prog 4	2.33412
ACTN1	prog 4	2.32954
LSM3	prog 4	2.32791
DCTN3	prog 4	2.31623
CDC25B	prog 4	2.31383
2021-09-07	prog 4	2.30974
SUN2	prog 4	2.29721
C1QL1	prog 4	2.29086
SRSF2	prog 4	2.28586
HNRNPA3	prog 4	2.28179
LITAF	prog 4	2.28056
PHF19	prog 4	2.26556
KIF5B	prog 4	2.26234
ACTB	prog 4	2.25957
UBC	prog 4	2.25668
RPL39L	prog 4	2.25593
POSTN	prog 4	2.25359
SNRPB	prog 4	2.25106
CDKN2C	prog 4	2.24896
CENPM	prog 4	2.24683
PRRX2	prog 4	2.23741
SNRPG	prog 4	2.23425
PFN1	prog 4	2.22136
BOC	prog 4	2.22128
SNRPD1	prog 4	2.20951
HNRNPR	prog 4	2.20951
LSM4	prog 4	2.19931
FAM83D	prog 4	2.19698
NFIC	prog 4	2.18905
MANF	prog 4	2.1876
GINS2	prog 4	2.18176
ACTA2	prog 4	2.17488
SSR2	prog 4	2.16162
P4HA2	prog 4	2.15416
XBP1	prog 4	2.15362
SAC3D1	prog 4	2.14693
CDCA2	prog 4	2.14396
TTK	prog 4	2.13998
FBLN5	prog 4	2.13804
CRTAP	prog 4	2.13587
BARD1	prog 4	2.135
AIF1	prog 4	2.12567
PRR11	prog 4	2.11373
PDIA4	prog 4	2.11179
CFL1	prog 4	2.1114
RHOC	prog 4	2.11124
HNRNPDL	prog 4	2.10635
LMNB2	prog 4	2.10547
MIS18A	prog 4	2.10406
2021-09-10	prog 4	2.08396
MORF4L2	prog 4	2.07962
TMEM97	prog 4	2.07389
CDK4	prog 4	2.0736
MAGED2	prog 4	2.07253
SRSF7	prog 4	2.06756
MCM7	prog 4	2.06289
HTRA1	prog 4	2.06025
NR4A1	prog 4	2.05941
FOXM1	prog 4	2.05918
MRPL51	prog 4	2.0576
KRT17	prog 1	12.4758
KRT19	prog 1	11.0279
S100A14	prog 1	9.9881
PERP	prog 1	9.11997
ANXA1	prog 1	8.15085
EPCAM	prog 1	8.14199
CLDN4	prog 1	7.26125
S100A11	prog 1	7.09197
CLDN6	prog 1	6.98579
LGALS3	prog 1	6.43891
SPINT1	prog 1	6.26413
WNT6	prog 1	6.18004
HES1	prog 1	5.65327
S100A16	prog 1	5.64982
RAB25	prog 1	5.5633
CYR61	prog 1	5.45746
ATF3	prog 1	5.07062
SPINT2	prog 1	5.04846
PRSS8	prog 1	4.75329
TXNIP	prog 1	4.7066
ANXA2	prog 1	4.62585
MDK	prog 1	4.59083
TSPAN13	prog 1	4.56525
GABRP	prog 1	4.42345
CAPG	prog 1	4.12118
VAMP8	prog 1	4.11332
SFN	prog 1	4.057
JUN	prog 1	4.00706
TFAP2A	prog 1	3.94793
ARHGAP29	prog 1	3.88496
CLDN7	prog 1	3.87418
FOS	prog 1	3.85787
CD9	prog 1	3.84846
TSTD1	prog 1	3.79949
DSP	prog 1	3.78874
PLK2	prog 1	3.67849
IER2	prog 1	3.64958
SAT1	prog 1	3.56163
KRT5	prog 1	3.49374
RHOV	prog 1	3.47668
TNFRSF12A	prog 1	3.42477
EFEMP1	prog 1	3.39032
EFNA1	prog 1	3.3757
RND3	prog 1	3.27824
TPM1	prog 1	3.19416
ELF3	prog 1	3.15852
PDLIM1	prog 1	3.15665
LIMA1	prog 1	3.15376
DSC2	prog 1	3.11181
STAP2	prog 1	3.05534
AGR2	prog 1	3.0062
LSR	prog 1	3.00394
CEBPD	prog 1	2.97122
SLC2A3	prog 1	2.91771
COMT	prog 1	2.87171
HEBP2	prog 1	2.86512
BID	prog 1	2.83222
MPZL2	prog 1	2.75773
PHLDA3	prog 1	2.67653
KRT15	prog 1	2.66848
FXYD3	prog 1	2.6374
PVRL4	prog 1	2.59603
VGLL1	prog 1	2.57146
SYNGR2	prog 1	2.56566
DST	prog 1	2.53404
CD55	prog 1	2.52293
LMO4	prog 1	2.50964
C5orf38	prog 1	2.4884
GRN	prog 1	2.45415
DSTN	prog 1	2.4523
HLA-E	prog 1	2.43653
PKP3	prog 1	2.40482
C1orf21	prog 1	2.40428
FN1	prog 1	2.39097
TUBA4A	prog 1	2.38649
GATA3	prog 1	2.37025
FXYD5	prog 1	2.35142
NDFIP2	prog 1	2.3282
CAST	prog 1	2.3019
CLDN9	prog 1	2.28784
TMED3	prog 1	2.27507
JUP	prog 1	2.2657
PPP2R2B	prog 1	2.23303
H3F3B	prog 1	2.20702
ARPC2	prog 1	2.20124
KREMEN2	prog 1	2.19818
FKBP4	prog 1	2.16507
KLF5	prog 1	2.15167
PRRG4	prog 1	2.1358
PRSS23	prog 1	2.13335
XAGE2	prog 1	2.12454
PLAU	prog 1	2.12175
REXO2	prog 1	2.10184
TNNT2	prog 1	2.09056
AP1M2	prog 1	2.06667
PART1	prog 1	2.06272
KLF6	prog 1	2.03429
GIPC1	prog 1	2.02434
GPRC5A	prog 1	2.01706
STARD10	prog 1	2.00381
FOSB	prog 1	1.96694
ERRFI1	prog 1	1.96554
ADM	prog 1	1.92523
FILIP1L	prog 1	1.90698
PMAIP1	prog 1	1.898
SYPL1	prog 1	1.88756
PPP1R13L	prog 1	1.88518
TAF1D	prog 1	1.87758
PTPRF	prog 1	1.86625
SLC3A2	prog 1	1.8376
GPR87	prog 1	1.82897
SYNE2	prog 1	1.8285
HOOK2	prog 1	1.81808
ELF1	prog 1	1.80367
TMEM40	prog 1	1.80353
PTGES	prog 1	1.78697
MAL2	prog 1	1.78456
ETHE1	prog 1	1.77669
HERPUD1	prog 1	1.77009
SCD5	prog 1	1.76127
LYPD6B	prog 1	1.7606
NFKBIA	prog 1	1.75586
CCDC186	prog 1	1.74379
DSG2	prog 1	1.74352
MARVELD3	prog 1	1.74304
KLC3	prog 1	1.7355
PON2	prog 1	1.72705
BLVRB	prog 1	1.71255
EIF2S2	prog 1	1.70454
IRF6	prog 1	1.70353
ARRDC1	prog 1	1.69145
SDC1	prog 1	1.67997
IGFL2	prog 1	1.66419
SLC44A2	prog 1	1.66198
RAB9A	prog 1	1.66086
CERCAM	prog 1	1.6599
TSC22D4	prog 1	1.65257
HSPB8	prog 1	1.64104
ATP1A1	prog 1	1.62015
PRSS22	prog 1	1.61749
ARHGDIB	prog 1	1.61393
SYTL1	prog 1	1.60619
GADD45B	prog 1	1.60437
SPRR3	prog 1	1.5803
CAPN1	prog 1	1.57946
UPK1B	prog 1	1.57391
MCL1	prog 1	1.57053
NR3C1	prog 1	1.56119
CYP2W1	prog 1	1.55957
NFATC3	prog 1	1.55889
CCDC3	prog 1	1.55702
BZW2	prog 1	1.53557
SVIL	prog 1	1.53282
WNT10A	prog 1	1.52615
RP11-532F12.5	prog 1	1.51827
C8orf4	prog 1	1.51658
SLC38A1	prog 1	1.50995
F11R	prog 1	1.50783
TGIF1	prog 1	1.50347
RALBP1	prog 1	1.48449
ARPC3	prog 1	1.46297
ARHGEF19	prog 1	1.46037
C3orf14	prog 1	1.45415
AP1S1	prog 1	1.4468
PXN	prog 1	1.44488
KDF1	prog 1	1.44314
CREG1	prog 1	1.43736
ESRP1	prog 1	1.43404
ARF6	prog 1	1.42817
ADK	prog 1	1.42586
ARID3A	prog 1	1.42144
SLC38A2	prog 1	1.42115
FAM49B	prog 1	1.40426
ARL5A	prog 1	1.39576
HIST1H2AC	prog 1	1.39516
ST14	prog 1	1.39075
SERP1	prog 1	1.38739
YIPF2	prog 1	1.38138
CYB5A	prog 1	1.35772
VTCN1	prog 1	1.35267
WNT3	prog 1	1.35021
IFRD1	prog 1	1.33769
NDRG2	prog 1	1.33629
CPXM2	prog 1	1.33311
DSC3	prog 1	1.33152
TMEM54	prog 1	1.32427
BLNK	prog 1	1.32147
GBP2	prog 1	1.31519
CDH1	prog 1	1.31288
KCNG1	prog 1	1.31207
SERPINB2	prog 1	1.30807
STXBP6	prog 1	1.30032
EEA1	prog 1	1.29345
ZNF467	prog 1	1.27949
SLC1A5	prog 1	1.27837
DUSP23	prog 1	1.27781
LAMP1	prog 1	1.27702
TPMT	prog 1	1.27609
PRR15L	prog 1	1.2687
SERPINB7	prog 1	1.25865
PIM3	prog 1	1.25559
ACADVL	prog 1	1.24412
TM7SF3	prog 1	1.24326
PHACTR2	prog 1	1.2422
MYO6	prog 1	1.22659
AHNAK	prog 1	1.21561
TNFSF15	prog 1	1.20584
GPNMB	prog 1	1.20128
PKIB	prog 1	1.19854
ADD3	prog 1	1.19351
ACTN4	prog 1	1.19064
CHMP4C	prog 1	1.18555
IVNS1ABP	prog 1	1.17751
BTG2	prog 1	1.17445
TES	prog 1	1.16912
GJB6	prog 1	1.16738
SSBP2	prog 1	1.16588
DHRS2	prog 1	1.15645
TJP2	prog 1	1.15558
PGRMC2	prog 1	1.15001
DDIT3	prog 1	1.14282
LMO7	prog 1	1.13933
ACSF2	prog 1	1.13521
MTMR11	prog 1	1.13165
RAB11A	prog 1	1.13095
PPFIBP1	prog 1	1.13092
TDRP	prog 1	1.1204
YY1	prog 1	1.11311
HOTAIRM1	prog 1	1.09907
MED10	prog 1	1.08273
GGCT	prog 1	1.07312
PLSCR1	prog 1	1.07066
GID8	prog 1	1.07036
KRAS	prog 1	1.06995
CAPNS2	prog 1	1.06828
ITPR2	prog 1	1.05932
CMTM8	prog 1	1.05903
GOLGA4	prog 1	1.05815
ERP27	prog 1	1.05193
EPS8L2	prog 1	1.04888
UBAC2	prog 1	1.04489
SLC44A3	prog 1	1.04441
SPRR1B	prog 1	1.04359
UCHL3	prog 1	1.03787
SON	prog 1	1.03301
LRRC16A	prog 1	1.03199
ELOVL1	prog 1	1.03046
VAMP5	prog 1	1.02967
CTSB	prog 1	1.02717
GADD45A	prog 1	1.02529
BAIAP2L1	prog 1	1.02101
UPK1A	prog 1	1.02064
UBE2G1	prog 1	1.02031
CCNL1	prog 1	1.01877
PHLDB3	prog 1	1.01301
DUSP5	prog 1	1.01257
EGFR	prog 1	1.00926
WNT7B	prog 1	1.00746
WDR45B	prog 1	1.00646
MTUS2	prog 1	1.00613
ARMCX6	prog 1	1.00613
CCNC	prog 1	1.00387
TRAF3IP2	prog 1	0.999475
AJUBA	prog 1	0.998085
LAD1	prog 1	0.996065
TNFRSF1A	prog 1	0.995442
YWHAZ	prog 1	0.995091
TMEM159	prog 1	0.992933
SNX2	prog 1	0.985453
TFAP2C	prog 1	0.985117
MRPS26	prog 1	0.984555
CCDC12	prog 1	0.97946
ZNF385A	prog 1	0.978336
TMEM79	prog 1	0.976863
CERS4	prog 1	0.974094
SMAGP	prog 1	0.972192
PDGFA	prog 1	0.971479
SLC1A6	prog 1	0.969346
RABEP2	prog 1	0.968944
MAFB	prog 1	0.962342
MAFF	prog 1	0.958757
IGFBP3	prog 1	0.95691
OFD1	prog 1	0.954511
ARHGEF35	prog 1	0.952208
COL17A1	prog 1	0.949983
SUCO	prog 1	0.94744
EDN1	prog 1	0.945006
BSPRY	prog 1	0.943704
CLIP1	prog 1	0.942033
ITGA6	prog 1	0.938768
YPEL5	prog 1	0.938428
EPAS1	prog 1	0.932635
IL17RE	prog 1	0.931091
FDX1	prog 1	0.92117
LAMB3	prog 1	0.917743
GALNT3	prog 1	0.917705
TEAD3	prog 1	0.917127
HOPX	prog 1	0.914785
GPR37	prog 1	0.91426
TMC4	prog 1	0.912839
STMN2	neuron	13.9176
TUBB2B	neuron	12.7936
STMN4	neuron	10.9401
TUBA1A	neuron	10.8121
MLLT11	neuron	10.401
MAP1B	neuron	9.67832
GAP43	neuron	9.53558
TUBB2A	neuron	8.30882
CD24	neuron	8.05903
TAGLN3	neuron	7.72622
BEX1	neuron	7.70004
CRMP1	neuron	7.39178
CRABP1	neuron	7.20812
SOX4	neuron	6.97695
MIAT	neuron	6.96169
GNG3	neuron	6.43247
HN1	neuron	6.4152
BASP1	neuron	6.28184
PCSK1N	neuron	6.21243
NOVA1	neuron	5.88453
ENO2	neuron	5.67839
APLP1	neuron	5.66213
RAB3A	neuron	5.61332
RTN1	neuron	5.33118
ELAVL3	neuron	4.86858
DCX	neuron	4.81374
FAM57B	neuron	4.80811
KIF5C	neuron	4.80106
MARCKSL1	neuron	4.69969
SCG2	neuron	4.27398
INA	neuron	4.24647
SOX11	neuron	4.16289
UCHL1	neuron	4.16055
TERF2IP	neuron	4.09189
NSG1	neuron	4.06626
TMEM59L	neuron	4.04302
GDAP1L1	neuron	4.02659
ATP1B1	neuron	4.0237
MAPT	neuron	3.94134
CHGA	neuron	3.92984
KLC1	neuron	3.8797
OLFM1	neuron	3.82951
YWHAH	neuron	3.80345
TMSB15A	neuron	3.79955
SCG3	neuron	3.69195
HMP19	neuron	3.65264
NEFL	neuron	3.56131
PRPH	neuron	3.47205
PODXL2	neuron	3.34705
CELF4	neuron	3.34083
FEZ1	neuron	3.32244
ATAT1	neuron	3.31144
NREP	neuron	3.27959
TSPAN7	neuron	3.26071
BEX2	neuron	3.21183
VAMP2	neuron	3.211
POU2F2	neuron	3.12673
GPC2	neuron	3.11812
SNAP25	neuron	3.11321
GPM6A	neuron	3.07025
DAAM1	neuron	3.06271
CD200	neuron	3.05143
SYT1	neuron	3.03506
ETFB	neuron	3.01624
PGM2L1	neuron	2.99431
GDI1	neuron	2.96879
TTC9B	neuron	2.94222
SEZ6L2	neuron	2.9327
ATP1A3	neuron	2.89057
TFAP2B	neuron	2.85782
MAB21L2	neuron	2.80156
CELF3	neuron	2.78848
LHX9	neuron	2.77268
MAP2	neuron	2.68387
SYT4	neuron	2.67351
RTN3	neuron	2.6607
HOXA9	neuron	2.65014
SYP	neuron	2.62338
SCG5	neuron	2.59921
ATP6V1G2	neuron	2.53954
DTD1	neuron	2.52549
PAK3	neuron	2.52509
CHGB	neuron	2.52468
NRN1	neuron	2.5189
TMEM35	neuron	2.44134
MIR7-3HG	neuron	2.44091
MALAT1	neuron	2.40091
HOXB6	neuron	2.36155
CNTFR	neuron	2.34564
HOXB5	neuron	2.33644
NEFM	neuron	2.32231
HOXB8	neuron	2.29718
GNG2	neuron	2.26452
YWHAQ	neuron	2.2312
KIF1A	neuron	2.16046
HOXB9	neuron	2.13271
ENC1	neuron	2.12372
RUFY3	neuron	2.11984
ELAVL2	neuron	2.08484
PLPPR3	neuron	2.07394
DLL3	neuron	2.06681
NCAM1	neuron	2.06288
PPP1R1A	neuron	2.02467
C16orf45	neuron	2.00665
SYT5	neuron	2.00501
CSNK1E	neuron	1.98261
FNBP1L	neuron	1.96743
APP	neuron	1.96453
TH	neuron	1.94343
PPP2R5B	neuron	1.94221
NLRP1	neuron	1.92008
ATL1	neuron	1.91651
FXYD6	neuron	1.90333
THSD7A	neuron	1.90109
RUNDC3A	neuron	1.89288
ATCAY	neuron	1.87848
MAPRE3	neuron	1.87149
MAP6	neuron	1.86012
2021-09-06	neuron	1.85277
PHYHIPL	neuron	1.8514
GNAS	neuron	1.82502
PTPRN	neuron	1.8047
NDRG4	neuron	1.79728
MAPK10	neuron	1.79575
PNMA1	neuron	1.78675
DPYSL4	neuron	1.78488
ARID4A	neuron	1.78416
GSTA4	neuron	1.78035
CCDC112	neuron	1.76508
YWHAG	neuron	1.75684
SNCG	neuron	1.75634
SEC11C	neuron	1.74251
STMN3	neuron	1.74217
PCBP4	neuron	1.73386
KIF3A	neuron	1.72442
DBH	neuron	1.69807
NRXN1	neuron	1.67865
VSTM2L	neuron	1.66182
ANK2	neuron	1.64058
ATP6V0E2	neuron	1.63873
ANK3	neuron	1.63711
CSRNP3	neuron	1.61944
EIF1B	neuron	1.61628
FKBP1B	neuron	1.61413
CADM3	neuron	1.61088
DPYSL3	neuron	1.59136
PCDH9	neuron	1.59051
PRRT2	neuron	1.56245
C10orf35	neuron	1.55956
PHOX2A	neuron	1.5573
CCDC184	neuron	1.55536
VGF	neuron	1.55265
KLHL35	neuron	1.5485
ACTL6B	neuron	1.54445
DPYSL2	neuron	1.54054
SVBP	neuron	1.50096
HOXC9	neuron	1.49157
CADM2	neuron	1.48685
KIF5A	neuron	1.48281
GNG4	neuron	1.47838
ADGRG1	neuron	1.44954
BSDC1	neuron	1.44854
GRB2	neuron	1.44607
STARD4-AS1	neuron	1.43607
MOAP1	neuron	1.4356
AKR1C2	neuron	1.43438
RNF165	neuron	1.42301
DKK3	neuron	1.42201
ATP6V0A1	neuron	1.41313
NTM	neuron	1.4129
FYN	neuron	1.41136
HOXA7	neuron	1.4092
ASCL1	neuron	1.39981
STXBP1	neuron	1.39792
C14orf132	neuron	1.39556
INAFM1	neuron	1.39496
KIF1B	neuron	1.38856
TMSB10	neuron	1.38312
CELF5	neuron	1.38006
RGMB	neuron	1.364
ZCCHC12	neuron	1.36051
KMT2E	neuron	1.34916
CARTPT	neuron	1.33705
JPH4	neuron	1.33104
MMD	neuron	1.32965
RAB3B	neuron	1.32112
RUFY2	neuron	1.3093
RPS6KL1	neuron	1.30563
KLHDC8A	neuron	1.30167
DDC	neuron	1.29921
ZC2HC1A	neuron	1.29728
CHD7	neuron	1.28851
RAB3C	neuron	1.2884
DNAJC12	neuron	1.28773
MGAT4C	neuron	1.28334
TUBB4A	neuron	1.28326
DACH1	neuron	1.27392
KLF7	neuron	1.27133
SRRM3	neuron	1.26932
[truncated: 101 more rows]

## Sheet: 75 DIV WHOLE DATASET
Row	Cluster	DE_Score
COL1A1	prog 4	15.212
COL1A2	prog 4	12.6233
LGALS1	prog 4	11.7894
COL3A1	prog 4	10.928
BGN	prog 4	9.97387
ASPN	prog 4	8.81577
PTN	prog 4	8.68727
MFAP4	prog 4	8.3028
MGP	prog 4	8.29392
ELN	prog 4	7.82448
NUPR1	prog 4	7.70719
SPARC	prog 4	7.59841
OGN	prog 4	7.07372
LUM	prog 4	7.00594
MFAP2	prog 4	6.32767
IL11RA	prog 4	6.14634
PRRX1	prog 4	5.95441
MMP2	prog 4	5.67672
IGFBP4	prog 4	5.64781
TIMP1	prog 4	5.54058
PCOLCE	prog 4	5.47184
FBLN1	prog 4	5.23786
SFRP2	prog 4	5.06694
COL5A2	prog 4	4.85047
COL6A2	prog 4	4.82098
PRSS35	prog 4	4.21229
S100A4	prog 4	4.20578
FCGRT	prog 4	3.84765
TSPO	prog 4	3.74825
OLFML3	prog 4	3.59062
FGFR1	prog 4	3.43172
EIF4EBP1	prog 4	3.41308
PSAT1	prog 4	3.23335
VCAN	prog 4	3.22646
SERTAD4	prog 4	3.09241
PLOD1	prog 4	3.02569
EGFL6	prog 4	3.02474
AIF1	prog 4	2.98698
GLT8D2	prog 4	2.97787
BOC	prog 4	2.85925
SOSTDC1	prog 4	2.85912
C6orf48	prog 4	2.84822
COL5A1	prog 4	2.76569
CREB3L1	prog 4	2.75319
PPIB	prog 4	2.69252
COL6A1	prog 4	2.64993
COL12A1	prog 4	2.64061
FBN2	prog 4	2.61154
EMP1	prog 4	2.57098
RERG	prog 4	2.57027
EMP2	prog 4	2.56128
MXRA8	prog 4	2.55484
POSTN	prog 4	2.54273
COL14A1	prog 4	2.52976
ISLR	prog 4	2.51608
EFEMP2	prog 4	2.50288
GAS2	prog 4	2.48557
PLPP3	prog 4	2.47034
FBLN2	prog 4	2.42779
CDC42EP5	prog 4	2.3307
ASS1	prog 4	2.30879
PRRX2	prog 4	2.27898
FBLN5	prog 4	2.26839
NFIB	prog 4	2.21703
SOCS1	prog 4	2.16483
EMILIN1	prog 4	2.16277
LOXL2	prog 4	2.13507
PTRF	prog 4	2.13399
TMEM173	prog 4	2.12804
TMEM119	prog 4	2.08859
IFI44L	prog 4	2.07848
ACTA2	prog 4	2.0587
TMEM100	prog 4	2.03892
TGFBI	prog 4	2.00225
LOX	prog 4	1.98395
PYCR1	prog 4	1.96244
ATF5	prog 4	1.95625
GJA1	prog 4	1.95481
CTSK	prog 4	1.8908
IGF1	prog 4	1.85044
DNM3OS	prog 4	1.8073
ANGPTL6	prog 4	1.79675
ANGPTL2	prog 4	1.78026
NFIC	prog 4	1.70228
CTD-3252C9.4	prog 4	1.67784
RHOB	prog 4	1.66189
PTGFR	prog 4	1.63336
LAMA4	prog 4	1.62736
CERCAM	prog 4	1.61939
LTBP1	prog 4	1.5955
NRP2	prog 4	1.57046
MATN2	prog 4	1.53867
CPXM1	prog 4	1.53329
C1QL1	prog 4	1.47172
CYP1B1	prog 4	1.44911
NFIX	prog 4	1.42897
NET1	prog 4	1.42551
CEBPB	prog 4	1.4209
AXL	prog 4	1.38376
LRP1	prog 4	1.38079
LTBP3	prog 4	1.3601
RNF24	prog 4	1.35008
TGFB3	prog 4	1.32452
EFNB1	prog 4	1.32153
IGFBP3	prog 4	1.31703
CYTL1	prog 4	1.26431
ISOC1	prog 4	1.23954
C1QTNF2	prog 4	1.23376
KCNMA1	prog 4	1.21011
EDNRA	prog 4	1.20754
FAM43A	prog 4	1.20431
SMIM3	prog 4	1.20419
RAMP2	prog 4	1.19375
THY1	prog 4	1.19063
MSX2	prog 4	1.15865
HAPLN3	prog 4	1.15598
INHBA	prog 4	1.14627
DKK1	prog 4	1.13911
ASNS	prog 4	1.132
OLFML1	prog 4	1.12066
GREM1	prog 4	1.11597
FAM46A	prog 4	1.10268
FHL2	prog 4	1.09994
CD248	prog 4	1.09545
RCN3	prog 4	1.08436
SERPINI1	prog 4	1.06902
THBS2	prog 4	1.0642
CBX6	prog 4	1.0601
RRAS	prog 4	1.03756
DUSP1	prog 4	1.03594
MAMSTR	prog 4	1.02036
FLRT2	prog 4	1.01193
COL13A1	prog 4	1.00651
PTX3	prog 4	1.00263
B3GNT9	prog 4	1.00258
RAI14	prog 4	0.99014
MRC2	prog 4	0.960884
SSPN	prog 4	0.928472
PLPP1	prog 4	0.925093
SRPX	prog 4	0.918469
CXCL12	prog 4	0.882481
SSBP3	prog 4	0.881649
OSR2	prog 4	0.880003
OLFML2B	prog 4	0.875693
EPS8	prog 4	0.864306
RNF175	prog 4	0.856425
IL27RA	prog 4	0.856149
WIF1	prog 4	0.837689
PTGIR	prog 4	0.833209
BACE2	prog 4	0.827896
CLMP	prog 4	0.811463
CPED1	prog 4	0.807735
P4HA3	prog 4	0.806329
C1S	prog 4	0.801298
SEC24D	prog 4	0.795713
MYLIP	prog 4	0.792305
PAPPA	prog 4	0.791636
PENK	prog 4	0.784801
ADGRA2	prog 4	0.778403
PPP3CA	prog 4	0.772815
KANK2	prog 4	0.772518
COL21A1	prog 4	0.767536
ENG	prog 4	0.767516
RGS14	prog 4	0.758708
C1R	prog 4	0.758536
DLX5	prog 4	0.751497
UNC5B	prog 4	0.705204
PDGFRA	prog 4	0.698558
OMD	prog 4	0.697464
RP1-79C4.4	prog 4	0.672558
COL8A1	prog 4	0.669674
FGF18	prog 4	0.667708
CNN1	prog 4	0.658715
ALX1	prog 4	0.652007
PMEPA1	prog 4	0.650966
ZFHX4-AS1	prog 4	0.650297
ROM1	prog 4	0.64554
HGF	prog 4	0.639139
TSKU	prog 4	0.633128
COL8A2	prog 4	0.632723
PARVA	prog 4	0.632227
PLSCR4	prog 4	0.630907
SLC44A4	prog 4	0.62068
MEOX2	prog 4	0.620626
VCAM1	prog 4	0.606741
TNMD	prog 4	0.603852
CYBRD1	prog 4	0.598948
SGCD	prog 4	0.581294
EXT2	prog 4	0.577358
KCNMB4	prog 4	0.550814
PTGIS	prog 4	0.549199
NKD2	prog 4	0.533222
MFAP5	prog 4	0.532954
FAT4	prog 4	0.52725
PSMB8	prog 4	0.523837
PTK7	prog 4	0.523393
ZCCHC24	prog 4	0.522275
S1PR2	prog 4	0.51822
ITGA11	prog 4	0.518014
LRRC4C	prog 4	0.51678
HSPA12B	prog 4	0.514948
CCL2	prog 4	0.51231
TWIST1	prog 4	0.507158
ARHGEF40	prog 4	0.506533
SCX	prog 4	0.497239
RAB3IL1	prog 4	0.49496
MAP2K1	prog 4	0.492392
IRX3	prog 4	0.483666
TNFSF12	prog 4	0.482004
GLIS2	prog 4	0.465102
PCK2	prog 4	0.463035
FOXS1	prog 4	0.460884
ROR1	prog 4	0.451308
RIN1	prog 4	0.448612
LPAR1	prog 4	0.4401
FAS	prog 4	0.428793
BNC2	prog 4	0.425289
SEMA3E	prog 4	0.423105
FOXP4	prog 4	0.406718
FAP	prog 4	0.405377
PML	prog 4	0.400066
WNT11	prog 4	0.398167
AR	prog 4	0.396702
FZD1	prog 4	0.38687
SSC5D	prog 4	0.386471
TMEM200B	prog 4	0.384143
CACNA1G	prog 4	0.380911
AHNAK2	prog 4	0.378347
TWIST2	prog 4	0.377876
MKX	prog 4	0.377444
PLEKHF1	prog 4	0.377027
ETV1	prog 4	0.376152
MARVELD1	prog 4	0.374486
IL34	prog 4	0.372539
SYNPO	prog 4	0.372235
KAT6B	prog 4	0.369427
BMP1	prog 4	0.367024
RP11-38H17.1	prog 4	0.364657
PAPPA2	prog 4	0.359904
RHOJ	prog 4	0.356643
MXRA5	prog 4	0.355835
PPM1M	prog 4	0.343889
HAND2	prog 4	0.341721
DACT3	prog 4	0.341131
PLN	prog 4	0.337729
NKD1	prog 4	0.33747
RILP	prog 4	0.327465
SVEP1	prog 4	0.324357
SECTM1	prog 4	0.320953
F2RL2	prog 4	0.320105
TSPAN11	prog 4	0.319004
THBS4	prog 4	0.312682
SDCBP2	prog 4	0.309346
ADCK2	prog 4	0.305179
FAM129A	prog 4	0.302429
C1orf216	prog 4	0.300771
IQSEC3	prog 4	0.300444
RUNX2	prog 4	0.2994
PRRG3	prog 4	0.298767
HAS2	prog 4	0.297356
CRISPLD2	prog 4	0.297102
OXCT1	prog 4	0.291548
FLI1	prog 4	0.291383
MN1	prog 4	0.290776
HMCN1	prog 4	0.289082
MRGPRF	prog 4	0.289061
PAQR8	prog 4	0.286429
KIZ	prog 4	0.276279
KCNE4	prog 4	0.274845
PROK2	prog 4	0.274545
TBX3	prog 4	0.272514
STAC2	prog 4	0.272416
ARFGAP1	prog 4	0.270319
FAM98A	prog 4	0.267695
IDUA	prog 4	0.261717
NOV	prog 4	0.255335
TTYH2	prog 4	0.252507
AHR	prog 4	0.249733
KERA	prog 4	0.248928
LTC4S	prog 4	0.247776
TSPAN18	prog 4	0.24574
GPR20	prog 4	0.243983
IL17RC	prog 4	0.242802
OSR1	prog 4	0.242521
ITGBL1	prog 4	0.242476
MKX-AS1	prog 4	0.235142
OPHN1	prog 4	0.235027
RAB42	prog 4	0.231051
LTBP2	prog 4	0.230579
GPER1	prog 4	0.228051
INSL5	prog 4	0.22549
EBF2	prog 4	0.224308
ALDH1L2	prog 4	0.219877
COL24A1	prog 4	0.216182
FSTL3	prog 4	0.214534
TBC1D2B	prog 4	0.212912
DYNC1I1	prog 4	0.21027
RAB27A	prog 4	0.201943
NMI	prog 4	0.200051
DIO3OS	prog 4	0.198787
TTR	CPEC	24.5369
IGFBP7	CPEC	16.5106
TRPM3	CPEC	15.1741
CA2	CPEC	13.4186
FOLR1	CPEC	11.3929
CFAP126	CPEC	10.9977
PIFO	CPEC	10.5659
C11orf88	CPEC	10.3261
FAM81B	CPEC	10.2702
TMSB4X	CPEC	10.1596
CHCHD10	CPEC	10.1357
SLC2A1	CPEC	10.0003
CAPS	CPEC	9.62539
CLU	CPEC	9.60877
MLF1	CPEC	9.56796
CYSTM1	CPEC	9.55945
FTH1	CPEC	9.33752
C9orf24	CPEC	9.18738
SERPINF1	CPEC	9.1431
TMEM14C	CPEC	9.06096
CETN2	CPEC	9.05585
UQCRB	CPEC	9.04725
RARRES2	CPEC	9.04528
RBP1	CPEC	8.95397
GSTP1	CPEC	8.92411
CST3	CPEC	8.91631
SOD3	CPEC	8.75277
HSBP1	CPEC	8.33491
SELM	CPEC	8.26441
SLC13A4	CPEC	8.19614
PLTP	CPEC	7.87739
MRPS6	CPEC	7.86776
HTR2C	CPEC	7.83517
TPPP3	CPEC	7.81351
MORN2	CPEC	7.6454
CLDN5	CPEC	7.61049
SEPW1	CPEC	7.45342
GPX1	CPEC	7.43024
APOE	CPEC	7.42302
C5orf49	CPEC	7.36382
MYL9	CPEC	7.34024
PRNP	CPEC	7.25387
POLR2L	CPEC	7.21539
KIF9	CPEC	7.20863
GS1-600G8.5	CPEC	7.14582
GPX4	CPEC	6.97862
ENPP2	CPEC	6.92965
CSTB	CPEC	6.86469
ISCU	CPEC	6.83222
NPC2	CPEC	6.83181
DMKN	CPEC	6.80627
COX4I1	CPEC	6.72458
DPCD	CPEC	6.66531
IFT22	CPEC	6.65066
ERP29	CPEC	6.63468
BSG	CPEC	6.59527
NDUFB5	CPEC	6.52683
RPS27L	CPEC	6.48142
TPD52L1	CPEC	6.46988
SULF1	CPEC	6.45027
PSENEN	CPEC	6.44429
CFAP36	CPEC	6.44221
NDUFA1	CPEC	6.43415
TPGS2	CPEC	6.39372
TMEM14B	CPEC	6.34952
UBL5	CPEC	6.34771
COX7C	CPEC	6.24833
MMP24-AS1	CPEC	6.2362
SERF2	CPEC	6.22004
SOD1	CPEC	6.21285
CUTA	CPEC	6.20837
UQCR11	CPEC	6.19552
TUSC3	CPEC	6.18598
COX8A	CPEC	6.17303
UQCRH	CPEC	6.15735
SPCS1	CPEC	6.15221
APLP2	CPEC	6.13711
COX14	CPEC	6.11997
MSX1	CPEC	6.10712
FAM183A	CPEC	6.0996
NUCB2	CPEC	6.07799
UQCR10	CPEC	6.06347
TMA7	CPEC	6.05395
TUBB4B	CPEC	6.03076
LYPLA2	CPEC	6.00375
WRB	CPEC	6.00054
C1orf194	CPEC	5.99514
OTX2	CPEC	5.98369
NUDC	CPEC	5.9671
DNALI1	CPEC	5.95933
COX7B	CPEC	5.95774
HDDC2	CPEC	5.92005
ISYNA1	CPEC	5.84689
NDUFA4	CPEC	5.84243
SARAF	CPEC	5.80495
ZMYND10	CPEC	5.79701
C9orf116	CPEC	5.7476
NDUFA2	CPEC	5.74569
NEAT1	CPEC	5.7355
PRDX5	CPEC	5.71751
IGFBP2	CPEC	5.68519
COX17	CPEC	5.64691
RHBDD2	CPEC	5.59554
C14orf2	CPEC	5.57868
P4HTM	CPEC	5.57178
SLC22A17	CPEC	5.54038
KLHDC8B	CPEC	5.52651
DYNLT1	CPEC	5.52389
TAGLN2	CPEC	5.52368
POLR2I	CPEC	5.51643
RP11-620J15.3	CPEC	5.50176
ALDOA	CPEC	5.48874
CIB1	CPEC	5.48709
FAM229B	CPEC	5.47899
TOMM7	CPEC	5.4753
ATP5E	CPEC	5.47042
SNHG18	CPEC	5.40187
ITM2B	CPEC	5.40005
ECEL1	CPEC	5.39469
FTL	CPEC	5.39332
HIGD2A	CPEC	5.39258
MLLT1	CPEC	5.37275
PFDN5	CPEC	5.34173
TRMT112	CPEC	5.3406
SAT2	CPEC	5.3065
GEM	CPEC	5.29472
TMEM147	CPEC	5.2766
C19orf53	CPEC	5.27237
RPS28	CPEC	5.25694
C1orf122	CPEC	5.25511
NDUFAF3	CPEC	5.24065
SELK	CPEC	5.22165
ATP5I	CPEC	5.20113
RPL41	CPEC	5.13889
COX6A1	CPEC	5.13033
ATP5B	CPEC	5.12411
ATP6V0E1	CPEC	5.12385
TMEM230	CPEC	5.1215
PFKP	CPEC	5.11888
MYL6	CPEC	5.11207
COX6B1	CPEC	5.09629
ATP5A1	CPEC	5.09315
CYP27A1	CPEC	5.07029
IFI27L2	CPEC	5.03518
SPAG6	CPEC	5.01266
ATPIF1	CPEC	4.99967
COX6C	CPEC	4.99361
EFHC1	CPEC	4.95641
PSAP	CPEC	4.9103
PCP4	CPEC	4.89873
CAPSL	CPEC	4.8918
ATP6V1G1	CPEC	4.88953
ERGIC3	CPEC	4.86182
USMG5	CPEC	4.85262
C4orf3	CPEC	4.84691
COX5B	CPEC	4.83359
UBXN11	CPEC	4.81836
VKORC1	CPEC	4.80468
GUK1	CPEC	4.79708
GNG5	CPEC	4.79265
EZR	CPEC	4.7851
STC2	CPEC	4.76568
GPX3	CPEC	4.75569
ATP5L	CPEC	4.73581
BNIP3	CPEC	4.73165
CHCHD2	CPEC	4.72274
HSPE1	CPEC	4.70829
NDUFB1	CPEC	4.70265
TBCA	CPEC	4.70158
ATP6V0B	CPEC	4.69705
ROMO1	CPEC	4.69207
AP2M1	CPEC	4.68473
TCTN1	CPEC	4.66117
MIF	CPEC	4.66084
TSPAN4	CPEC	4.6522
DAD1	CPEC	4.64348
TOMM20	CPEC	4.64151
TMEM59	CPEC	4.63752
ADIPOR1	CPEC	4.63688
SLC25A39	CPEC	4.63301
PCBD1	CPEC	4.63103
IFI27L1	CPEC	4.62794
C12orf75	CPEC	4.61443
HINT1	CPEC	4.60721
REEP5	CPEC	4.59204
NDUFC1	CPEC	4.58687
SEC11A	CPEC	4.57605
SKP1	CPEC	4.5755
ATP5J2	CPEC	4.56816
WBP2	CPEC	4.55214
NDUFS8	CPEC	4.54903
RSPH1	CPEC	4.52907
GAPDH	CPEC	4.52276
COX7A2	CPEC	4.51616
EIF3K	CPEC	4.50724
SNU13	CPEC	4.48998
PFN2	CPEC	4.48802
CTSD	CPEC	4.47707
SPAG16	CPEC	4.47408
TEKT2	CPEC	4.46982
LSM4	CPEC	4.46347
IFITM3	CPEC	4.45233
CLTA	CPEC	4.44594
JTB	CPEC	4.44592
TM7SF2	CPEC	4.4426
SQSTM1	CPEC	4.44132
ZIC1	CPEC	4.43552
PTHLH	CPEC	4.40754
GHITM	CPEC	4.40752
ACTB	CPEC	4.40668
MINOS1	CPEC	4.39756
NDUFA3	CPEC	4.39536
LAMTOR5	CPEC	4.39217
HMGN3	CPEC	4.39002
SSU72	CPEC	4.38326
CBR1	CPEC	4.36322
MYEOV2	CPEC	4.35664
COQ4	CPEC	4.34652
BRK1	CPEC	4.34548
ATP5G3	CPEC	4.34144
LINC01021	CPEC	4.32558
NAA38	CPEC	4.3227
TSTD1	CPEC	4.31592
KCNK1	CPEC	4.31145
HLA-C	CPEC	4.31038
TCEB2	CPEC	4.30883
HSPA8	CPEC	4.30511
SLC3A2	CPEC	4.30416
MGST1	CPEC	4.29648
UNC119	CPEC	4.27679
FOXJ1	CPEC	4.27637
ODF3B	CPEC	4.27309
DYNLL1	CPEC	4.27075
COPRS	CPEC	4.26759
C17orf89	CPEC	4.26603
ZNHIT1	CPEC	4.26219
OST4	CPEC	4.25965
STUB1	CPEC	4.24641
ATOX1	CPEC	4.24546
NDNF	CPEC	4.23296
TSPAN7	CPEC	4.2294
TMEM219	CPEC	4.21931
DALRD3	CPEC	4.21231
TKT	CPEC	4.20626
GYG1	CPEC	4.20594
NDUFB4	CPEC	4.18789
TMED9	CPEC	4.18064
PKM	CPEC	4.16783
A1BG	CPEC	4.16473
CDKN1A	CPEC	4.16315
SAP18	CPEC	4.153
CLDN3	CPEC	4.15073
COX5A	CPEC	4.15007
WFIKKN2	CPEC	4.14172
FAM195A	CPEC	4.13649
PCBP2	CPEC	4.13487
PRDX3	CPEC	4.1324
BRI3	CPEC	4.12699
NDUFAB1	CPEC	4.12306
RPS20	CPEC	4.11988
MRPL41	CPEC	4.10859
PRR13	CPEC	4.10201
TPD52	CPEC	4.09451
NDUFB7	CPEC	4.08834
MYL12B	CPEC	4.08745
ATP5O	CPEC	4.08674
C9orf16	CPEC	4.07
FAM96B	CPEC	4.06475
NDUFA5	CPEC	4.0646
UQCRQ	CPEC	4.06081
CD63	CPEC	4.057
HSP90B1	CPEC	4.05607
H2AFJ	CPEC	4.05446
TMEM160	CPEC	4.04207
TAGLN	CPEC	4.03173
CLTB	CPEC	4.02842
MRPL33	CPEC	4.02707
ANXA5	CPEC	4.01789
POLR2J	CPEC	4.01747
ANAPC16	CPEC	4.01461
ARL3	CPEC	4.0143
SSR4	CPEC	4.00756
DPY30	CPEC	4.00349
HIST3H2A	CPEC	3.99547
CD46	CPEC	3.99393
OSBPL1A	CPEC	3.99007
C14orf142	CPEC	3.97962
PHPT1	CPEC	3.97872
C21orf58	CPEC	3.97694
LRPAP1	CPEC	3.97109
MRPL57	CPEC	3.97082
TMEM30A	CPEC	3.96592
ACP1	CPEC	3.96415
COX7A2L	CPEC	3.96338
NGFRAP1	CPEC	3.95755
AURKAIP1	CPEC	3.95442
BAD	CPEC	3.94383
NDUFA6	CPEC	3.93762
C7orf73	CPEC	3.93248
TMBIM6	CPEC	3.93127
HMGB2	prog 1	8.71557
UBE2C	prog 1	7.76775
VIM	prog 1	7.70485
PTTG1	prog 1	7.65302
TUBA1B	prog 1	7.60126
HMGB1	prog 1	7.59738
IGF2	prog 1	7.36577
KIAA0101	prog 1	7.21895
HIST1H4C	prog 1	6.86582
CKS2	prog 1	6.86255
TUBB	prog 1	6.75235
CKS1B	prog 1	6.66803
H2AFZ	prog 1	6.22404
MDK	prog 1	6.18115
TYMS	prog 1	5.96621
HNRNPA1	prog 1	5.8561
HMGN2	prog 1	5.85498
SMC4	prog 1	5.74253
PTMA	prog 1	5.60006
CENPF	prog 1	5.59495
BIRC5	prog 1	5.58716
NUSAP1	prog 1	5.53883
UBE2S	prog 1	5.38523
TMSB10	prog 1	5.37895
TOP2A	prog 1	5.35542
MARCKS	prog 1	5.33203
AURKB	prog 1	5.21061
SLC25A6	prog 1	5.16617
ID3	prog 1	5.14894
NME4	prog 1	5.12396
ACTG1	prog 1	5.09133
NUCKS1	prog 1	5.05058
CDK1	prog 1	5.0449
H2AFV	prog 1	5.04012
RAN	prog 1	5.01652
BST2	prog 1	4.99702
NPW	prog 1	4.94197
SIX1	prog 1	4.80206
TPX2	prog 1	4.69939
CCNB2	prog 1	4.65871
NPM1	prog 1	4.61454
TPM4	prog 1	4.61008
RPL14	prog 1	4.59806
MZT2B	prog 1	4.48037
ENO1	prog 1	4.46172
PFN1	prog 1	4.44678
NAP1L1	prog 1	4.43896
HMGB3	prog 1	4.42221
MAD2L1	prog 1	4.40021
RPL22L1	prog 1	4.37927
SRSF3	prog 1	4.3652
B2M	prog 1	4.31507
RPL7A	prog 1	4.30405
CDC20	prog 1	4.29654
CENPW	prog 1	4.29129
UBE2T	prog 1	4.2906
RPL23A	prog 1	4.28308
HMGN1	prog 1	4.23388
ANP32B	prog 1	4.207
RPSA	prog 1	4.16695
PPIA	prog 1	4.16353
LDHB	prog 1	4.12912
SLC25A5	prog 1	4.11898
CALM3	prog 1	4.08381
CDKN3	prog 1	4.05569
PABPC1	prog 1	4.025
RBMX	prog 1	3.99667
CALD1	prog 1	3.9882
MDFI	prog 1	3.9395
FBL	prog 1	3.93227
RRM2	prog 1	3.92477
SSR2	prog 1	3.92058
RPS9	prog 1	3.91146
MKI67	prog 1	3.90725
HNRNPA2B1	prog 1	3.89667
FAM64A	prog 1	3.86222
SNRPD1	prog 1	3.86211
CDK4	prog 1	3.85983
ILF2	prog 1	3.85063
MXD3	prog 1	3.80959
DTYMK	prog 1	3.79064
NCL	prog 1	3.75728
PRC1	prog 1	3.74656
KPNA2	prog 1	3.72421
H2AFX	prog 1	3.72213
LSM5	prog 1	3.68869
SNRPB	prog 1	3.68791
DEK	prog 1	3.66278
ARHGAP15	prog 1	3.63182
RANBP1	prog 1	3.63085
RPS21	prog 1	3.62936
TXN	prog 1	3.60994
MAD2L2	prog 1	3.60537
SNRPA	prog 1	3.57596
CENPV	prog 1	3.56913
RPS25	prog 1	3.55002
RPS14	prog 1	3.5438
PTMS	prog 1	3.53438
CCNA2	prog 1	3.52757
TUBA1C	prog 1	3.48782
SET	prog 1	3.48687
GAS1	prog 1	3.4853
SNRPE	prog 1	3.48247
IMPDH2	prog 1	3.4765
TMEM97	prog 1	3.47642
RPS6	prog 1	3.46181
NACA	prog 1	3.42546
CCNB1	prog 1	3.40878
SNRPF	prog 1	3.39765
MYC	prog 1	3.38984
HNRNPR	prog 1	3.38253
SERBP1	prog 1	3.38228
RPS12	prog 1	3.37967
ODC1	prog 1	3.37096
MRPL51	prog 1	3.36893
ANXA2	prog 1	3.34843
NONO	prog 1	3.32385
EIF3F	prog 1	3.31041
KIF22	prog 1	3.3087
ANXA6	prog 1	3.30557
C19orf48	prog 1	3.29535
PHB	prog 1	3.2678
SNRPD2	prog 1	3.21427
2021-09-11	prog 1	3.19505
SMS	prog 1	3.19397
KHDRBS1	prog 1	3.18372
HNRNPA3	prog 1	3.18214
CDT1	prog 1	3.18093
ZFP36L1	prog 1	3.18072
H3F3A	prog 1	3.16672
SRSF7	prog 1	3.16555
PGK1	prog 1	3.16006
CENPH	prog 1	3.1579
CENPN	prog 1	3.14892
PTGES3	prog 1	3.0746
RPS11	prog 1	3.06923
CDCA3	prog 1	3.06231
CDCA4	prog 1	3.05814
PHGDH	prog 1	3.03617
HNRNPD	prog 1	3.0186
CCDC34	prog 1	3.01746
HNRNPA0	prog 1	3.01354
PSIP1	prog 1	3.01166
MSC	prog 1	3.00195
CCT5	prog 1	2.99998
PGAM1	prog 1	2.99354
RAB34	prog 1	2.99226
XRCC6	prog 1	2.98758
BANF1	prog 1	2.96832
AKR1A1	prog 1	2.96486
RALY	prog 1	2.96431
MND1	prog 1	2.95139
EBPL	prog 1	2.93943
GDI2	prog 1	2.93911
SRSF2	prog 1	2.93733
C12orf57	prog 1	2.93396
UQCC2	prog 1	2.93303
NHP2	prog 1	2.92183
HDAC2	prog 1	2.89212
TROAP	prog 1	2.89139
PHB2	prog 1	2.88836
LY6E	prog 1	2.88612
CNN2	prog 1	2.88401
PLK1	prog 1	2.87817
DUT	prog 1	2.86122
ZWINT	prog 1	2.84054
MRPL11	prog 1	2.82521
CENPA	prog 1	2.82497
COL6A3	prog 1	2.82276
LSM3	prog 1	2.82152
POLR2E	prog 1	2.82037
SUMO2	prog 1	2.79916
KIFC1	prog 1	2.78991
RHOA	prog 1	2.7825
PA2G4	prog 1	2.77582
BUB3	prog 1	2.77234
IKBIP	prog 1	2.76481
CARHSP1	prog 1	2.75567
RNASEH2A	prog 1	2.74809
GTSE1	prog 1	2.74002
CTSC	prog 1	2.73137
CCNI	prog 1	2.73068
GSN	prog 1	2.73067
PDGFC	prog 1	2.7293
KIF5B	prog 1	2.72611
CENPU	prog 1	2.7236
ILF3	prog 1	2.7174
SMC2	prog 1	2.71706
PSME2	prog 1	2.71604
TK1	prog 1	2.71436
NPM3	prog 1	2.70638
CFL1	prog 1	2.69618
SSRP1	prog 1	2.68591
ANP32E	prog 1	2.68317
RGS3	prog 1	2.68109
HNRNPDL	prog 1	2.67514
ASPM	prog 1	2.67388
FUS	prog 1	2.67096
CBX1	prog 1	2.6539
APEX1	prog 1	2.63703
CENPK	prog 1	2.62885
PDIA6	prog 1	2.62867
PSRC1	prog 1	2.61516
2021-09-07	prog 1	2.61152
MPST	prog 1	2.60205
VDAC3	prog 1	2.59681
PDCD5	prog 1	2.59619
CCT4	prog 1	2.59134
HNRNPU	prog 1	2.58941
KIF2C	prog 1	2.57552
CENPM	prog 1	2.57432
AURKA	prog 1	2.57339
SMARCC1	prog 1	2.56132
LSM2	prog 1	2.56084
CXCR4	prog 1	2.54574
NASP	prog 1	2.53775
RUVBL2	prog 1	2.52499
SC5D	prog 1	2.51655
FDFT1	prog 1	2.51451
EIF5A	prog 1	2.51232
SKA2	prog 1	2.51198
SAE1	prog 1	2.50504
LSM7	prog 1	2.50413
KIF20B	prog 1	2.49455
H1FX	prog 1	2.48899
SMC3	prog 1	2.48527
CMTM3	prog 1	2.48341
CKAP2	prog 1	2.46764
PSMA4	prog 1	2.46626
TACC3	prog 1	2.45964
POLD2	prog 1	2.44771
CCT8	prog 1	2.43728
AHCY	prog 1	2.43313
HNRNPM	prog 1	2.43038
FDPS	prog 1	2.42919
SGOL2	prog 1	2.41938
NME1	prog 1	2.41037
RAD21	prog 1	2.40918
ORC6	prog 1	2.40065
NUDT1	prog 1	2.39848
FKBP1A	prog 1	2.39529
PAICS	prog 1	2.38863
RNPS1	prog 1	2.38454
SIVA1	prog 1	2.37385
AKR1B1	prog 1	2.36633
C19orf43	prog 1	2.36306
PDE11A	prog 1	2.348
CCNB1IP1	prog 1	2.34224
RAD51AP1	prog 1	2.33884
WASF2	prog 1	2.33843
CBX3	prog 1	2.33614
SPC25	prog 1	2.3357
CMC2	prog 1	2.33014
MZT1	prog 1	2.33008
NDC80	prog 1	2.32918
PHF19	prog 1	2.32508
TMPO	prog 1	2.32422
FBXO5	prog 1	2.31804
PMF1	prog 1	2.28952
NSA2	prog 1	2.28895
RAC3	prog 1	2.28829
OLA1	prog 1	2.2858
EIF3A	prog 1	2.27665
PTRHD1	prog 1	2.27568
TPRKB	prog 1	2.273
EIF4B	prog 1	2.27264
RACGAP1	prog 1	2.26805
HP1BP3	prog 1	2.26515
KNSTRN	prog 1	2.26159
SUMO3	prog 1	2.25378
UBE2I	prog 1	2.24814
NPTX2	prog 1	2.24438
EIF4A1	prog 1	2.24306
2021-09-09	prog 1	2.24186
HSD17B10	prog 1	2.23354
FHL3	prog 1	2.23345
TCP1	prog 1	2.23118
NDUFA11	prog 1	2.22155
ITGB1	prog 1	2.22064
CKAP2L	prog 1	2.21934
ITGB3BP	prog 1	2.21188
GSTO1	prog 1	2.20737
HJURP	prog 1	2.20305
PSMB3	prog 1	2.201
USP1	prog 1	2.19953
NUF2	prog 1	2.19901
SGOL1	prog 1	2.19889
PBK	prog 1	2.19498
MCM7	prog 1	2.18486
PPA1	prog 1	2.17696
FKBP7	prog 1	2.16872
EZH2	prog 1	2.16811
PPIH	prog 1	2.16717
RHEB	prog 1	2.16169
KPNB1	prog 1	2.15994
PARP1	prog 1	2.15894
BCL7C	prog 1	2.15568
FGF9	prog 1	2.14842
PTBP1	prog 1	2.1423
TRA2B	prog 1	2.13545
SPARCL1	NEC	14.6591
LY6H	NEC	10.9322
SOX2	NEC	10.746
RSPO3	NEC	10.0547
PCSK1N	NEC	10.0033
TPBG	NEC	7.28023
NLRP1	NEC	7.25246
FABP7	NEC	7.20262
NTRK2	NEC	6.64987
GPM6B	NEC	6.59653
CALM2	NEC	6.15317
IGFBP5	NEC	6.06718
LYPD1	NEC	5.84357
ID4	NEC	5.72031
PON2	NEC	5.64158
IFITM2	NEC	5.42981
PHYHIPL	NEC	5.06127
AP1S2	NEC	4.81703
RFX4	NEC	4.67686
ITM2C	NEC	4.64744
PLEKHA5	NEC	4.63839
TMEM123	NEC	4.5796
AK1	NEC	4.53224
AC004540.4	NEC	4.48073
B4GAT1	NEC	4.44824
ATP1B1	NEC	4.41715
LGALS3BP	NEC	4.37449
ATP1B2	NEC	4.31993
WLS	NEC	4.31746
BAALC	NEC	3.73577
TSPAN3	NEC	3.67298
RGCC	NEC	3.61202
HOXC9	NEC	3.57903
IFITM1	NEC	3.55272
TTYH1	NEC	3.53859
FJX1	NEC	3.53439
CITED2	NEC	3.51805
NFIA	NEC	3.47617
EFNB3	NEC	3.43462
GOLM1	NEC	3.38522
MT-ND5	NEC	3.29095
GDPD2	NEC	3.23044
SMOC1	NEC	3.19867
SOCS3	NEC	3.13979
RCN2	NEC	3.06226
CCDC80	NEC	3.05822
CDH6	NEC	3.04407
PIK3R1	NEC	3.0279
PEA15	NEC	2.97887
CRB2	NEC	2.91148
MALAT1	NEC	2.81277
DDR1	NEC	2.74171
NPDC1	NEC	2.74121
SIL1	NEC	2.72789
DKK3	NEC	2.70897
BTG3	NEC	2.59999
CRIP2	NEC	2.59545
HTRA1	NEC	2.53974
LIX1	NEC	2.47731
G6PC3	NEC	2.4747
NKAIN3	NEC	2.47247
CYBA	NEC	2.47236
GGH	NEC	2.46511
TMEM47	NEC	2.44706
CCDC109B	NEC	2.37776
GNB2	NEC	2.33896
FZD3	NEC	2.30297
PTPRA	NEC	2.28692
DNAJA1	NEC	2.2791
ID2	NEC	2.27424
PPP2R2B	NEC	2.2384
CTGF	NEC	2.23066
ITSN1	NEC	2.22122
HYAL2	NEC	2.22015
IGFBP7-AS1	NEC	2.21503
GOLIM4	NEC	2.2109
ZNF580	NEC	2.20868
ZNF428	NEC	2.19552
FGFBP3	NEC	2.19405
BRINP1	NEC	2.17035
JAM2	NEC	2.15654
CSRNP3	NEC	2.14853
CTNNB1	NEC	2.12814
ARPP19	NEC	2.08723
ADCY2	NEC	2.08035
WDR54	NEC	2.07066
NCALD	NEC	2.04471
SERPING1	NEC	2.04005
CTNNA1	NEC	2.03008
ANGPTL4	NEC	2.00992
BICC1	NEC	1.99083
CFC1	NEC	1.96032
PDRG1	NEC	1.92579
2021-09-02	NEC	1.91698
PNISR	NEC	1.91188
TCEAL4	NEC	1.90788
RNASET2	NEC	1.86365
LYRM5	NEC	1.85255
CHCHD5	NEC	1.84106
TCEAL3	NEC	1.83233
CYB5D2	NEC	1.82774
MT-ND4	NEC	1.82117
P3H4	NEC	1.79848
2021-03-06	NEC	1.78656
TSPAN6	NEC	1.7725
DTNA	NEC	1.77003
SCP2	NEC	1.72353
MT-ATP6	NEC	1.7102
ZIC2	NEC	1.70813
MAGED1	NEC	1.7054
TAPBP	NEC	1.69409
SNAPIN	NEC	1.68884
MIF4GD	NEC	1.679
GLIS3	NEC	1.66715
GLG1	NEC	1.65974
HOPX	NEC	1.65265
DDX5	NEC	1.63857
GNG11	NEC	1.63522
ADD3	NEC	1.63266
PAMR1	NEC	1.62827
VPS28	NEC	1.62478
SALL1	NEC	1.6014
HDHD2	NEC	1.58449
ALDH1A2	NEC	1.57552
NSMF	NEC	1.57331
HOXB-AS1	NEC	1.5512
MT-ND2	NEC	1.52414
CXXC4	NEC	1.51479
TMEM9B	NEC	1.51433
THSD4	NEC	1.50113
STAT3	NEC	1.47596
FAM195B	NEC	1.46098
KAZALD1	NEC	1.45507
ZFHX4	NEC	1.44661
PABPN1	NEC	1.44088
NDN	NEC	1.43168
DHRSX	NEC	1.42367
RBM7	NEC	1.42118
FAM181A	NEC	1.41049
WDR83OS	NEC	1.39146
AFF3	NEC	1.3898
CHST12	NEC	1.38675
MSI1	NEC	1.38419
CRELD1	NEC	1.38309
LINC00844	NEC	1.37556
DMD	NEC	1.37256
LPL	NEC	1.36099
UBE2L6	NEC	1.35133
TROVE2	NEC	1.34768
UBL3	NEC	1.34552
LINC01088	NEC	1.34489
ZNF503	NEC	1.34131
CA14	NEC	1.32628
MFSD10	NEC	1.31748
ARL6IP5	NEC	1.30861
MFSD3	NEC	1.30494
CCS	NEC	1.30066
GPC4	NEC	1.27846
RIN2	NEC	1.27642
PROS1	NEC	1.27423
BTBD17	NEC	1.27184
TOB1	NEC	1.27037
CHN1	NEC	1.26162
FAM45A	NEC	1.25004
THYN1	NEC	1.24888
GTF2F2	NEC	1.23529
MLEC	NEC	1.23414
SLIT1	NEC	1.22839
UBAC2	NEC	1.22758
LINC00643	NEC	1.22651
RARRES3	NEC	1.22456
HOXB-AS3	NEC	1.22174
TIMP2	NEC	1.21724
RSRC2	NEC	1.21559
EFHD1	NEC	1.21514
SULF2	NEC	1.19955
METTL21A	NEC	1.19842
TMEM132A	NEC	1.19655
MPZL1	NEC	1.18855
AGT	NEC	1.18672
NKX6-1	NEC	1.18032
JADE1	NEC	1.17663
TSPAN2	NEC	1.16906
GLUD1	NEC	1.14564
PCDH7	NEC	1.14181
VMP1	NEC	1.1367
FAM198B	NEC	1.13229
PDIA5	NEC	1.12646
RIT1	NEC	1.11937
CMBL	NEC	1.10981
CADM1	NEC	1.10718
TRIM2	NEC	1.09187
TTC19	NEC	1.09074
SLC1A3	NEC	1.08506
PDZD11	NEC	1.07958
UG0898H09	NEC	1.07577
CASC10	NEC	1.07156
NABP2	NEC	1.0674
RP11-345P4.9	NEC	1.0628
SAP30BP	NEC	1.06071
BBOX1	NEC	1.04912
HOXC-AS1	NEC	1.04857
DDX17	NEC	1.04659
SEMA6D	NEC	1.0403
RNF130	NEC	1.03708
TFF3	NEC	1.0189
TNRC6B	NEC	1.01839
SMIM14	NEC	1.01807
CD276	NEC	1.01336
ST8SIA4	NEC	1.00294
ACOT13	NEC	1.00286
KCTD1	NEC	0.994884
IFI27	NEC	0.986525
KRCC1	NEC	0.979729
GNAI1	NEC	0.979159
C8orf4	NEC	0.978656
CNTN1	NEC	0.976431
STPG2-AS1	NEC	0.975763
MED4	NEC	0.971445
ADAM17	NEC	0.968639
UBA1	NEC	0.968128
OXR1	NEC	0.96632
TOX2	NEC	0.964178
HYI	NEC	0.946744
IRF2BPL	NEC	0.942538
ASXL3	NEC	0.942176
PIGF	NEC	0.941627
CSAD	NEC	0.939708
MAOA	NEC	0.934251
LINC00969	NEC	0.933255
MAPK1IP1L	NEC	0.93059
FAT3	NEC	0.93021
DZIP3	NEC	0.92734
EVA1C	NEC	0.919991
MAP7	NEC	0.913833
ZKSCAN1	NEC	0.912707
PTPMT1	NEC	0.908069
ADAMTS3	NEC	0.90647
EFNB2	NEC	0.903599
ROBO3	NEC	0.901347
RNF19A	NEC	0.899349
C12orf73	NEC	0.888008
RHPN2	NEC	0.879605
RP11-160O5.1	NEC	0.875548
FGD5-AS1	NEC	0.868958
FRYL	NEC	0.864894
SCUBE2	NEC	0.861394
RASA4	NEC	0.861343
CRYZL1	NEC	0.857555
QDPR	NEC	0.853853
RP11-635N19.1	NEC	0.853283
RIPPLY3	NEC	0.851489
NPY	NEC	0.846632
M6PR	NEC	0.840488
SPP1	NEC	0.837578
SDK2	NEC	0.834276
CABIN1	NEC	0.8307
RGMA	NEC	0.824044
TRMT11	NEC	0.823439
GAL3ST3	NEC	0.820534
ABCD4	NEC	0.820414
HHIP	NEC	0.820327
MMRN1	NEC	0.813106
IGDCC3	NEC	0.809997
WDR11	NEC	0.808306
BPTF	NEC	0.804323
RBM6	NEC	0.802955
LRRTM4	NEC	0.799471
LINC01089	NEC	0.797627
CHL1	NEC	0.795462
TMEM158	NEC	0.793567
SLCO3A1	NEC	0.793448
ZNF503-AS2	NEC	0.788352
RNF170	NEC	0.784053
SEMA3C	NEC	0.781214
KCTD16	NEC	0.778992
RARA-AS1	NEC	0.773028
VIPR2	NEC	0.771152
MAGT1	NEC	0.769911
RNF146	NEC	0.768301
TOP2B	NEC	0.767611
SNAPC3	NEC	0.759558
MPHOSPH6	NEC	0.7543
SHH	NEC	0.753502
C9orf72	NEC	0.749046
MOB3B	NEC	0.746949
SALL2	NEC	0.746129
B3GLCT	NEC	0.741987
TEX11	NEC	0.740846
LINC01549	NEC	0.740258
TCEAL1	NEC	0.738361
SUSD4	NEC	0.733419
RAB30-AS1	NEC	0.733164
NPAS3	NEC	0.732987
SRGAP1	NEC	0.729694
RGS11	NEC	0.727879
LDLRAD3	NEC	0.717098
PREX1	NEC	0.716402
BAIAP3	NEC	0.715418
MIR99AHG	NEC	0.715088
KRT17	prog 5	21.8266
CXCL14	prog 5	17.2786
S100A14	prog 5	15.4032
KRT19	prog 5	12.7538
KRT5	prog 5	12.0868
PERP	prog 5	11.6778
DCN	prog 5	9.71745
KRT15	prog 5	9.40258
SFN	prog 5	9.04209
S100A11	prog 5	8.81288
ANXA1	prog 5	8.53746
HES1	prog 5	8.3472
FXYD3	prog 5	7.66132
S100A16	prog 5	7.49345
KRT8	prog 5	7.33017
S100A10	prog 5	7.27084
CYR61	prog 5	7.25143
BCAM	prog 5	7.13712
JUN	prog 5	6.87617
WNT6	prog 5	6.48074
SPINT2	prog 5	6.09362
KRT18	prog 5	6.02255
CAPG	prog 5	5.96817
KRT14	prog 5	5.74847
IER2	prog 5	5.71592
ATF3	prog 5	5.65357
DST	prog 5	5.40443
SAT1	prog 5	5.39506
SERPINB7	prog 5	5.31487
PDLIM1	prog 5	5.29551
RAB25	prog 5	5.28561
FOS	prog 5	5.25912
EPCAM	prog 5	5.20575
PLP2	prog 5	5.17013
S100A2	prog 5	5.02729
CLDN4	prog 5	5.02599
CD9	prog 5	4.77224
CCDC3	prog 5	4.75706
CRABP2	prog 5	4.73215
LGALS3	prog 5	4.68862
TFAP2B	prog 5	4.59522
SPINT1	prog 5	4.52509
IGFBP6	prog 5	4.40048
ZFP36	prog 5	4.33811
ZFP36L2	prog 5	4.26279
PMAIP1	prog 5	4.17478
DSP	prog 5	4.13119
PLAU	prog 5	4.08842
TFAP2A	prog 5	4.08742
CLDN6	prog 5	4.01971
SNCG	prog 5	3.9882
MT-CO1	prog 5	3.9631
C5orf38	prog 5	3.89678
RAB38	prog 5	3.88791
GJB6	prog 5	3.78562
FN1	prog 5	3.7745
CAPNS2	prog 5	3.76179
VAMP8	prog 5	3.75054
EGR1	prog 5	3.75028
RND3	prog 5	3.73292
PLK2	prog 5	3.6222
GJB2	prog 5	3.56703
C1orf21	prog 5	3.54317
PRSS23	prog 5	3.4742
CAV1	prog 5	3.41625
LMO4	prog 5	3.36603
PKP3	prog 5	3.33189
TUBA4A	prog 5	3.31945
EFNA1	prog 5	3.31595
PRRG4	prog 5	3.1898
TSPAN13	prog 5	3.16083
LIMA1	prog 5	3.12456
TXNIP	prog 5	3.11261
APP	prog 5	3.10288
STARD10	prog 5	3.09329
PTGES	prog 5	3.0808
FAM213A	prog 5	2.97026
AGR2	prog 5	2.92636
DAPL1	prog 5	2.90347
MT-CO3	prog 5	2.87756
NR4A1	prog 5	2.85855
PPP1R14A	prog 5	2.826
RGS10	prog 5	2.80167
BTG2	prog 5	2.76891
DSC2	prog 5	2.7638
TNFRSF12A	prog 5	2.76148
ARPC2	prog 5	2.75956
DBI	prog 5	2.7061
MT-CO2	prog 5	2.67027
STAP2	prog 5	2.66691
NDFIP2	prog 5	2.64286
TMEM40	prog 5	2.63014
FILIP1L	prog 5	2.62531
MAFB	prog 5	2.61028
HSPB8	prog 5	2.56439
SDC1	prog 5	2.54185
RHOC	prog 5	2.48775
ABRACL	prog 5	2.4774
JUP	prog 5	2.4676
FST	prog 5	2.46674
RHOV	prog 5	2.45701
EDN1	prog 5	2.45273
FAM204A	prog 5	2.41928
ADM	prog 5	2.4154
PRSS8	prog 5	2.40668
ARHGAP29	prog 5	2.38331
COL17A1	prog 5	2.38147
SEPP1	prog 5	2.37549
ITGA6	prog 5	2.33737
MPZL2	prog 5	2.32971
IGFL2	prog 5	2.32338
AQP3	prog 5	2.313
KLC3	prog 5	2.29845
IRF6	prog 5	2.29588
ARL4D	prog 5	2.29463
LA16c-380H5.3	prog 5	2.28955
LURAP1L	prog 5	2.27174
WNT10A	prog 5	2.26096
KLF6	prog 5	2.25841
MEIS2	prog 5	2.25396
HLA-E	prog 5	2.21525
DSG2	prog 5	2.18797
ARHGDIB	prog 5	2.18429
SLC38A2	prog 5	2.17792
GRN	prog 5	2.17781
TMEM54	prog 5	2.17493
DNAJB1	prog 5	2.15554
CLDN9	prog 5	2.14949
SULT1E1	prog 5	2.12759
GATA3	prog 5	2.10573
ZNF385A	prog 5	2.0861
HCFC1R1	prog 5	2.08606
DSC3	prog 5	2.07558
LYPD6B	prog 5	2.07318
GPR87	prog 5	2.07103
EDN2	prog 5	2.05959
COMT	prog 5	2.03257
TGIF1	prog 5	2.03242
TRIM29	prog 5	2.01746
SPRR1B	prog 5	2.01357
CD55	prog 5	1.98743
SERPINB2	prog 5	1.96273
POLR1D	prog 5	1.96131
TAX1BP3	prog 5	1.95397
FOSB	prog 5	1.93557
SYTL1	prog 5	1.92949
PDGFA	prog 5	1.92511
AHNAK	prog 5	1.90419
LAMB3	prog 5	1.89018
C3orf14	prog 5	1.87472
TP53TG1	prog 5	1.84483
PTPRF	prog 5	1.84049
NFKBIA	prog 5	1.83826
GADD45B	prog 5	1.83275
WNT7B	prog 5	1.82927
MCL1	prog 5	1.82303
ETHE1	prog 5	1.81616
SPRR3	prog 5	1.80293
IVNS1ABP	prog 5	1.78806
TM7SF3	prog 5	1.78682
SLC2A3	prog 5	1.74891
WNT3	prog 5	1.74225
COL18A1	prog 5	1.7263
ERRFI1	prog 5	1.71423
GABRP	prog 5	1.70286
BID	prog 5	1.69104
PTGS2	prog 5	1.6811
WNT7A	prog 5	1.67965
TSC22D4	prog 5	1.67681
CAV2	prog 5	1.6657
DUSP14	prog 5	1.65563
LAD1	prog 5	1.63891
MT-ND3	prog 5	1.63164
CAPN1	prog 5	1.61361
ARID5B	prog 5	1.60309
KLF5	prog 5	1.59893
PPP1R13L	prog 5	1.5956
AJUBA	prog 5	1.59252
UTRN	prog 5	1.52991
DEGS1	prog 5	1.51765
TDRP	prog 5	1.51139
MMP10	prog 5	1.50997
CYP2W1	prog 5	1.49529
PPP1R14C	prog 5	1.49116
YWHAZ	prog 5	1.48088
FERMT1	prog 5	1.48039
MT-CYB	prog 5	1.48027
FAM212A	prog 5	1.46952
SH3BP1	prog 5	1.46328
NGF	prog 5	1.45925
PIM3	prog 5	1.44431
ELF1	prog 5	1.44372
RP11-115D19.1	prog 5	1.43447
FAM60A	prog 5	1.43014
CDH3	prog 5	1.42467
ARF6	prog 5	1.40583
WFDC5	prog 5	1.40398
CLDN7	prog 5	1.40161
SSBP2	prog 5	1.39814
ADGRG1	prog 5	1.38913
TINAGL1	prog 5	1.38796
PART1	prog 5	1.38285
ANXA3	prog 5	1.3706
NFATC3	prog 5	1.37016
NTF4	prog 5	1.3553
VGLL1	prog 5	1.33792
TP53AIP1	prog 5	1.33324
ESRP1	prog 5	1.33128
NDRG1	prog 5	1.32636
RGS12	prog 5	1.3099
ARHGEF19	prog 5	1.3056
EGFR	prog 5	1.30506
PVRL4	prog 5	1.29305
PAWR	prog 5	1.29114
KDF1	prog 5	1.28093
LUZP1	prog 5	1.27963
FAM49B	prog 5	1.27826
BCL11A	prog 5	1.27465
ITGA2	prog 5	1.25406
ETS2	prog 5	1.25132
CDH1	prog 5	1.24126
KIAA0040	prog 5	1.23888
ST14	prog 5	1.23808
IRX2	prog 5	1.23351
ST6GALNAC2	prog 5	1.23205
NR3C1	prog 5	1.22376
IRX4	prog 5	1.21346
SEMA3D	prog 5	1.20988
FRMD6	prog 5	1.20651
MARVELD3	prog 5	1.18773
ARRDC1	prog 5	1.18431
TANK	prog 5	1.17501
DGKZ	prog 5	1.17374
SKAP2	prog 5	1.16714
GJB5	prog 5	1.15461
LPAR6	prog 5	1.1504
KLF10	prog 5	1.12706
PPFIBP1	prog 5	1.12654
TRAC	prog 5	1.11703
TP63	prog 5	1.11627
TINCR	prog 5	1.1107
PRSS22	prog 5	1.1018
PLEKHF2	prog 5	1.10003
ELF3	prog 5	1.08611
DUSP5	prog 5	1.08603
CYYR1	prog 5	1.08101
TMEM159	prog 5	1.0801
MTMR11	prog 5	1.07758
PVRL1	prog 5	1.06257
FBXW7	prog 5	1.05824
RASSF6	prog 5	1.03979
THOC6	prog 5	1.03851
AP1M2	prog 5	1.03413
RP11-532F12.5	prog 5	1.02599
TMEFF2	prog 5	1.0152
KRAS	prog 5	1.00987
NMRAL1	prog 5	1.00057
PXN	prog 5	1.00002
TMEM79	prog 5	0.997153
METTL8	prog 5	0.996834
KCNK6	prog 5	0.994139
CHD3	prog 5	0.987905
SERPINB10	prog 5	0.987063
HDAC1	prog 5	0.984004
SLC38A5	prog 5	0.981151
RAP2B	prog 5	0.980958
HHIP-AS1	prog 5	0.97825
PAK1	prog 5	0.970106
SMAGP	prog 5	0.969277
PCSK9	prog 5	0.968975
GUCY1A3	prog 5	0.967882
BAIAP2L1	prog 5	0.957065
GM2A	prog 5	0.956281
ADI1	prog 5	0.955545
VPS36	prog 5	0.95433
PTPN14	prog 5	0.953688
LIMK2	prog 5	0.946147
TNFSF15	prog 5	0.939328
KCNG1	prog 5	0.939053
SLC38A1	prog 5	0.933326
JAG1	prog 5	0.932996
MAST4	prog 5	0.929358
EFNA3	prog 5	0.928068
GPRC5A	prog 5	0.926372
IFI16	prog 5	0.924507
RNPEP	prog 5	0.924133
ZNF703	prog 5	0.922068
DUSP6	prog 5	0.914976
GYLTL1B	prog 5	0.913821
SSC4D	prog 5	0.912119
DLX2	prog 5	0.911361
NAV2	prog 5	0.908202
ING2	prog 5	0.9081
IL1RAP	prog 5	0.902737
HPN	prog 5	0.90127
FAM84A	prog 5	0.898086
NAB2	prog 5	0.897682
F11R	prog 5	0.897638
PHLDA2	prog 5	0.895261
CCDC186	prog 5	0.889423
ACTC1	prog 3	29.8047
MYLPF	prog 3	29.466
MYL1	prog 3	28.3916
ACTA1	prog 3	23.866
TNNC2	prog 3	22.1916
MYH3	prog 3	21.1396
TPM2	prog 3	19.0941
MYL4	prog 3	17.9861
TNNI1	prog 3	17.7559
DES	prog 3	17.5582
KLHL41	prog 3	16.0008
TTN	prog 3	15.0294
ENO3	prog 3	14.7132
MYOD1	prog 3	13.9499
PRDX6	prog 3	13.9169
TNNT1	prog 3	13.6319
NEB	prog 3	13.5824
MYOG	prog 3	12.922
TNNI2	prog 3	12.8334
PDLIM3	prog 3	12.6441
HSPB1	prog 3	12.521
MRLN	prog 3	12.4589
NES	prog 3	12.0836
NNAT	prog 3	11.8104
PITX2	prog 3	11.1693
SLN	prog 3	11.0456
CAV3	prog 3	10.5608
NEXN	prog 3	10.4867
APOBEC2	prog 3	10.342
ARPP21	prog 3	10.3039
SGCA	prog 3	10.0777
TNNC1	prog 3	9.95764
MLLT3	prog 3	9.83682
HSPB3	prog 3	9.65997
MYBPH	prog 3	9.38205
MEF2C	prog 3	9.05575
STAC3	prog 3	8.95229
BIN1	prog 3	8.83254
BLCAP	prog 3	8.74486
PPP1R14B	prog 3	8.70166
CKB	prog 3	8.67965
TNNT3	prog 3	8.45103
CNN3	prog 3	8.07282
CDH15	prog 3	7.88568
ZNF106	prog 3	7.86418
CHRNA1	prog 3	7.76784
ACTN2	prog 3	7.74468
FGF7	prog 3	7.73037
SMPX	prog 3	7.72425
CAP2	prog 3	7.56997
HES6	prog 3	7.31535
EMC10	prog 3	6.84077
PDLIM4	prog 3	6.77235
GADD45G	prog 3	6.72733
TPM1	prog 3	6.5887
YBX3	prog 3	6.55159
CSRP2	prog 3	6.54746
TCEAL7	prog 3	6.52836
RPL35	prog 3	6.52451
CRYAB	prog 3	6.50127
CTD-2545M3.8	prog 3	6.49086
FILIP1	prog 3	6.41442
CFL2	prog 3	6.24009
RPL4	prog 3	6.22976
LMOD3	prog 3	6.09468
RPL5	prog 3	6.05599
RPS17	prog 3	6.02638
RPL18A	prog 3	5.9908
CSRP3	prog 3	5.93953
RPL13	prog 3	5.866
RPL12	prog 3	5.85617
RTN2	prog 3	5.81073
RPS19	prog 3	5.76163
RTN4	prog 3	5.73559
RAPSN	prog 3	5.72525
GNB2L1	prog 3	5.72374
KREMEN2	prog 3	5.70946
SOHLH2	prog 3	5.70016
RASSF4	prog 3	5.69485
LMNA	prog 3	5.64211
RPS3	prog 3	5.63157
RPL29	prog 3	5.62433
RPL37A	prog 3	5.55844
GLTSCR2	prog 3	5.55363
RPS18	prog 3	5.53035
SHD	prog 3	5.50608
HSPB2	prog 3	5.49379
KATNBL1	prog 3	5.47694
RPL6	prog 3	5.45306
RPL36	prog 3	5.43038
RPS3A	prog 3	5.38751
ENAH	prog 3	5.35807
PTGDS	prog 3	5.32522
CKM	prog 3	5.31765
NCOA7	prog 3	5.30715
RPL9	prog 3	5.23867
RPL18	prog 3	5.22575
RXRG	prog 3	5.16093
RPL26	prog 3	5.14373
RPL27	prog 3	5.14141
EEF1D	prog 3	5.14028
EEF1B2	prog 3	5.11519
RPL36A	prog 3	5.09138
ARL6IP1	prog 3	5.06437
PEG10	prog 3	5.05626
EDN3	prog 3	5.05096
ARMCX6	prog 3	5.02429
MYOT	prog 3	5.02164
RPS5	prog 3	5.0108
PDLIM5	prog 3	5.01042
RPS4X	prog 3	4.99962
CHRND	prog 3	4.95748
RPL31	prog 3	4.94677
MAP1A	prog 3	4.93925
CYB5R1	prog 3	4.89511
CASQ2	prog 3	4.88737
LRRN1	prog 3	4.88715
MYOZ2	prog 3	4.86249
RPL11	prog 3	4.85843
COBL	prog 3	4.85366
RPL10A	prog 3	4.83242
CITED1	prog 3	4.79234
IL17B	prog 3	4.73588
UBE2E3	prog 3	4.71966
RPS13	prog 3	4.71904
GSTM3	prog 3	4.70553
RP1-302G2.5	prog 3	4.68366
RPL23	prog 3	4.66178
RPLP2	prog 3	4.64134
ABLIM3	prog 3	4.62935
RBFOX2	prog 3	4.61483
JSRP1	prog 3	4.59496
RPL8	prog 3	4.5576
RP11-358H18.3	prog 3	4.54202
RPL39	prog 3	4.52754
RSL1D1	prog 3	4.52305
RPL32	prog 3	4.52119
TNNT2	prog 3	4.49314
EIF3H	prog 3	4.4857
RPL13A	prog 3	4.45105
BTF3	prog 3	4.44764
MACROD1	prog 3	4.44368
GAMT	prog 3	4.40287
CACNB1	prog 3	4.40046
RPS2	prog 3	4.39538
ERBB3	prog 3	4.3949
RBM24	prog 3	4.35204
IDH2	prog 3	4.34921
RPL7	prog 3	4.34752
RPL3	prog 3	4.34351
EFHD2	prog 3	4.3315
C1orf105	prog 3	4.29667
TPT1	prog 3	4.27357
RPS24	prog 3	4.24077
RPS15	prog 3	4.2106
RPS23	prog 3	4.20955
HFE2	prog 3	4.2082
YBX1	prog 3	4.19067
EEF2	prog 3	4.16899
EIF3L	prog 3	4.16834
PDLIM7	prog 3	4.16639
RPL10	prog 3	4.16366
FABP3	prog 3	4.14404
JAM3	prog 3	4.1378
STK25	prog 3	4.13164
KIF1A	prog 3	4.12596
FXR1	prog 3	4.11935
CCNG2	prog 3	4.10107
RPL22	prog 3	4.09897
POLA2	prog 3	4.09028
RPS7	prog 3	4.05264
MYF6	prog 3	4.03706
TMEM8C	prog 3	4.02397
EEF1A1	prog 3	4.02313
RPS10	prog 3	4.01611
WRNIP1	prog 3	4.01551
TUBB6	prog 3	4.01454
RPS15A	prog 3	4.00407
ATP5G2	prog 3	3.94998
SVIL	prog 3	3.94658
ATP2A1	prog 3	3.93357
EIF3E	prog 3	3.92474
H1F0	prog 3	3.90611
RPS27A	prog 3	3.89379
TCEA3	prog 3	3.87519
AKAP9	prog 3	3.87191
NBEAL1	prog 3	3.85456
SCRIB	prog 3	3.81455
RPS16	prog 3	3.80587
NKX2-5	prog 3	3.781
PDE4DIP	prog 3	3.7784
RPS4Y1	prog 3	3.75742
RPL19	prog 3	3.75478
FAU	prog 3	3.7543
RGS2	prog 3	3.70872
CAPN6	prog 3	3.7034
WDR5	prog 3	3.68138
KLHL40	prog 3	3.67767
HIPK3	prog 3	3.67767
GLIPR2	prog 3	3.62902
RPLP0	prog 3	3.62122
C11orf96	prog 3	3.61587
RPL28	prog 3	3.61575
PALMD	prog 3	3.61408
SRPK3	prog 3	3.6111
ACHE	prog 3	3.59874
RPS8	prog 3	3.57385
PFKM	prog 3	3.56254
RPL24	prog 3	3.5597
RPL27A	prog 3	3.55366
SMDT1	prog 3	3.55209
DBNDD1	prog 3	3.53427
RPL30	prog 3	3.53389
FHL1	prog 3	3.5226
CTA-221G9.12	prog 3	3.50943
VGLL2	prog 3	3.50549
MYOZ1	prog 3	3.50344
SMARCD3	prog 3	3.47741
LMCD1	prog 3	3.47329
COL19A1	prog 3	3.46791
GLRX	prog 3	3.46531
DMPK	prog 3	3.43782
RP11-161M6.2	prog 3	3.40764
SMC6	prog 3	3.37161
NCOA1	prog 3	3.35478
GLUL	prog 3	3.34435
C10orf10	prog 3	3.34128
RPL37	prog 3	3.33044
RP11-356J5.12	prog 3	3.31312
GABPB1-AS1	prog 3	3.28924
TMEM38A	prog 3	3.28792
SGTA	prog 3	3.25545
TMEM52	prog 3	3.25438
SAMD11	prog 3	3.2435
UNC45B	prog 3	3.242
HRC	prog 3	3.21441
MYBPC2	prog 3	3.20581
RPS29	prog 3	3.20292
RPL17	prog 3	3.15525
RPL21	prog 3	3.13326
SIRT2	prog 3	3.11623
BTG1	prog 3	3.06363
CHRNB1	prog 3	3.06261
LHFP	prog 3	3.0348
MIR503HG	prog 3	3.02201
GTF3A	prog 3	2.9997
YPEL3	prog 3	2.95338
KLHDC3	prog 3	2.94882
TRIM55	prog 3	2.93129
TXLNB	prog 3	2.91577
MB	prog 3	2.90967
EIF3G	prog 3	2.89742
GJD4	prog 3	2.8918
PITX3	prog 3	2.87265
RGS16	prog 3	2.84547
AFAP1L1	prog 3	2.83955
GNAS	prog 3	2.82938
SMYD1	prog 3	2.82761
CELF2	prog 3	2.821
GPC1	prog 3	2.79715
PFDN2	prog 3	2.7485
TMEM88	prog 3	2.72482
FKBP3	prog 3	2.72251
NKAIN4	prog 3	2.71042
RGS4	prog 3	2.70884
UBB	prog 3	2.68325
PRR16	prog 3	2.67503
SRRM2	prog 3	2.67193
RP11-436D23.1	prog 3	2.65499
AC018647.3	prog 3	2.65435
PRMT1	prog 3	2.6541
SBDS	prog 3	2.65155
POLR2J3	prog 3	2.64122
PCBP4	prog 3	2.62392
SLF2	prog 3	2.61492
SERTAD1	prog 3	2.60981
SLC40A1	prog 3	2.60665
DSTN	prog 3	2.59972
IGBP1	prog 3	2.59637
MRAS	prog 3	2.59094
CDKN1C	prog 3	2.58281
TRDN	prog 3	2.57235
SYNPO2L	prog 3	2.55993
MEG3	prog 3	2.54471
RBM8A	prog 3	2.5311
HSP90AB1	prog 3	2.53083
MACF1	prog 3	2.5219
MYL5	prog 3	2.49209
BRD3	prog 3	2.47744
TULP4	prog 3	2.4549
SNAI1	prog 3	2.44966
DCXR	prog 3	2.4484
NKX6-2	prog 3	2.445
FXYD6	prog 3	2.4382
RPL26L1	prog 3	2.43264
DBN1	prog 3	2.43199
UROS	prog 3	2.42305
PAAF1	prog 3	2.39641
SPATS2L	prog 3	2.35284
ANKRD36C	prog 3	2.3435
COL2A1	prog 2	18.5222
COL9A1	prog 2	17.8185
COL9A3	prog 2	17.2623
EPYC	prog 2	17.2261
HAPLN1	prog 2	16.6708
COL9A2	prog 2	15.5399
MATN3	prog 2	13.4466
DLK1	prog 2	12.9101
COL11A1	prog 2	11.4448
MATN4	prog 2	10.1509
S100A1	prog 2	10.0957
MATN1	prog 2	10.0791
C2orf82	prog 2	9.50791
LECT1	prog 2	9.38184
COL11A2	prog 2	9.27667
MIA	prog 2	8.65758
FGFBP2	prog 2	8.62351
TSC22D1	prog 2	8.4561
FBXO2	prog 2	8.44793
FIBIN	prog 2	8.05906
NDUFA4L2	prog 2	8.02321
C1QTNF3	prog 2	7.39799
ACAN	prog 2	6.93933
CPE	prog 2	6.89473
SERPINH1	prog 2	6.87334
PLAC9	prog 2	6.69911
CA9	prog 2	6.21123
C5orf15	prog 2	5.88191
WWP2	prog 2	5.6604
SNAI2	prog 2	5.60346
JUNB	prog 2	5.5422
LAPTM4A	prog 2	5.39431
EMP3	prog 2	5.32422
PRELP	prog 2	5.0849
GPC3	prog 2	5.07466
S100A13	prog 2	4.97565
SOX9	prog 2	4.96268
S100B	prog 2	4.89388
P4HB	prog 2	4.74284
MEST	prog 2	4.61132
ID1	prog 2	4.56386
RRBP1	prog 2	4.56094
FXYD5	prog 2	4.52212
SCRG1	prog 2	4.52019
KDELR2	prog 2	4.28358
UCMA	prog 2	4.24245
CHADL	prog 2	4.17772
P4HA1	prog 2	4.13962
OSTC	prog 2	4.13962
TMEM45A	prog 2	4.10784
ITGA10	prog 2	4.10147
RHOBTB3	prog 2	4.10009
FMOD	prog 2	4.09039
LITAF	prog 2	4.08295
PMP22	prog 2	4.04984
PAPSS2	prog 2	3.86377
PHYH	prog 2	3.82631
CHAD	prog 2	3.81752
OAF	prog 2	3.79154
SNHG8	prog 2	3.74666
SERP1	prog 2	3.68822
NDRG2	prog 2	3.65746
FKBP10	prog 2	3.63069
ITM2A	prog 2	3.61745
CHPF	prog 2	3.5267
PPIC	prog 2	3.51805
CRISPLD1	prog 2	3.38834
CALU	prog 2	3.35554
ZFAS1	prog 2	3.32195
COL27A1	prog 2	3.19171
CD99	prog 2	3.18096
CRTAP	prog 2	3.12266
EPB41L4A-AS1	prog 2	3.1055
FAM114A1	prog 2	3.09477
PCOLCE2	prog 2	3.08645
FRZB	prog 2	3.0741
TNS2	prog 2	3.06823
KDELR3	prog 2	3.05875
C2orf40	prog 2	3.0023
SH3KBP1	prog 2	2.93438
XBP1	prog 2	2.93357
SDC2	prog 2	2.92556
SSR3	prog 2	2.86256
RBM3	prog 2	2.85807
SORBS2	prog 2	2.78646
MMP14	prog 2	2.74808
P3H1	prog 2	2.71477
MTHFD2	prog 2	2.63752
DDR2	prog 2	2.6318
COPZ2	prog 2	2.56166
CMPK1	prog 2	2.5209
GPX8	prog 2	2.43512
VASN	prog 2	2.42142
CSPG4	prog 2	2.4049
RARG	prog 2	2.39277
BAMBI	prog 2	2.36892
TNFRSF11B	prog 2	2.36133
DUSP2	prog 2	2.2719
COMP	prog 2	2.25607
UGDH	prog 2	2.24902
PLOD2	prog 2	2.24792
UGP2	prog 2	2.22086
FBLN7	prog 2	2.21666
LRRC59	prog 2	2.20725
TRAM1	prog 2	2.18112
CKAP4	prog 2	2.17484
SERPINE2	prog 2	2.16716
PGM1	prog 2	2.16607
INSIG1	prog 2	2.1548
NKX3-2	prog 2	2.13947
ARF4	prog 2	2.12479
SRPRA	prog 2	2.12317
HERPUD1	prog 2	2.11974
S100P	prog 2	2.10359
ESPN	prog 2	2.08644
GPRC5C	prog 2	2.08385
SCIN	prog 2	2.06034
SOX6	prog 2	2.04961
SHMT2	prog 2	2.03565
YIPF2	prog 2	2.01514
P4HA2	prog 2	2.00562
SLPI	prog 2	1.99948
ACSF2	prog 2	1.98621
KLF4	prog 2	1.97504
PPDPF	prog 2	1.9569
TAF1D	prog 2	1.93035
PYGL	prog 2	1.92388
ERG	prog 2	1.91377
HSPA5	prog 2	1.90116
IDI1	prog 2	1.90074
VIMP	prog 2	1.89873
FAM101A	prog 2	1.88148
CPM	prog 2	1.86375
MSMO1	prog 2	1.85199
TM4SF1	prog 2	1.83159
SCARF2	prog 2	1.77501
NXPH4	prog 2	1.77151
NINJ1	prog 2	1.7499
YIPF5	prog 2	1.7406
PLA2G2A	prog 2	1.73064
HNMT	prog 2	1.72242
KCNQ1OT1	prog 2	1.69979
SUGT1	prog 2	1.69316
DHRS3	prog 2	1.65162
FARP1	prog 2	1.63855
SURF4	prog 2	1.62946
KLF2	prog 2	1.6156
WFDC1	prog 2	1.60785
SDC4	prog 2	1.58539
TMEM165	prog 2	1.56659
C19orf38	prog 2	1.55988
MED8	prog 2	1.54861
PLOD3	prog 2	1.54626
SCUBE3	prog 2	1.52502
SLC1A5	prog 2	1.51899
ALDOC	prog 2	1.51277
TBL2	prog 2	1.49305
EDIL3	prog 2	1.48472
OSTF1	prog 2	1.46818
SEC22B	prog 2	1.43543
NKTR	prog 2	1.42601
TSC22D3	prog 2	1.41348
STK26	prog 2	1.41271
GNL3	prog 2	1.4116
PRKCDBP	prog 2	1.40553
DACT1	prog 2	1.40396
PLAGL1	prog 2	1.39351
RAB28	prog 2	1.37785
ARSI	prog 2	1.37599
SEC31A	prog 2	1.37534
RAB1A	prog 2	1.36672
PDGFRL	prog 2	1.36022
GALE	prog 2	1.3572
OAT	prog 2	1.35677
PHLDB1	prog 2	1.35497
CSGALNACT1	prog 2	1.35291
CEBPD	prog 2	1.34467
SNHG12	prog 2	1.33757
FKBP14	prog 2	1.33589
CILP2	prog 2	1.31253
SLC29A1	prog 2	1.27082
GFPT2	prog 2	1.26914
RP11-395G23.3	prog 2	1.25963
NID2	prog 2	1.25449
ZFAND1	prog 2	1.25167
C9orf3	prog 2	1.24114
TMEM167A	prog 2	1.23132
MICA	prog 2	1.22164
TRPV4	prog 2	1.21821
SOX5	prog 2	1.21099
CHST2	prog 2	1.20842
IFNGR2	prog 2	1.18928
CMTM5	prog 2	1.18685
ZNF385B	prog 2	1.17677
SLC35B2	prog 2	1.17557
POLR2C	prog 2	1.17287
SSR1	prog 2	1.16971
PXDC1	prog 2	1.15251
HSPG2	prog 2	1.14615
[truncated: 401 more rows]

## Sheet: 31 DIV CPEC LINEAGE SUBSET
Row	Cluster	DE_Score
RSPO3	NEC 1	3.72281
TPBG	NEC 1	3.50578
SPARCL1	NEC 1	3.24843
LY6H	NEC 1	2.75393
AP1S2	NEC 1	2.62306
NEFM	NEC 1	2.40207
LYPD1	NEC 1	2.17312
MDK	NEC 1	2.14553
MT-CO1	NEC 1	2.12812
SPARC	NEC 1	1.87865
IGFBP7	NEC 1	1.84698
PSAP	NEC 1	1.82686
MALAT1	NEC 1	1.81
HSPA5	NEC 1	1.68199
IFITM3	NEC 1	1.66078
CCDC80	NEC 1	1.57814
FSTL1	NEC 1	1.57412
LIPA	NEC 1	1.57177
MT-CO3	NEC 1	1.56997
MFAP2	NEC 1	1.56194
PCSK1N	NEC 1	1.54679
CPE	NEC 1	1.5379
DDIT4	NEC 1	1.53076
ITM2B	NEC 1	1.49465
PON2	NEC 1	1.47024
ITM2C	NEC 1	1.46218
PDIA3	NEC 1	1.44913
MT-CO2	NEC 1	1.41915
BAMBI	NEC 1	1.36318
IGFBP2	NEC 1	1.35713
PDIA6	NEC 1	1.3504
NLRP1	NEC 1	1.33162
SOX2	NEC 1	1.31317
SDC2	NEC 1	1.29453
LUM	NEC 1	1.29357
APLP2	NEC 1	1.29063
WLS	NEC 1	1.28896
WFIKKN1	NEC 1	1.2737
NTRK2	NEC 1	1.26581
CCND1	NEC 1	1.26458
VASN	NEC 1	1.25156
MT-ND4	NEC 1	1.24812
GRN	NEC 1	1.24726
APLP1	NEC 1	1.23165
CTGF	NEC 1	1.22095
PHYHIPL	NEC 1	1.209
CFL1	NEC 1	1.18877
MAGED2	NEC 1	1.18836
KDELR1	NEC 1	1.16948
IGFBP5	NEC 1	1.15023
SEPP1	NEC 1	1.1455
CITED2	NEC 1	1.13118
MXRA8	NEC 1	1.10732
P4HB	NEC 1	1.10562
RCN1	NEC 1	1.09388
SPCS2	NEC 1	1.08623
RCN2	NEC 1	1.086
GGH	NEC 1	1.07333
FABP7	NEC 1	1.07151
APP	NEC 1	1.06625
VAMP2	NEC 1	1.06506
LGALS3BP	NEC 1	1.06326
COL2A1	NEC 1	1.05771
CNTNAP2	NEC 1	1.034
SERPINH1	NEC 1	1.02685
PGRMC1	NEC 1	1.01747
HTRA1	NEC 1	1.00442
TMED9	NEC 1	0.994953
GPM6B	NEC 1	0.991326
MSX1	NEC 1	0.98993
SPINT2	NEC 1	0.977613
MT-CYB	NEC 1	0.971152
MT-ATP6	NEC 1	0.958024
CRB2	NEC 1	0.950705
SLC22A17	NEC 1	0.94072
RPN2	NEC 1	0.939811
IFIT1	NEC 1	0.939566
B4GAT1	NEC 1	0.936249
MFAP4	NEC 1	0.925446
TMBIM6	NEC 1	0.918763
PLOD1	NEC 1	0.917191
BEX1	NEC 1	0.914152
PRCP	NEC 1	0.912281
DKK3	NEC 1	0.910608
APOE	NEC 1	0.902255
CD9	NEC 1	0.897071
TSPAN3	NEC 1	0.893818
PTMS	NEC 1	0.890835
TLE4	NEC 1	0.884356
CTNNA1	NEC 1	0.884021
ARL6IP5	NEC 1	0.875246
FJX1	NEC 1	0.867133
C6orf48	NEC 1	0.855955
SMOC1	NEC 1	0.840123
EIF4A2	NEC 1	0.836106
SLC39A1	NEC 1	0.821188
EMC10	NEC 1	0.813954
BST2	NEC 1	0.813181
ASAH1	NEC 1	0.810113
ZFP36L1	NEC 1	0.805348
NKAIN3	NEC 1	0.801757
NCSTN	NEC 1	0.801012
TAGLN	NEC 1	0.781791
COMMD9	NEC 1	0.777939
IMPDH2	NEC 1	0.777489
APH1A	NEC 1	0.774887
CLSTN3	NEC 1	0.771319
FKBP10	NEC 1	0.770714
GDPD2	NEC 1	0.769673
CD151	NEC 1	0.7682
PLTP	NEC 1	0.766529
SELM	NEC 1	0.765869
SNHG7	NEC 1	0.764749
NREP	NEC 1	0.764473
HHIP	NEC 1	0.760895
IFITM1	NEC 1	0.757025
CPXM1	NEC 1	0.753057
RPLP1	NEC 1	0.75111
CALU	NEC 1	0.74502
RHBDD2	NEC 1	0.735826
CD200	NEC 1	0.731008
COL1A2	NEC 1	0.730898
NUCB1	NEC 1	0.725212
SLC9A3R1	NEC 1	0.724092
ATRAID	NEC 1	0.722548
XBP1	NEC 1	0.7204
PRDX4	NEC 1	0.717143
PDLIM7	NEC 1	0.710552
COL9A3	NEC 1	0.706018
PTTG1IP	NEC 1	0.700998
OST4	NEC 1	0.695107
DDOST	NEC 1	0.695093
APMAP	NEC 1	0.694235
SERINC1	NEC 1	0.692483
SERPINF1	NEC 1	0.685224
HYAL2	NEC 1	0.684721
TMEM123	NEC 1	0.679824
HSP90B1	NEC 1	0.678571
PLEKHA5	NEC 1	0.663142
GSTA4	NEC 1	0.662762
CRELD1	NEC 1	0.661016
LAPTM4B	NEC 1	0.652964
SLC44A2	NEC 1	0.648781
LAPTM4A	NEC 1	0.64843
FAM84A	NEC 1	0.647047
H2AFY2	NEC 1	0.646576
AEBP1	NEC 1	0.644835
LIX1	NEC 1	0.640154
NDN	NEC 1	0.622559
MESDC2	NEC 1	0.621072
HMGN2	NEC 1	0.616446
TM7SF2	NEC 1	0.61597
GOLIM4	NEC 1	0.615834
GLB1	NEC 1	0.612865
SCPEP1	NEC 1	0.611619
PHLDA1	NEC 1	0.610324
RFX4	NEC 1	0.609876
CTSD	NEC 1	0.60774
UROS	NEC 1	0.606723
ITSN1	NEC 1	0.602508
BMP5	NEC 1	0.602426
BEX2	NEC 1	0.598178
GLG1	NEC 1	0.591425
FBLN2	NEC 1	0.589828
FGF12	NEC 1	0.58889
C1orf54	NEC 1	0.588457
EFEMP1	NEC 1	0.586332
SLC3A2	NEC 1	0.581919
BAALC	NEC 1	0.581291
TMED4	NEC 1	0.578894
FRZB	NEC 1	0.578282
ANGPTL4	NEC 1	0.574963
TXNIP	NEC 1	0.574335
NOVA1	NEC 1	0.573827
TMED1	NEC 1	0.572883
ATP6AP2	NEC 1	0.568914
TSPAN6	NEC 1	0.567044
ACTN3	NEC 1	0.565604
CANX	NEC 1	0.565067
P3H4	NEC 1	0.563421
TSPAN13	NEC 1	0.557729
LGMN	NEC 1	0.556976
PVRL2	NEC 1	0.556239
WDR83OS	NEC 1	0.555589
RDH11	NEC 1	0.552787
ERP29	NEC 1	0.547799
LAMP2	NEC 1	0.544727
FLRT3	NEC 1	0.544367
WASF1	NEC 1	0.542017
ARL6IP1	NEC 1	0.541645
PAM	NEC 1	0.541575
DMD	NEC 1	0.539317
SOST	NEC 1	0.538813
RSPO1	NEC 1	0.535692
OLFM2	NEC 1	0.534921
BRINP1	NEC 1	0.534754
CDH6	NEC 1	0.534036
TAX1BP3	NEC 1	0.527987
EFNB2	NEC 1	0.526776
LAMP1	NEC 1	0.525382
SEC11A	NEC 1	0.523483
HES1	NEC 1	0.522612
JUNB	NEC 1	0.521916
GINM1	NEC 1	0.521816
KDELR2	NEC 1	0.52158
MAGED1	NEC 1	0.517934
BICC1	NEC 1	0.517833
FAM234A	NEC 1	0.517575
SERPINI1	NEC 1	0.516677
PPIC	NEC 1	0.515248
SLC39A7	NEC 1	0.515235
H1F0	NEC 1	0.511588
ABHD14A	NEC 1	0.510134
WSB1	NEC 1	0.509129
HSD17B10	NEC 1	0.508735
RDX	NEC 1	0.507342
UBE2E3	NEC 1	0.506413
TTC3	NEC 1	0.506305
FAM3C	NEC 1	0.506255
DNAJB9	NEC 1	0.505618
SEC62	NEC 1	0.502952
ZNF580	NEC 1	0.502386
NDFIP1	NEC 1	0.5006
PRAF2	NEC 1	0.500589
NFIA	NEC 1	0.499008
GCSH	NEC 1	0.498253
ATP5D	NEC 1	0.496405
RTN3	NEC 1	0.489825
TMCO1	NEC 1	0.488977
OSTC	NEC 1	0.486793
HSD17B12	NEC 1	0.486205
ENO3	NEC 1	0.482041
GOLM1	NEC 1	0.480449
MLEC	NEC 1	0.478743
RERG	NEC 1	0.476975
COL9A1	NEC 1	0.476216
P4HA1	NEC 1	0.470618
TMEM38B	NEC 1	0.470289
CD59	NEC 1	0.469527
OS9	NEC 1	0.469112
PIGC	NEC 1	0.464863
EFNB1	NEC 1	0.46469
HEXA	NEC 1	0.460641
RIPPLY3	NEC 1	0.459752
TROVE2	NEC 1	0.458487
PDIA4	NEC 1	0.449749
CHPF	NEC 1	0.449371
RPL15	NEC 1	0.447217
DDR1	NEC 1	0.447089
TMEM101	NEC 1	0.44692
SVIP	NEC 1	0.44428
TMEM45A	NEC 1	0.444126
SDF2	NEC 1	0.444093
TMEM147	NEC 1	0.44343
MAL	NEC 1	0.441462
MMP23B	NEC 1	0.441302
ALDH1A2	NEC 1	0.441025
TMEM106B	NEC 1	0.4388
COL1A1	NEC 1	0.43839
ST6GALNAC3	NEC 1	0.438192
CD83	NEC 1	0.436899
PEG10	NEC 1	0.435888
APCDD1	NEC 1	0.434736
PIGT	NEC 1	0.434485
EMC7	NEC 1	0.432802
PDRG1	NEC 1	0.431492
CLPTM1	NEC 1	0.431184
PDLIM2	NEC 1	0.430665
ITFG1	NEC 1	0.426596
NPDC1	NEC 1	0.426404
BTBD17	NEC 1	0.425861
ADCY2	NEC 1	0.424956
P3H1	NEC 1	0.422845
CD276	NEC 1	0.422524
SLC1A3	NEC 1	0.420744
QDPR	NEC 1	0.420697
DHRS7	NEC 1	0.416468
FAM213A	NEC 1	0.415806
PDZRN4	NEC 1	0.411634
SNHG18	NEC 1	0.411629
SOCS3	NEC 1	0.411485
PNISR	NEC 1	0.409339
TMED10	NEC 1	0.408822
ARL6IP6	NEC 1	0.40864
CALR	NEC 1	0.407979
SLC25A3	NEC 1	0.405758
RBMX	NEC 1	0.405278
SURF4	NEC 1	0.402663
PIGS	NEC 1	0.399117
CPVL	NEC 1	0.398697
LMX1A	NEC 1	0.398074
BCAM	NEC 1	0.394478
TMBIM4	NEC 1	0.394406
MAF1	NEC 1	0.394049
LSAMP	NEC 1	0.393675
SEMA6A	NEC 1	0.392027
SERPING1	NEC 1	0.391564
CYHR1	NEC 1	0.391278
COL18A1	NEC 1	0.391126
P2RX4	NEC 1	0.391064
TPPP3	CPEC T2	7.0486
CCNO	CPEC T2	7.04785
CDC20B	CPEC T2	6.32281
CDK2AP2	CPEC T2	5.79897
DYNLL1	CPEC T2	5.28386
TUBB4B	CPEC T2	5.18329
HSP90AA1	CPEC T2	5.17696
FAM183A	CPEC T2	5.16797
PSENEN	CPEC T2	4.78243
C5orf49	CPEC T2	4.76234
C11orf88	CPEC T2	4.73374
CDK1	CPEC T2	4.61911
CKS2	CPEC T2	4.56183
CKS1B	CPEC T2	4.53718
FOXJ1	CPEC T2	4.4502
HSPE1	CPEC T2	4.42064
ANXA1	CPEC T2	4.3618
RUVBL2	CPEC T2	4.32549
CFAP126	CPEC T2	4.32379
PTGES3	CPEC T2	4.30893
ZMYND10	CPEC T2	4.23438
ROPN1L	CPEC T2	4.13889
HIST1H1C	CPEC T2	4.09859
KIF9	CPEC T2	4.07853
NUDC	CPEC T2	4.06424
PIFO	CPEC T2	3.9803
RSPH1	CPEC T2	3.92029
PSIP1	CPEC T2	3.88971
BTG3	CPEC T2	3.87615
CAPSL	CPEC T2	3.77944
CALM1	CPEC T2	3.76452
PTTG1	CPEC T2	3.75011
RP11-356K23.1	CPEC T2	3.74995
IFT22	CPEC T2	3.69869
RP11-620J15.3	CPEC T2	3.61299
RSPH9	CPEC T2	3.54648
PSMC3	CPEC T2	3.5343
H3F3B	CPEC T2	3.49588
CETN2	CPEC T2	3.45955
DYNLT1	CPEC T2	3.43149
CHCHD2	CPEC T2	3.41959
CFDP1	CPEC T2	3.41508
FAM229B	CPEC T2	3.40818
UBE2C	CPEC T2	3.37005
TMEM14B	CPEC T2	3.36747
C9orf116	CPEC T2	3.34303
MLF1	CPEC T2	3.33099
C1orf194	CPEC T2	3.30174
SPAG6	CPEC T2	3.26232
TUBG1	CPEC T2	3.25652
HSPA8	CPEC T2	3.23719
TEKT1	CPEC T2	3.23204
HES6	CPEC T2	3.17343
TAGLN2	CPEC T2	3.12615
SPA17	CPEC T2	3.09032
DNALI1	CPEC T2	3.04645
MORN2	CPEC T2	3.04337
H2AFZ	CPEC T2	2.99498
RANBP1	CPEC T2	2.91025
DNAAF3	CPEC T2	2.89922
CBY1	CPEC T2	2.89743
CCDC74A	CPEC T2	2.88902
EIF2S2	CPEC T2	2.85386
CDC20	CPEC T2	2.84371
SNRPG	CPEC T2	2.8428
UBXN11	CPEC T2	2.82398
DNAJA1	CPEC T2	2.81925
IK	CPEC T2	2.81022
NDUFAF3	CPEC T2	2.79682
UBE2S	CPEC T2	2.79253
LRWD1	CPEC T2	2.78901
NME5	CPEC T2	2.76011
YWHAH	CPEC T2	2.75983
C21orf59	CPEC T2	2.75204
LRRC46	CPEC T2	2.74748
PTN	CPEC T2	2.74432
CCDC181	CPEC T2	2.74168
TCTEX1D2	CPEC T2	2.69387
RUVBL1	CPEC T2	2.68582
MUC12	CPEC T2	2.66714
NEK2	CPEC T2	2.66389
AKAP14	CPEC T2	2.66141
SPAG16	CPEC T2	2.65935
CSRP2	CPEC T2	2.65353
S100A10	CPEC T2	2.64958
IFT43	CPEC T2	2.64742
CKB	CPEC T2	2.64192
DPCD	CPEC T2	2.62634
CALM2	CPEC T2	2.6198
PPIL6	CPEC T2	2.60984
HSPBP1	CPEC T2	2.56976
ENKUR	CPEC T2	2.56283
IFT57	CPEC T2	2.55809
CLU	CPEC T2	2.5545
RNASEH2A	CPEC T2	2.54755
C9orf135	CPEC T2	2.54356
C4orf47	CPEC T2	2.54157
CENPW	CPEC T2	2.53926
RP11-263K19.4	CPEC T2	2.53383
DYNLRB2	CPEC T2	2.53342
TCP1	CPEC T2	2.51351
CENPF	CPEC T2	2.50076
FAM216B	CPEC T2	2.49252
IQCG	CPEC T2	2.48362
C22orf15	CPEC T2	2.46949
CCDC34	CPEC T2	2.45949
C9orf9	CPEC T2	2.45261
WDR54	CPEC T2	2.43918
FAM81B	CPEC T2	2.437
HSPH1	CPEC T2	2.42358
CALM3	CPEC T2	2.41185
ODF2L	CPEC T2	2.40944
ALDOA	CPEC T2	2.39572
CFAP77	CPEC T2	2.37634
USP13	CPEC T2	2.36114
HSPD1	CPEC T2	2.34523
TEKT2	CPEC T2	2.34026
CFAP36	CPEC T2	2.32944
C14orf142	CPEC T2	2.32908
AKR7A2	CPEC T2	2.32205
HSBP1	CPEC T2	2.32205
SSB	CPEC T2	2.3191
P4HTM	CPEC T2	2.31372
DPY30	CPEC T2	2.31048
CCDC146	CPEC T2	2.30707
LRRIQ1	CPEC T2	2.30357
IFT27	CPEC T2	2.3025
TSGA10	CPEC T2	2.2571
OAT	CPEC T2	2.25669
CCNB1	CPEC T2	2.25028
PRR13	CPEC T2	2.24872
TMEM231	CPEC T2	2.23888
MORN5	CPEC T2	2.23107
DRC1	CPEC T2	2.21982
MEAF6	CPEC T2	2.21085
SLC25A4	CPEC T2	2.20642
CCT7	CPEC T2	2.20204
C20orf85	CPEC T2	2.19702
FANK1	CPEC T2	2.1895
GTF2A2	CPEC T2	2.18562
COX7A2	CPEC T2	2.18126
KPNA2	CPEC T2	2.17806
COPRS	CPEC T2	2.16495
MAD2L1	CPEC T2	2.162
LRRC23	CPEC T2	2.15588
HNRNPF	CPEC T2	2.14545
MORF4L2	CPEC T2	2.14195
CFAP52	CPEC T2	2.13801
KIF22	CPEC T2	2.13645
VRK3	CPEC T2	2.1316
H2AFV	CPEC T2	2.13009
CIB1	CPEC T2	2.12369
PSME2	CPEC T2	2.11584
TCEB2	CPEC T2	2.11298
OSCP1	CPEC T2	2.10703
SNX3	CPEC T2	2.1055
TOP2A	CPEC T2	2.10357
PARK7	CPEC T2	2.08556
PITPNM1	CPEC T2	2.07983
PTMA	CPEC T2	2.07599
CCT5	CPEC T2	2.07318
TFPI	CPEC T2	2.07141
CDKN2D	CPEC T2	2.0703
CCT4	CPEC T2	2.07017
HIST1H2AC	CPEC T2	2.06997
VDAC3	CPEC T2	2.06979
STIP1	CPEC T2	2.06452
HSPB1	CPEC T2	2.06414
CFAP45	CPEC T2	2.06167
PCM1	CPEC T2	2.05696
SRI	CPEC T2	2.05384
SPATA17	CPEC T2	2.04416
BANF1	CPEC T2	2.04407
PPP1R2	CPEC T2	2.04016
PNMA1	CPEC T2	2.03156
TXN	CPEC T2	2.0241
EFCAB1	CPEC T2	2.02187
NDUFS5	CPEC T2	2.00279
EFCAB2	CPEC T2	1.99341
FBXW9	CPEC T2	1.99165
SPATA33	CPEC T2	1.99031
PPP1R42	CPEC T2	1.98806
MRPL57	CPEC T2	1.98504
SMIM14	CPEC T2	1.97559
TUBA1A	CPEC T2	1.9693
DALRD3	CPEC T2	1.94309
LRRC26	CPEC T2	1.94092
ARMC3	CPEC T2	1.93522
COX6C	CPEC T2	1.93498
C7orf57	CPEC T2	1.92295
IFT52	CPEC T2	1.92246
DAZAP2	CPEC T2	1.9129
C12orf75	CPEC T2	1.90495
CCDC173	CPEC T2	1.9044
MAZ	CPEC T2	1.8959
EMC4	CPEC T2	1.894
EFHC1	CPEC T2	1.89184
CENPK	CPEC T2	1.8631
ST13	CPEC T2	1.85779
ANXA2	CPEC T2	1.85666
CHORDC1	CPEC T2	1.85134
YWHAE	CPEC T2	1.85053
SPATA18	CPEC T2	1.84177
AK1	CPEC T2	1.83862
PLK4	CPEC T2	1.83348
ACADVL	CPEC T2	1.83105
AHI1	CPEC T2	1.82408
TSEN34	CPEC T2	1.82279
PAIP2	CPEC T2	1.81808
C6orf118	CPEC T2	1.81663
C11orf74	CPEC T2	1.81465
FABP6	CPEC T2	1.81432
SSRP1	CPEC T2	1.81309
CCDC65	CPEC T2	1.80157
NPHP1	CPEC T2	1.80031
BUD31	CPEC T2	1.79799
OAZ1	CPEC T2	1.79684
CFAP20	CPEC T2	1.79367
UQCC2	CPEC T2	1.78512
ERCC1	CPEC T2	1.78404
DNAJB6	CPEC T2	1.77658
PSMA4	CPEC T2	1.77436
HSP90AB1	CPEC T2	1.77302
SNAPC1	CPEC T2	1.7721
CCNA1	CPEC T2	1.76178
COPS8	CPEC T2	1.75979
PPID	CPEC T2	1.7567
DYX1C1	CPEC T2	1.7475
C4orf3	CPEC T2	1.73725
ADIPOR1	CPEC T2	1.73704
DLGAP5	CPEC T2	1.7367
SPEF1	CPEC T2	1.72884
CCT6A	CPEC T2	1.72756
IFT81	CPEC T2	1.72048
POLR2I	CPEC T2	1.71865
ALKBH5	CPEC T2	1.7184
C12orf76	CPEC T2	1.71541
CACYBP	CPEC T2	1.70235
RIBC2	CPEC T2	1.69647
RAB7A	CPEC T2	1.69578
FUZ	CPEC T2	1.68326
SUPT20H	CPEC T2	1.68266
PAPOLA	CPEC T2	1.68228
SHFM1	CPEC T2	1.68227
WRB	CPEC T2	1.67662
IQCK	CPEC T2	1.67629
UFC1	CPEC T2	1.67585
LRP2BP	CPEC T2	1.67509
C20orf96	CPEC T2	1.67489
B9D1	CPEC T2	1.67328
POMP	CPEC T2	1.66323
COA1	CPEC T2	1.66297
CCNB2	CPEC T2	1.64475
TCTN1	CPEC T2	1.64304
BBOF1	CPEC T2	1.64153
ODF2	CPEC T2	1.64071
HIGD1A	CPEC T2	1.63764
SPAG8	CPEC T2	1.63718
PGK1	CPEC T2	1.63457
C11orf97	CPEC T2	1.62988
SRSF9	CPEC T2	1.62837
ODF3B	CPEC T2	1.62417
COX17	CPEC T2	1.62374
FAM166B	CPEC T2	1.6226
HAGH	CPEC T2	1.619
DYNLRB1	CPEC T2	1.6108
SKP1	CPEC T2	1.60756
THOC7	CPEC T2	1.60673
PKIG	CPEC T2	1.60599
ENO1	CPEC T2	1.60182
PPP4C	CPEC T2	1.59723
TUBA1B	CPEC T2	1.59664
SLC25A14	CPEC T2	1.5954
ISCA2	CPEC T2	1.59332
AURKAIP1	CPEC T2	1.59213
SPAG17	CPEC T2	1.59188
MRPL18	CPEC T2	1.58432
FAM92B	CPEC T2	1.58148
RPGR	CPEC T2	1.57356
EVL	CPEC T2	1.57211
SUMO1	CPEC T2	1.57004
SPCS1	CPEC T2	1.5695
UBB	CPEC T2	1.56822
PPP1R14C	CPEC T2	1.56659
ANKRD54	CPEC T2	1.5652
PLK1	CPEC T2	1.56156
ERH	CPEC T2	1.55909
ANKRD37	CPEC T2	1.55879
MELK	CPEC T2	1.55127
SLF1	CPEC T2	1.55119
PRADC1	CPEC T2	1.54484
AGPAT2	CPEC T2	1.54379
SAP18	CPEC T2	1.53948
NRAV	CPEC T2	1.53934
DNAL1	CPEC T2	1.53429
TM7SF3	CPEC T2	1.53012
KIF19	CPEC T2	1.52438
USMG5	CPEC T2	1.523
PSMB3	CPEC T2	1.51657
PIH1D2	CPEC T2	1.5152
TTR	CPEC T1	4.05256
CA2	CPEC T1	3.5777
C9orf24	CPEC T1	3.44371
NEFL	CPEC T1	2.27656
TRPM3	CPEC T1	2.11713
KRT18	CPEC T1	1.95415
HMGN3	CPEC T1	1.93344
TMSB4X	CPEC T1	1.76813
AC007325.4	CPEC T1	1.6704
UQCR10	CPEC T1	1.63986
MRPS6	CPEC T1	1.5686
FTH1	CPEC T1	1.54317
C11orf31	CPEC T1	1.52365
TPGS2	CPEC T1	1.51962
GSTP1	CPEC T1	1.46988
MAOB	CPEC T1	1.45075
NQO1	CPEC T1	1.42618
TSTD1	CPEC T1	1.42556
SERF2	CPEC T1	1.38396
PACRG	CPEC T1	1.37996
UCHL1	CPEC T1	1.36238
FOLR1	CPEC T1	1.35392
POLR2L	CPEC T1	1.32841
PRPS1	CPEC T1	1.31495
GPX1	CPEC T1	1.31137
GUK1	CPEC T1	1.31127
CYSTM1	CPEC T1	1.30303
NME3	CPEC T1	1.30066
NDUFA1	CPEC T1	1.29812
ECH1	CPEC T1	1.27568
RPS27L	CPEC T1	1.25832
S100A11	CPEC T1	1.23986
SH3BGRL3	CPEC T1	1.22133
ATPIF1	CPEC T1	1.21753
GSTA3	CPEC T1	1.21418
NDUFC1	CPEC T1	1.21173
AP2M1	CPEC T1	1.19318
SLC13A4	CPEC T1	1.18251
BAX	CPEC T1	1.17947
COLEC12	CPEC T1	1.14764
PRNP	CPEC T1	1.1448
ATP6V1F	CPEC T1	1.14314
KRT8	CPEC T1	1.1361
HSPB11	CPEC T1	1.12935
MMP24-AS1	CPEC T1	1.11061
PFKP	CPEC T1	1.10767
CCDC74B	CPEC T1	1.10145
CCDC153	CPEC T1	1.09236
NGFRAP1	CPEC T1	1.08437
ATP5G1	CPEC T1	1.0796
DNAAF1	CPEC T1	1.07955
PPDPF	CPEC T1	1.07052
STUB1	CPEC T1	1.06058
HDLBP	CPEC T1	1.0579
RBP1	CPEC T1	1.04107
SAT1	CPEC T1	1.03504
CIRBP	CPEC T1	1.03
PHPT1	CPEC T1	1.02385
MT-ND1	CPEC T1	1.02196
TNNT1	CPEC T1	1.02181
TBCA	CPEC T1	1.01646
ANAPC16	CPEC T1	1.00839
NAA38	CPEC T1	1.00459
CTNNB1	CPEC T1	1.00203
TMEM258	CPEC T1	1.002
NNAT	CPEC T1	0.991577
IFITM2	CPEC T1	0.98514
HINT1	CPEC T1	0.977217
MYL6	CPEC T1	0.965876
HINT2	CPEC T1	0.960762
NDUFA2	CPEC T1	0.953506
FLNA	CPEC T1	0.952957
UQCRB	CPEC T1	0.936234
ROMO1	CPEC T1	0.933485
DAB2	CPEC T1	0.929415
LRTOMT	CPEC T1	0.929194
GCHFR	CPEC T1	0.926369
LSM4	CPEC T1	0.924988
TMEM261	CPEC T1	0.914368
PNKD	CPEC T1	0.914171
DYDC2	CPEC T1	0.9131
KCNK1	CPEC T1	0.90439
MYL9	CPEC T1	0.90333
POLD2	CPEC T1	0.900116
TCTEX1D4	CPEC T1	0.899701
HSD17B8	CPEC T1	0.896697
NDUFB10	CPEC T1	0.896423
FLOT1	CPEC T1	0.889868
OTX2	CPEC T1	0.888146
LAGE3	CPEC T1	0.884003
C19orf53	CPEC T1	0.879221
MAPK15	CPEC T1	0.878535
IFI27L1	CPEC T1	0.874931
ACYP1	CPEC T1	0.874592
TSC22D3	CPEC T1	0.872146
ARL4C	CPEC T1	0.871247
FAM84B	CPEC T1	0.866971
ETFB	CPEC T1	0.863421
CYB5R1	CPEC T1	0.860292
NDUFB7	CPEC T1	0.859334
RGL2	CPEC T1	0.859191
PRDX3	CPEC T1	0.852475
SIL1	CPEC T1	0.848746
CYBA	CPEC T1	0.844452
PDE4DIP	CPEC T1	0.843375
DMKN	CPEC T1	0.84204
MT-ND3	CPEC T1	0.841199
DNPH1	CPEC T1	0.838761
DRC3	CPEC T1	0.836923
APRT	CPEC T1	0.831044
C1orf122	CPEC T1	0.830879
TMEM134	CPEC T1	0.822939
DRAP1	CPEC T1	0.82021
ANXA5	CPEC T1	0.81641
LAMTOR2	CPEC T1	0.809889
EFHD1	CPEC T1	0.809597
ZIC1	CPEC T1	0.807954
VKORC1	CPEC T1	0.806114
CD164L2	CPEC T1	0.804884
CH17-189H20.1	CPEC T1	0.804733
VAMP8	CPEC T1	0.804296
MT-ND2	CPEC T1	0.803632
SNAPIN	CPEC T1	0.802877
C1orf168	CPEC T1	0.802311
HIST1H4C	CPEC T1	0.796923
PFKL	CPEC T1	0.79574
KCNQ1OT1	CPEC T1	0.795125
MS4A6A	CPEC T1	0.7863
SNRPN	CPEC T1	0.784968
PRDX5	CPEC T1	0.781397
COX14	CPEC T1	0.776166
CST3	CPEC T1	0.775051
C4orf48	CPEC T1	0.773382
NDUFA3	CPEC T1	0.771191
ARPC1B	CPEC T1	0.770355
NDUFB4	CPEC T1	0.755046
NDUFA6	CPEC T1	0.754776
BMP7	CPEC T1	0.752803
CAST	CPEC T1	0.749489
RFX3	CPEC T1	0.749089
RPA3	CPEC T1	0.745268
AGR3	CPEC T1	0.74162
SCAMP1-AS1	CPEC T1	0.741271
ZNF226	CPEC T1	0.738878
WBP5	CPEC T1	0.738179
GMPR	CPEC T1	0.736738
DDT	CPEC T1	0.734347
SPTBN1	CPEC T1	0.73331
PKM	CPEC T1	0.730256
NTPCR	CPEC T1	0.727968
MRPL40	CPEC T1	0.725576
COPS6	CPEC T1	0.724051
ANXA6	CPEC T1	0.72014
LAMTOR5	CPEC T1	0.719797
AKAP12	CPEC T1	0.717941
C4orf27	CPEC T1	0.716747
GPM6A	CPEC T1	0.716733
BOLA3	CPEC T1	0.715464
OMG	CPEC T1	0.713947
MRPL17	CPEC T1	0.712962
RNF7	CPEC T1	0.708478
TMEM14C	CPEC T1	0.708376
MRPL41	CPEC T1	0.708149
GJA1	CPEC T1	0.702088
GSTK1	CPEC T1	0.701524
PPP1R16A	CPEC T1	0.700663
PLPP3	CPEC T1	0.698871
PRMT2	CPEC T1	0.698209
DCDC2	CPEC T1	0.697405
ZIC4	CPEC T1	0.693095
RPE65	CPEC T1	0.693068
ZBED5-AS1	CPEC T1	0.691486
C7orf73	CPEC T1	0.690631
MYO10	CPEC T1	0.690384
GLOD4	CPEC T1	0.690197
NOP10	CPEC T1	0.689743
SNU13	CPEC T1	0.68908
JTB	CPEC T1	0.688626
PDLIM1	CPEC T1	0.687513
HCFC1R1	CPEC T1	0.686522
RPL41	CPEC T1	0.682285
FDPS	CPEC T1	0.680956
COX6B1	CPEC T1	0.676262
TMEM14A	CPEC T1	0.675026
RNASEH2C	CPEC T1	0.673613
FAM162A	CPEC T1	0.673556
SLC5A3	CPEC T1	0.671068
GRSF1	CPEC T1	0.667978
RP11-71N10.1	CPEC T1	0.667293
TMEM88	CPEC T1	0.665977
CLIC1	CPEC T1	0.663551
TIMM8B	CPEC T1	0.662835
PIH1D1	CPEC T1	0.661596
LINC01420	CPEC T1	0.656756
GRAMD3	CPEC T1	0.655699
IFT88	CPEC T1	0.654986
MYL12B	CPEC T1	0.64983
NDUFA4	CPEC T1	0.642297
FIS1	CPEC T1	0.641584
FIBP	CPEC T1	0.639084
DNAJC4	CPEC T1	0.635253
C17orf89	CPEC T1	0.633846
TMEM230	CPEC T1	0.633759
COX7C	CPEC T1	0.632596
PTGR1	CPEC T1	0.631975
SAT2	CPEC T1	0.631478
FDXR	CPEC T1	0.629857
RP11-119D9.1	CPEC T1	0.629016
SSBP4	CPEC T1	0.62829
HSD17B14	CPEC T1	0.625556
FGFR2	CPEC T1	0.624369
STC2	CPEC T1	0.623554
PFDN5	CPEC T1	0.621405
FAM107B	CPEC T1	0.618889
TMOD3	CPEC T1	0.616925
NDUFB8	CPEC T1	0.616173
TOM1L1	CPEC T1	0.614152
PEBP1	CPEC T1	0.612815
BAD	CPEC T1	0.610906
ATP11C	CPEC T1	0.609289
LAMTOR4	CPEC T1	0.604834
TPGS1	CPEC T1	0.604333
FBXO2	CPEC T1	0.602147
ATOX1	CPEC T1	0.601078
CFAP157	CPEC T1	0.600059
PABPN1	CPEC T1	0.599882
APOA1BP	CPEC T1	0.59833
PRTG	CPEC T1	0.598184
NR2F2	CPEC T1	0.597746
OBSL1	CPEC T1	0.597267
CRIP1	CPEC T1	0.595663
SMIM5	CPEC T1	0.595447
SCRN2	CPEC T1	0.595253
SPTAN1	CPEC T1	0.592784
ATP6V1G1	CPEC T1	0.590248
BRK1	CPEC T1	0.589674
CLDN5	CPEC T1	0.589306
RAB11FIP1	CPEC T1	0.589036
LMO3	CPEC T1	0.588052
SNRNP25	CPEC T1	0.588048
RPS6KB2	CPEC T1	0.587417
CCBE1	CPEC T1	0.586394
GPX8	CPEC T1	0.585411
PSME1	CPEC T1	0.584611
GULP1	CPEC T1	0.583482
EPHX2	CPEC T1	0.582467
CHCHD1	CPEC T1	0.581908
RP11-792A8.4	CPEC T1	0.58045
RAD23A	CPEC T1	0.580344
NDUFV3	CPEC T1	0.579561
VWA3B	CPEC T1	0.579142
BNIP3	CPEC T1	0.575913
DGCR6	CPEC T1	0.574356
ZFHX4	CPEC T1	0.573229
ATP6V0E1	CPEC T1	0.570761
COA3	CPEC T1	0.56631
UGP2	CPEC T1	0.565662
MSI2	CPEC T1	0.565541
MAP1LC3A	CPEC T1	0.564668
TRIL	CPEC T1	0.563024
COL6A1	CPEC T1	0.56291
TIMM17B	CPEC T1	0.561774
VGLL4	CPEC T1	0.559384
NDUFA12	CPEC T1	0.556868
FAM200B	CPEC T1	0.552749
ARL6IP4	CPEC T1	0.54951
PLXNB2	CPEC T1	0.548655
EEF1B2	CPEC T1	0.547936
PCAT6	CPEC T1	0.546824
MRPS7	CPEC T1	0.546401
SCFD1	CPEC T1	0.545091
PTRHD1	CPEC T1	0.543262
SRP14	CPEC T1	0.539941
SULF1	CPEC T1	0.538979
TMEM219	CPEC T1	0.538031
PHGDH	CPEC T1	0.537753
SNAP29	CPEC T1	0.536982
RPP25L	CPEC T1	0.533123
WNK1	CPEC T1	0.532143
ANAPC13	CPEC T1	0.530276
LYPLA2	CPEC T1	0.530147
DUT	CPEC T1	0.529733
RDH10	CPEC T1	0.529606
ALDH9A1	CPEC T1	0.529606
NDUFA13	CPEC T1	0.529246
RAB40B	CPEC T1	0.527472
PAPSS1	CPEC T1	0.526962
C22orf39	CPEC T1	0.526844
A1BG	CPEC T1	0.526703
STARD10	CPEC T1	0.52649
EPHX1	CPEC T1	0.525351
MAP3K13	CPEC T1	0.523992
SMIM1	CPEC T1	0.523414
GAS6	CPEC T1	0.523326
DDAH2	CPEC T1	0.522448
ORAI3	CPEC T1	0.520954
TMEM160	CPEC T1	0.517688
NUDT7	CPEC T1	0.516342
SLC25A11	CPEC T1	0.515804
ABHD2	CPEC T1	0.514512
ID3	NEC 2	2.60774
CRABP1	NEC 2	2.29721
RPS12	NEC 2	1.96609
STMN1	NEC 2	1.91734
HMGA1	NEC 2	1.79626
TUBB	NEC 2	1.75968
MARCKSL1	NEC 2	1.70118
TUBB2B	NEC 2	1.68643
RPS3	NEC 2	1.64752
ZFAS1	NEC 2	1.62706
IGDCC3	NEC 2	1.61589
EIF3H	NEC 2	1.608
RPL10	NEC 2	1.57657
RPS18	NEC 2	1.52447
CENPV	NEC 2	1.41352
RPL32	NEC 2	1.35
MLLT11	NEC 2	1.33786
HNRNPA1	NEC 2	1.30224
RPLP0	NEC 2	1.2483
RPSA	NEC 2	1.24176
FGFBP3	NEC 2	1.21798
LDHB	NEC 2	1.20326
FTL	NEC 2	1.18742
ID2	NEC 2	1.18666
RPL36A	NEC 2	1.16986
TTYH1	NEC 2	1.14365
VIM	NEC 2	1.13671
YBX1	NEC 2	1.10939
GPC3	NEC 2	1.09876
RPL3	NEC 2	1.09354
TMSB15A	NEC 2	1.07031
RPL23A	NEC 2	1.06009
RPS23	NEC 2	1.05265
ACTG1	NEC 2	1.0409
MDFI	NEC 2	1.03822
RPS19	NEC 2	1.02958
RPS24	NEC 2	1.0162
GNB2L1	NEC 2	1.00096
CRABP2	NEC 2	0.996131
RPS2	NEC 2	0.990018
ID4	NEC 2	0.985177
CCNG1	NEC 2	0.957937
NME4	NEC 2	0.947835
PPA1	NEC 2	0.946694
RPL5	NEC 2	0.938908
CMTM7	NEC 2	0.925363
EIF3L	NEC 2	0.910633
RPS3A	NEC 2	0.869921
PPIA	NEC 2	0.857322
CDK4	NEC 2	0.854983
GDI2	NEC 2	0.831798
RPL14	NEC 2	0.825702
RPL18	NEC 2	0.822674
GYPC	NEC 2	0.822666
RPL18A	NEC 2	0.821033
EEF1D	NEC 2	0.818755
RPS15	NEC 2	0.814421
RPS17	NEC 2	0.806507
RPL10A	NEC 2	0.796197
RPS8	NEC 2	0.794529
CCNB1IP1	NEC 2	0.794327
TSC22D1	NEC 2	0.783033
ID1	NEC 2	0.773969
HN1	NEC 2	0.768645
NIPSNAP1	NEC 2	0.768302
RPS25	NEC 2	0.762888
RPS14	NEC 2	0.752642
SOX4	NEC 2	0.75043
GAPDH	NEC 2	0.748131
RPL11	NEC 2	0.74495
RPL4	NEC 2	0.744528
RPL7	NEC 2	0.740889
RPL6	NEC 2	0.737897
GLTSCR2	NEC 2	0.733112
EEF2	NEC 2	0.732927
BTG1	NEC 2	0.728977
RPL7A	NEC 2	0.724302
RPS9	NEC 2	0.716241
EEF1A1	NEC 2	0.709738
RPS15A	NEC 2	0.709527
CNTFR	NEC 2	0.707222
RPS13	NEC 2	0.705607
HES4	NEC 2	0.694563
COTL1	NEC 2	0.691689
RPL13	NEC 2	0.681241
DLK1	NEC 2	0.678757
LIMD2	NEC 2	0.663171
PPT1	NEC 2	0.660431
LTA4H	NEC 2	0.658198
RPS4X	NEC 2	0.653197
EIF3E	NEC 2	0.652115
RSL1D1	NEC 2	0.649822
RPS20	NEC 2	0.641456
FDFT1	NEC 2	0.638842
C20orf27	NEC 2	0.63727
RPL30	NEC 2	0.636265
FXYD6	NEC 2	0.635538
QPRT	NEC 2	0.619019
PRDX2	NEC 2	0.614316
RPL27A	NEC 2	0.613796
SLC25A5	NEC 2	0.610446
SSR2	NEC 2	0.610371
ATP5SL	NEC 2	0.610182
TMEM97	NEC 2	0.605579
TFAP2B	NEC 2	0.604062
SET	NEC 2	0.599879
RPS21	NEC 2	0.597443
RBBP4	NEC 2	0.588044
CMTM8	NEC 2	0.586334
RPL8	NEC 2	0.585593
RPL26	NEC 2	0.581822
RPS5	NEC 2	0.576674
PYCR1	NEC 2	0.574436
AKR1A1	NEC 2	0.574043
MPST	NEC 2	0.560231
RPL21	NEC 2	0.554358
RPL13A	NEC 2	0.549787
ACAT2	NEC 2	0.544288
RPL9	NEC 2	0.539891
MIR219A2	NEC 2	0.539297
RPL39	NEC 2	0.537057
PMF1	NEC 2	0.536702
RPS6	NEC 2	0.536612
AHCY	NEC 2	0.53611
APEX1	NEC 2	0.530122
NKAIN4	NEC 2	0.529729
GNPDA1	NEC 2	0.529204
RPS7	NEC 2	0.528093
TKT	NEC 2	0.521293
PAFAH1B3	NEC 2	0.518875
RHOBTB3	NEC 2	0.507529
SCG5	NEC 2	0.505469
MRPL10	NEC 2	0.498109
SLC25A6	NEC 2	0.497796
ABRACL	NEC 2	0.495675
AKR1B1	NEC 2	0.492587
RPL29	NEC 2	0.486673
RPL12	NEC 2	0.480042
RPL34	NEC 2	0.47932
BTF3	NEC 2	0.478269
RPL31	NEC 2	0.478165
DBI	NEC 2	0.475982
ATP5G2	NEC 2	0.4713
BZW2	NEC 2	0.461377
UBE2L6	NEC 2	0.456206
HMGA2	NEC 2	0.45412
PCBP4	NEC 2	0.450344
CA14	NEC 2	0.447067
PSAT1	NEC 2	0.446507
HAUS1	NEC 2	0.444952
IDH1	NEC 2	0.444742
EIF3F	NEC 2	0.444674
TFDP2	NEC 2	0.443564
TUBB2A	NEC 2	0.44332
RPL24	NEC 2	0.438785
GINS2	NEC 2	0.437533
MSMO1	NEC 2	0.432878
PDGFC	NEC 2	0.42235
RBM3	NEC 2	0.420847
TMSB10	NEC 2	0.420555
KIAA0101	NEC 2	0.419102
CNN2	NEC 2	0.418263
DHCR7	NEC 2	0.416065
ANP32A	NEC 2	0.413228
AES	NEC 2	0.412151
NR2F1	NEC 2	0.411556
HOXB-AS1	NEC 2	0.411491
PAICS	NEC 2	0.410329
HLA-B	NEC 2	0.407188
SOX11	NEC 2	0.405181
CDIP1	NEC 2	0.402319
RALY	NEC 2	0.396094
HNRNPR	NEC 2	0.394832
FADS1	NEC 2	0.394466
FEZ1	NEC 2	0.393764
HADHA	NEC 2	0.393475
EIF4A1	NEC 2	0.391609
RPLP2	NEC 2	0.391224
SRM	NEC 2	0.390366
ANP32B	NEC 2	0.387892
SERINC2	NEC 2	0.385536
LITAF	NEC 2	0.384334
TMEM98	NEC 2	0.380484
CSDE1	NEC 2	0.380209
EDNRB	NEC 2	0.379601
FAM198B	NEC 2	0.379589
PODXL2	NEC 2	0.379205
FBL	NEC 2	0.364003
TXNDC17	NEC 2	0.363686
RPS4Y1	NEC 2	0.36256
MARCKS	NEC 2	0.361043
PHF6	NEC 2	0.360305
NONO	NEC 2	0.35981
PHYH	NEC 2	0.358159
BBC3	NEC 2	0.357325
ODC1	NEC 2	0.356766
CXCR4	NEC 2	0.35145
FABP5	NEC 2	0.350866
SYT1	NEC 2	0.347798
EIF3M	NEC 2	0.347673
TIMP1	NEC 2	0.345683
NES	NEC 2	0.344088
RPS29	NEC 2	0.342836
RPS27A	NEC 2	0.341319
ATP1B1	NEC 2	0.340933
SLC39A6	NEC 2	0.335687
PABPC1	NEC 2	0.333222
FOXA2	NEC 2	0.332939
MGST1	NEC 2	0.332922
FAM49B	NEC 2	0.330084
UNG	NEC 2	0.329836
MAD2L2	NEC 2	0.328406
DCTPP1	NEC 2	0.328069
FKBP7	NEC 2	0.327548
RPS16	NEC 2	0.322452
MEIS3	NEC 2	0.321095
TFF3	NEC 2	0.320196
RPL22	NEC 2	0.319595
RPL19	NEC 2	0.315973
NT5DC2	NEC 2	0.314155
MEG3	NEC 2	0.312603
MTHFD2	NEC 2	0.306956
RARRES2	NEC 2	0.305898
BCHE	NEC 2	0.305078
CBX3	NEC 2	0.301737
LSM2	NEC 2	0.30148
SNCG	NEC 2	0.300988
2021-09-09	NEC 2	0.297767
EBPL	NEC 2	0.296728
MCM7	NEC 2	0.294747
PPP1R11	NEC 2	0.293352
GTF3C6	NEC 2	0.293284
HSD17B11	NEC 2	0.292759
RPS10	NEC 2	0.291427
VPS72	NEC 2	0.290218
ALCAM	NEC 2	0.28713
OXR1	NEC 2	0.286813
DLX5	NEC 2	0.28496
RPS11	NEC 2	0.284928
DTD1	NEC 2	0.284392
TEAD2	NEC 2	0.28395
BOD1	NEC 2	0.283175
DRAXIN	NEC 2	0.283154
SHMT2	NEC 2	0.281746
MMD	NEC 2	0.281423
UBE2I	NEC 2	0.280127
SPTSSB	NEC 2	0.280008
MMP2	NEC 2	0.279818
EFEMP2	NEC 2	0.277149
PPP2R3C	NEC 2	0.276111
ALG3	NEC 2	0.274845
SNRPA	NEC 2	0.2746
TIMP3	NEC 2	0.271783
CENPH	NEC 2	0.271229
CPM	NEC 2	0.270646
2021-09-11	NEC 2	0.270098
DPYSL4	NEC 2	0.269138
EDN3	NEC 2	0.265767
FUNDC2	NEC 2	0.264025
GPC2	NEC 2	0.262408
SHH	NEC 2	0.261401
TRH	NEC 2	0.260651
STRA6	NEC 2	0.260414
DCTD	NEC 2	0.25917
DCXR	NEC 2	0.25558
ASGR1	NEC 2	0.254181
GNAI2	NEC 2	0.25365
RPL17	NEC 2	0.25279
MSI1	NEC 2	0.251021
MPHOSPH6	NEC 2	0.249732
KCNQ2	NEC 2	0.248814
BOC	NEC 2	0.248717
PLIN2	NEC 2	0.246652
POLR1D	NEC 2	0.2424
ZNF467	NEC 2	0.24171
PCDH18	NEC 2	0.241471
TFAP2A	NEC 2	0.241
FBXO17	NEC 2	0.239412
HNRNPA1L2	NEC 2	0.239398
SHKBP1	NEC 2	0.238829
IPO5	NEC 2	0.238188
IGBP1	NEC 2	0.236581
TRAPPC6A	NEC 2	0.236415
CFC1	NEC 2	0.236293
MYL6B	NEC 2	0.235312
RPL23	NEC 2	0.234586
KCNG1	NEC 2	0.234298
MFGE8	NEC 2	0.234012
G3BP1	NEC 2	0.233752
TPM4	NEC 2	0.232659
H1FX	NEC 2	0.231981
GUCA1A	NEC 2	0.231383
SRP72	NEC 2	0.23041
BID	NEC 2	0.22878
PA2G4	NEC 2	0.228653
CMTM3	NEC 2	0.228032
RAC3	NEC 2	0.227801
ATIC	NEC 2	0.227059
BCAT2	NEC 2	0.223551
RSL24D1	NEC 2	0.222959

## Sheet: 46 DIV CPEC LINEAGE SUBSET
Row	Cluster	DE_Score
CRABP1	NEC 2	7.14266
HMGB2	NEC 2	6.13376
STMN1	NEC 2	6.026
TUBB2B	NEC 2	5.96989
CKB	NEC 2	5.91888
TMSB15A	NEC 2	5.74948
HMGA1	NEC 2	5.41686
CENPV	NEC 2	5.28794
FGFBP3	NEC 2	4.80124
TUBB	NEC 2	4.6596
HMGN2	NEC 2	4.65722
HN1	NEC 2	4.47217
ID3	NEC 2	4.44407
HMGB1	NEC 2	4.43062
TTYH1	NEC 2	4.32028
TUBA1A	NEC 2	4.28293
MARCKSL1	NEC 2	4.21875
H2AFZ	NEC 2	4.19771
PTTG1	NEC 2	4.03298
UBE2C	NEC 2	4.02682
ID2	NEC 2	3.99901
TUBA1B	NEC 2	3.97699
FDFT1	NEC 2	3.93562
TYMS	NEC 2	3.81491
HMGB3	NEC 2	3.81111
RAN	NEC 2	3.753
NUSAP1	NEC 2	3.72879
ID1	NEC 2	3.66001
ID4	NEC 2	3.63814
NNAT	NEC 2	3.56183
YBX1	NEC 2	3.5586
KPNA2	NEC 2	3.51848
UBE2S	NEC 2	3.42561
ACAT2	NEC 2	3.36594
FDPS	NEC 2	3.33345
SNRPD1	NEC 2	3.29922
SOX2	NEC 2	3.29534
AURKB	NEC 2	3.25302
BIRC5	NEC 2	3.24643
PTMS	NEC 2	3.23524
PPIA	NEC 2	3.20824
ODC1	NEC 2	3.1489
TOP2A	NEC 2	3.14659
HES4	NEC 2	3.14492
FAM64A	NEC 2	3.13914
UBE2T	NEC 2	3.13503
MCM7	NEC 2	3.12649
NASP	NEC 2	3.0872
CKS1B	NEC 2	3.08663
IGDCC3	NEC 2	3.08045
HNRNPA1	NEC 2	3.06975
LDHB	NEC 2	3.06825
SET	NEC 2	3.05158
H1FX	NEC 2	3.0451
PARP1	NEC 2	3.04036
DEK	NEC 2	3.02976
CENPH	NEC 2	3.01334
MLLT11	NEC 2	2.93896
CENPF	NEC 2	2.93877
CFL1	NEC 2	2.89219
LDHA	NEC 2	2.89061
H2AFX	NEC 2	2.88511
PGAM1	NEC 2	2.85205
RANBP1	NEC 2	2.83935
LSM4	NEC 2	2.82512
SRSF3	NEC 2	2.82324
CCNB2	NEC 2	2.76354
DBI	NEC 2	2.75358
MKI67	NEC 2	2.75167
ENO1	NEC 2	2.72675
PBK	NEC 2	2.72521
MAD2L1	NEC 2	2.71078
HNRNPA2B1	NEC 2	2.66016
RRM2	NEC 2	2.65928
PRDX2	NEC 2	2.64908
CCNA2	NEC 2	2.63786
IDH2	NEC 2	2.62238
METRN	NEC 2	2.59798
SNRPB	NEC 2	2.59695
TMEM97	NEC 2	2.58064
RALY	NEC 2	2.57648
ANP32E	NEC 2	2.57322
FABP5	NEC 2	2.53418
PAFAH1B3	NEC 2	2.52171
HNRNPD	NEC 2	2.51287
CDC20	NEC 2	2.50632
PA2G4	NEC 2	2.47564
PRC1	NEC 2	2.45682
SMC4	NEC 2	2.4206
ORC6	NEC 2	2.40467
MARCKS	NEC 2	2.4044
XRCC6	NEC 2	2.39719
RRM1	NEC 2	2.39271
DRAXIN	NEC 2	2.38916
CDKN3	NEC 2	2.35601
TPX2	NEC 2	2.35346
SAE1	NEC 2	2.32372
HES6	NEC 2	2.32114
GINS2	NEC 2	2.29828
XRCC5	NEC 2	2.28799
SRSF7	NEC 2	2.27403
PCNA	NEC 2	2.26929
H2AFY	NEC 2	2.26416
SNRPF	NEC 2	2.26155
CCNB1	NEC 2	2.25972
HMGCS1	NEC 2	2.25752
RBBP4	NEC 2	2.24755
PON2	NEC 2	2.24678
H2AFY2	NEC 2	2.23149
RBMX	NEC 2	2.22526
UBE2I	NEC 2	2.19825
HDAC2	NEC 2	2.19806
CNTFR	NEC 2	2.18787
BUB3	NEC 2	2.17346
SNRPA	NEC 2	2.16687
RARRES2	NEC 2	2.15298
HNRNPR	NEC 2	2.14672
CENPU	NEC 2	2.13591
ARL6IP6	NEC 2	2.11569
FBL	NEC 2	2.11415
HLA-B	NEC 2	2.10676
GTSE1	NEC 2	2.0948
MSI1	NEC 2	2.09392
MAP1B	NEC 2	2.07223
NDUFA6	NEC 2	2.07172
RNF130	NEC 2	2.0702
RPSA	NEC 2	2.06837
GNAI2	NEC 2	2.06113
LMNB1	NEC 2	2.06045
NONO	NEC 2	2.04748
IDI1	NEC 2	2.0461
FKBP3	NEC 2	2.04598
CRNDE	NEC 2	2.04224
SLC25A5	NEC 2	2.03234
TUBB2A	NEC 2	2.02779
SFRP2	NEC 2	2.01958
ACTB	NEC 2	2.01828
CXCR4	NEC 2	2.01094
CDCA3	NEC 2	2.01088
PAICS	NEC 2	2.00863
RNASEH2A	NEC 2	2.0017
CARHSP1	NEC 2	2.00018
SMARCB1	NEC 2	1.98917
ACOT7	NEC 2	1.98656
VBP1	NEC 2	1.98466
KHDRBS1	NEC 2	1.98343
HNRNPH3	NEC 2	1.98315
YWHAQ	NEC 2	1.97444
ARL6IP1	NEC 2	1.96953
H2AFV	NEC 2	1.96119
GAPDH	NEC 2	1.9585
PSRC1	NEC 2	1.95686
PPA1	NEC 2	1.94891
DTYMK	NEC 2	1.94882
CBX1	NEC 2	1.94713
SOX11	NEC 2	1.94554
AHCY	NEC 2	1.94448
CCNG1	NEC 2	1.93935
CENPN	NEC 2	1.93489
NES	NEC 2	1.92912
MSMO1	NEC 2	1.9257
SPC25	NEC 2	1.91871
AKR1B1	NEC 2	1.91799
TKT	NEC 2	1.90515
CALM3	NEC 2	1.9043
PKM	NEC 2	1.89315
SUMO2	NEC 2	1.89188
EIF3H	NEC 2	1.88919
CKAP2	NEC 2	1.88717
DNAJC9	NEC 2	1.88465
COX5A	NEC 2	1.88208
PEG10	NEC 2	1.8805
FAM213A	NEC 2	1.87178
SRSF2	NEC 2	1.86974
HAUS1	NEC 2	1.86833
RAD21	NEC 2	1.86733
GYPC	NEC 2	1.86404
HN1L	NEC 2	1.86379
CCNB1IP1	NEC 2	1.85992
SMC3	NEC 2	1.84708
TPI1	NEC 2	1.84388
NAP1L1	NEC 2	1.84165
HNRNPAB	NEC 2	1.83844
NUF2	NEC 2	1.83627
APLP1	NEC 2	1.82323
MIR219A2	NEC 2	1.8139
CENPM	NEC 2	1.81334
EIF4A1	NEC 2	1.8115
PPP1CC	NEC 2	1.80766
PMF1	NEC 2	1.80367
RPA2	NEC 2	1.80255
MZT1	NEC 2	1.79947
ANP32A	NEC 2	1.79632
YWHAE	NEC 2	1.79607
HNRNPM	NEC 2	1.78653
COTL1	NEC 2	1.77485
CCDC167	NEC 2	1.76922
GGCT	NEC 2	1.76277
ZNF738	NEC 2	1.75701
RCN2	NEC 2	1.7563
CDCA8	NEC 2	1.75352
KIF2C	NEC 2	1.74661
ILF3	NEC 2	1.74543
GDI2	NEC 2	1.74201
FBXO5	NEC 2	1.73526
FUS	NEC 2	1.73502
PRMT1	NEC 2	1.73114
SERBP1	NEC 2	1.72603
TROAP	NEC 2	1.7217
KIFC1	NEC 2	1.72047
FADS1	NEC 2	1.71734
ASF1B	NEC 2	1.70905
CRB2	NEC 2	1.70257
IGFBP2	NEC 2	1.70136
FEZ1	NEC 2	1.70044
CYCS	NEC 2	1.69824
MND1	NEC 2	1.69751
UQCC2	NEC 2	1.69738
IDH1	NEC 2	1.69464
RNPS1	NEC 2	1.69351
RBBP7	NEC 2	1.67214
HJURP	NEC 2	1.67125
PLK1	NEC 2	1.66669
EEF1D	NEC 2	1.66622
FEN1	NEC 2	1.66502
GPM6B	NEC 2	1.66117
GMNN	NEC 2	1.65968
ATP1B1	NEC 2	1.6549
TMEM160	NEC 2	1.65232
ENY2	NEC 2	1.65006
DTD1	NEC 2	1.64958
SFPQ	NEC 2	1.64077
MAD2L2	NEC 2	1.64075
RTN3	NEC 2	1.63789
PSMA4	NEC 2	1.63731
TFDP2	NEC 2	1.63501
HNRNPU	NEC 2	1.62725
UBB	NEC 2	1.62349
ACTG1	NEC 2	1.61945
RAD51AP1	NEC 2	1.61897
KNSTRN	NEC 2	1.61859
SSRP1	NEC 2	1.61665
LIMD2	NEC 2	1.61584
ATP1B3	NEC 2	1.60542
ACYP1	NEC 2	1.60351
NCL	NEC 2	1.59461
UBA2	NEC 2	1.59179
NUDT1	NEC 2	1.58695
EBP	NEC 2	1.58497
UQCRC1	NEC 2	1.58009
RPA3	NEC 2	1.57987
ECI1	NEC 2	1.57817
DDX39A	NEC 2	1.57769
RDX	NEC 2	1.57462
CHD7	NEC 2	1.56297
CENPA	NEC 2	1.56162
EDNRB	NEC 2	1.55473
TMPO	NEC 2	1.55467
DDAH2	NEC 2	1.5502
CDCA5	NEC 2	1.5434
PSMC3IP	NEC 2	1.52608
HNRNPK	NEC 2	1.52552
ILF2	NEC 2	1.51834
PRKDC	NEC 2	1.51271
TACC3	NEC 2	1.51187
PTBP1	NEC 2	1.50592
NME1	NEC 2	1.49974
TUBA1C	NEC 2	1.48916
SAC3D1	NEC 2	1.4831
TBCB	NEC 2	1.48299
SNRPE	NEC 2	1.47491
EXOSC8	NEC 2	1.47438
TRA2B	NEC 2	1.47136
LSM3	NEC 2	1.46869
LSM7	NEC 2	1.46619
PGK1	NEC 2	1.46602
LSM2	NEC 2	1.45752
GPC2	NEC 2	1.45348
AURKA	NEC 2	1.4489
ACTR1A	NEC 2	1.44737
PPP1CA	NEC 2	1.44609
MMD	NEC 2	1.44511
APEX1	NEC 2	1.4374
GLO1	NEC 2	1.43702
CSE1L	NEC 2	1.43363
SUPT16H	NEC 2	1.4273
RACGAP1	NEC 2	1.41776
EIF3L	NEC 2	1.41393
FAM60A	NEC 2	1.41391
CENPE	NEC 2	1.4096
MAPRE1	NEC 2	1.40685
CLSPN	NEC 2	1.40613
GCSH	NEC 2	1.40284
TAGLN3	NEC 2	1.40133
SGOL1	NEC 2	1.39962
PAX6	NEC 2	1.39661
ACTL6A	NEC 2	1.39363
HNRNPH1	NEC 2	1.39285
NIPSNAP1	NEC 2	1.39225
TUBB6	NEC 2	1.39151
TPPP3	CPEC T2	12.1026
CCNO	CPEC T2	9.6698
PSENEN	CPEC T2	8.69182
FAM183A	CPEC T2	8.64738
CDC20B	CPEC T2	8.40364
C11orf88	CPEC T2	8.38189
ROPN1L	CPEC T2	8.05365
C5orf49	CPEC T2	8.03413
CFAP126	CPEC T2	7.94397
RP11-356K23.1	CPEC T2	7.71376
KIF9	CPEC T2	7.67262
ZMYND10	CPEC T2	7.6222
PIFO	CPEC T2	7.40127
DYNLL1	CPEC T2	7.32171
HSP90AA1	CPEC T2	7.19441
RSPH1	CPEC T2	7.05514
IGFBP6	CPEC T2	7.00092
C1orf194	CPEC T2	6.89459
TUBB4B	CPEC T2	6.83253
C9orf116	CPEC T2	6.81614
C9orf24	CPEC T2	6.80577
CDK2AP2	CPEC T2	6.46086
CETN2	CPEC T2	6.36026
IFT22	CPEC T2	6.31935
TAGLN2	CPEC T2	6.28967
FAM229B	CPEC T2	6.17909
MORN2	CPEC T2	6.14353
FOXJ1	CPEC T2	6.13805
HIST1H1C	CPEC T2	6.04842
RP11-620J15.3	CPEC T2	5.98702
RSPH9	CPEC T2	5.92249
CAPSL	CPEC T2	5.8584
HSPE1	CPEC T2	5.72112
ANXA1	CPEC T2	5.71206
DNALI1	CPEC T2	5.61957
TEKT1	CPEC T2	5.61826
NUDC	CPEC T2	5.54455
TEKT2	CPEC T2	5.43983
MLF1	CPEC T2	5.32996
RUVBL2	CPEC T2	5.30467
SPA17	CPEC T2	5.29684
LRRC46	CPEC T2	5.26903
PTGES3	CPEC T2	5.25984
DYNLRB2	CPEC T2	5.22292
LRRIQ1	CPEC T2	5.10712
DYNLT1	CPEC T2	5.04352
ODF2L	CPEC T2	5.03037
TMEM14B	CPEC T2	5.01697
CALM1	CPEC T2	4.98706
CFDP1	CPEC T2	4.98649
ODF3B	CPEC T2	4.94148
SPAG6	CPEC T2	4.93812
C21orf59	CPEC T2	4.88509
FABP6	CPEC T2	4.81779
P4HTM	CPEC T2	4.78879
AKAP14	CPEC T2	4.74972
IFT43	CPEC T2	4.70661
C14orf142	CPEC T2	4.67996
SPAG16	CPEC T2	4.67707
PPIL6	CPEC T2	4.66062
DPCD	CPEC T2	4.61877
C22orf15	CPEC T2	4.59023
FAM216B	CPEC T2	4.58649
LRRC23	CPEC T2	4.57999
TCTEX1D2	CPEC T2	4.55548
CKS2	CPEC T2	4.51825
UBXN11	CPEC T2	4.50161
H3F3B	CPEC T2	4.49237
DPY30	CPEC T2	4.42581
EFHC1	CPEC T2	4.42004
NDUFAF3	CPEC T2	4.41343
CCDC173	CPEC T2	4.41117
LRWD1	CPEC T2	4.39565
IFT57	CPEC T2	4.3305
PITPNM1	CPEC T2	4.32203
CFAP77	CPEC T2	4.28751
EFCAB1	CPEC T2	4.24851
COPRS	CPEC T2	4.16212
C9orf135	CPEC T2	4.12824
CIB1	CPEC T2	4.11157
CCDC74A	CPEC T2	4.10119
FAM81B	CPEC T2	4.10098
HSPH1	CPEC T2	4.09891
CLU	CPEC T2	4.08531
IQCG	CPEC T2	4.0781
TMEM231	CPEC T2	4.0734
CFAP52	CPEC T2	4.06647
CCDC181	CPEC T2	4.05704
AKR7A2	CPEC T2	4.04295
CAPS	CPEC T2	4.03846
MORN5	CPEC T2	4.03192
STOML3	CPEC T2	4.0317
FANK1	CPEC T2	4.02659
BTG3	CPEC T2	4.02562
IK	CPEC T2	4.02134
CFAP45	CPEC T2	4.00769
CALM2	CPEC T2	4.00636
DRC1	CPEC T2	3.99687
CCDC146	CPEC T2	3.97979
HSBP1	CPEC T2	3.94556
CCDC170	CPEC T2	3.94351
RP11-263K19.4	CPEC T2	3.94152
CHCHD2	CPEC T2	3.90066
CDK1	CPEC T2	3.89705
DNAAF1	CPEC T2	3.8953
PPP1R2	CPEC T2	3.88612
C9orf9	CPEC T2	3.872
C4orf47	CPEC T2	3.85284
SOD3	CPEC T2	3.82724
NME5	CPEC T2	3.82415
NEAT1	CPEC T2	3.82053
CBY1	CPEC T2	3.75297
OSCP1	CPEC T2	3.73266
HSPBP1	CPEC T2	3.69921
DNAAF3	CPEC T2	3.66753
SPATA17	CPEC T2	3.64476
NEK2	CPEC T2	3.63649
TCTN1	CPEC T2	3.57775
ENKUR	CPEC T2	3.57636
CFAP53	CPEC T2	3.57513
FAM166B	CPEC T2	3.57215
USP13	CPEC T2	3.56906
SPEF1	CPEC T2	3.50818
FAM92B	CPEC T2	3.5079
ARMC3	CPEC T2	3.5052
FBXW9	CPEC T2	3.49655
PCM1	CPEC T2	3.49473
IQCK	CPEC T2	3.48645
FUZ	CPEC T2	3.4643
WDR54	CPEC T2	3.46244
MRPL57	CPEC T2	3.40872
SPATA33	CPEC T2	3.39999
HSPA8	CPEC T2	3.38547
WDR38	CPEC T2	3.37778
AHSA1	CPEC T2	3.36701
TUBG1	CPEC T2	3.34479
CCNA1	CPEC T2	3.34005
MRPS6	CPEC T2	3.32757
MGST3	CPEC T2	3.31319
PPP1R42	CPEC T2	3.31082
ALKBH5	CPEC T2	3.29797
DALRD3	CPEC T2	3.29493
ZNF295-AS1	CPEC T2	3.29094
TSGA10	CPEC T2	3.28862
HMGN3	CPEC T2	3.28522
PSIP1	CPEC T2	3.27401
WRB	CPEC T2	3.2614
MUC12	CPEC T2	3.23183
POLR2I	CPEC T2	3.22569
FAM174A	CPEC T2	3.21783
PRR13	CPEC T2	3.20505
EMC4	CPEC T2	3.20456
RUVBL1	CPEC T2	3.1989
EIF2S2	CPEC T2	3.15554
SLC25A4	CPEC T2	3.15338
C20orf85	CPEC T2	3.14687
SPAG17	CPEC T2	3.13791
SPATA18	CPEC T2	3.1314
DYX1C1	CPEC T2	3.12898
S100A10	CPEC T2	3.11776
IFT27	CPEC T2	3.1023
CHORDC1	CPEC T2	3.09569
B9D1	CPEC T2	3.07863
HIST1H2BD	CPEC T2	3.07349
TCEB2	CPEC T2	3.07246
CSRP2	CPEC T2	3.07203
NPHP1	CPEC T2	3.05572
C4orf3	CPEC T2	3.0373
MLLT1	CPEC T2	3.02198
MEAF6	CPEC T2	3.01261
COX7A2	CPEC T2	3.00916
CFAP36	CPEC T2	2.98147
AC007325.4	CPEC T2	2.9767
PSMC3	CPEC T2	2.9745
CDS1	CPEC T2	2.9732
LRRC73	CPEC T2	2.96824
DNAJA1	CPEC T2	2.95712
CD24	CPEC T2	2.94901
RIBC2	CPEC T2	2.94835
SPAG8	CPEC T2	2.94009
SNRPG	CPEC T2	2.92965
PPP1R32	CPEC T2	2.9214
CCDC65	CPEC T2	2.91752
DNAH9	CPEC T2	2.91724
PACRG	CPEC T2	2.90485
C11orf74	CPEC T2	2.87584
IFI27L2	CPEC T2	2.87194
C11orf97	CPEC T2	2.87143
EVL	CPEC T2	2.87011
UQCR11	CPEC T2	2.85333
C6orf118	CPEC T2	2.85264
C5orf15	CPEC T2	2.84434
CCDC113	CPEC T2	2.84226
CTXN1	CPEC T2	2.82128
POLR2L	CPEC T2	2.816
SMIM14	CPEC T2	2.81155
COQ4	CPEC T2	2.78279
DNAL1	CPEC T2	2.77482
CCDC34	CPEC T2	2.74346
TCTEX1D1	CPEC T2	2.73472
TMEM107	CPEC T2	2.71821
CCDC157	CPEC T2	2.7173
SSB	CPEC T2	2.71142
HAGH	CPEC T2	2.70885
PHTF1	CPEC T2	2.70656
2021-03-10	CPEC T2	2.70508
RPGR	CPEC T2	2.702
KIF19	CPEC T2	2.70039
RP11-295M3.4	CPEC T2	2.69808
LRP2BP	CPEC T2	2.69257
HNRNPF	CPEC T2	2.66928
DNAJB6	CPEC T2	2.6614
PNMA1	CPEC T2	2.65592
CEP126	CPEC T2	2.64662
C17orf97	CPEC T2	2.63533
SNX3	CPEC T2	2.62698
HSPD1	CPEC T2	2.62453
DNAH12	CPEC T2	2.61779
EFCAB2	CPEC T2	2.61505
RABL2B	CPEC T2	2.60892
NRAV	CPEC T2	2.60563
GPX1	CPEC T2	2.60008
MAOB	CPEC T2	2.59812
AKAP9	CPEC T2	2.59799
C12orf75	CPEC T2	2.59657
C7orf57	CPEC T2	2.59295
PPP1R14C	CPEC T2	2.58325
CFAP20	CPEC T2	2.5734
SPCS1	CPEC T2	2.57058
SAXO2	CPEC T2	2.56866
GTF2A2	CPEC T2	2.56556
RP4-666F24.3	CPEC T2	2.56326
CCDC78	CPEC T2	2.56186
SPEF2	CPEC T2	2.55962
ANKRD37	CPEC T2	2.54978
WDR78	CPEC T2	2.54347
LRRC26	CPEC T2	2.53974
SSNA1	CPEC T2	2.53753
MDM1	CPEC T2	2.53562
ANKRD54	CPEC T2	2.53268
BUD31	CPEC T2	2.52588
HIST1H2AC	CPEC T2	2.52488
BBOF1	CPEC T2	2.51774
RAMP1	CPEC T2	2.49734
MAZ	CPEC T2	2.49345
AURKAIP1	CPEC T2	2.48814
PAPOLA	CPEC T2	2.48262
AK7	CPEC T2	2.48171
C20orf96	CPEC T2	2.47872
NDUFS5	CPEC T2	2.4777
ACADVL	CPEC T2	2.47639
PARK7	CPEC T2	2.47464
PRKAR2A	CPEC T2	2.47067
PLD3	CPEC T2	2.46132
C12orf76	CPEC T2	2.45941
PSME2	CPEC T2	2.45903
SOD1	CPEC T2	2.4577
SUPT20H	CPEC T2	2.45628
AHI1	CPEC T2	2.4466
ENDOG	CPEC T2	2.44445
COX6C	CPEC T2	2.44407
SNAPC1	CPEC T2	2.44113
PKIG	CPEC T2	2.43917
CEP19	CPEC T2	2.43538
YWHAH	CPEC T2	2.42249
STMND1	CPEC T2	2.42236
H2AFJ	CPEC T2	2.41486
TFPI	CPEC T2	2.41347
ZNF487	CPEC T2	2.41215
VRK3	CPEC T2	2.40682
DYNLRB1	CPEC T2	2.40374
STIP1	CPEC T2	2.40356
IFT52	CPEC T2	2.39909
TMEM59	CPEC T2	2.3955
CFAP221	CPEC T2	2.39458
ISCA2	CPEC T2	2.39144
CCT7	CPEC T2	2.3881
ATP6V1D	CPEC T2	2.38794
UBL5	CPEC T2	2.37919
PLK4	CPEC T2	2.36872
RABL2A	CPEC T2	2.36371
ATP6V0B	CPEC T2	2.35484
TCP1	CPEC T2	2.3533
KDELC2	CPEC T2	2.35175
CDKN2D	CPEC T2	2.34741
ALDOA	CPEC T2	2.34622
CFAP46	CPEC T2	2.33998
IFT81	CPEC T2	2.33246
PPID	CPEC T2	2.32788
ADIPOR1	CPEC T2	2.32536
OAT	CPEC T2	2.32395
STRBP	CPEC T2	2.32279
MORF4L2	CPEC T2	2.31642
C4orf48	CPEC T2	2.31553
TAX1BP1	CPEC T2	2.30679
DAZAP2	CPEC T2	2.30546
CEP41	CPEC T2	2.30252
GRAMD3	CPEC T2	2.29136
GCLM	CPEC T2	2.28616
USMG5	CPEC T2	2.2834
TTR	CPEC T1	10.7264
TRPM3	CPEC T1	6.58222
CA2	CPEC T1	5.75972
IGFBP7	CPEC T1	5.21971
MYL9	CPEC T1	4.10768
PRNP	CPEC T1	3.99872
TMSB4X	CPEC T1	3.96425
SULF1	CPEC T1	3.59107
FOLR1	CPEC T1	3.49736
SELM	CPEC T1	3.35935
SLC2A1	CPEC T1	3.27461
SLC13A4	CPEC T1	3.2568
KRT18	CPEC T1	3.2457
PLTP	CPEC T1	3.14259
TPBG	CPEC T1	3.11333
MMP24-AS1	CPEC T1	3.09123
CYSTM1	CPEC T1	3.08353
KRT8	CPEC T1	3.0537
IGFBP5	CPEC T1	3.05292
WLS	CPEC T1	2.86279
TAGLN	CPEC T1	2.83056
GSTP1	CPEC T1	2.80724
TPM1	CPEC T1	2.76818
MSX1	CPEC T1	2.59026
BNIP3	CPEC T1	2.58873
CST3	CPEC T1	2.57725
OTX2	CPEC T1	2.56841
MT-ND2	CPEC T1	2.5673
BAMBI	CPEC T1	2.53551
MT-ND1	CPEC T1	2.5256
NPC2	CPEC T1	2.51025
MYL6	CPEC T1	2.49778
MT-ND3	CPEC T1	2.48889
GULP1	CPEC T1	2.4731
KCNQ1OT1	CPEC T1	2.46974
SPINT2	CPEC T1	2.45809
PCSK1N	CPEC T1	2.45303
FLNA	CPEC T1	2.43464
CPE	CPEC T1	2.39705
SERPINF1	CPEC T1	2.37321
APLP2	CPEC T1	2.36803
SERF2	CPEC T1	2.33799
NEFM	CPEC T1	2.32444
NEFL	CPEC T1	2.31638
TMEM14C	CPEC T1	2.3001
VKORC1	CPEC T1	2.29096
CLDN5	CPEC T1	2.28232
SEPW1	CPEC T1	2.27867
FTL	CPEC T1	2.27204
ITM2B	CPEC T1	2.26606
FTH1	CPEC T1	2.20701
SEZ6L2	CPEC T1	2.19928
RBM47	CPEC T1	2.18103
UQCR10	CPEC T1	2.14631
DCN	CPEC T1	2.14007
SARAF	CPEC T1	2.13796
FGFR2	CPEC T1	2.13467
GUK1	CPEC T1	2.11919
IER3	CPEC T1	2.1135
SDC2	CPEC T1	2.08491
PFKP	CPEC T1	2.0804
TM7SF2	CPEC T1	2.06844
NME3	CPEC T1	2.05307
NDUFA1	CPEC T1	2.05212
IFITM3	CPEC T1	2.04319
NTRK2	CPEC T1	2.03775
RPS27L	CPEC T1	2.01782
FBN2	CPEC T1	2.01574
FSTL1	CPEC T1	2.00769
CDH6	CPEC T1	1.98184
PCP4	CPEC T1	1.97951
DAB2	CPEC T1	1.9789
PLPP3	CPEC T1	1.94944
CHPF	CPEC T1	1.9393
DMKN	CPEC T1	1.93765
TSTD1	CPEC T1	1.91904
HTR2C	CPEC T1	1.91723
HCFC1R1	CPEC T1	1.90987
LGI1	CPEC T1	1.9077
NREP	CPEC T1	1.89701
SLC22A17	CPEC T1	1.87971
SHOX2	CPEC T1	1.86753
CHCHD10	CPEC T1	1.86
C1orf122	CPEC T1	1.85632
CDO1	CPEC T1	1.8412
PRDX5	CPEC T1	1.81749
IFITM2	CPEC T1	1.8117
ABHD2	CPEC T1	1.80636
STC2	CPEC T1	1.80578
UQCRB	CPEC T1	1.80168
SLC5A3	CPEC T1	1.78522
BCAM	CPEC T1	1.78449
CXCL14	CPEC T1	1.78183
DCDC2	CPEC T1	1.77012
C19orf53	CPEC T1	1.76558
TBCA	CPEC T1	1.7599
UCHL1	CPEC T1	1.74317
MT-CO2	CPEC T1	1.74183
ORAI3	CPEC T1	1.73853
AP2M1	CPEC T1	1.73747
P4HA1	CPEC T1	1.73627
ATP6V1F	CPEC T1	1.72613
SAT2	CPEC T1	1.70392
MT-ATP6	CPEC T1	1.70026
CH17-189H20.1	CPEC T1	1.69664
RABAC1	CPEC T1	1.69332
APOE	CPEC T1	1.68966
PHPT1	CPEC T1	1.68288
B4GAT1	CPEC T1	1.67982
FAM107B	CPEC T1	1.67924
CD63	CPEC T1	1.67301
SNHG18	CPEC T1	1.67002
OBSL1	CPEC T1	1.65562
LINC00998	CPEC T1	1.64584
BMP7	CPEC T1	1.64048
RPL41	CPEC T1	1.62104
MT-CO1	CPEC T1	1.61549
RPS28	CPEC T1	1.61328
SSR4	CPEC T1	1.61289
LAMTOR5	CPEC T1	1.61221
SNRPN	CPEC T1	1.60798
COX14	CPEC T1	1.60761
GJA1	CPEC T1	1.60723
ATP6V1G1	CPEC T1	1.60415
SPTBN1	CPEC T1	1.60314
VGLL4	CPEC T1	1.5978
RBP1	CPEC T1	1.59641
NQO1	CPEC T1	1.5921
ENPP2	CPEC T1	1.59033
PFDN5	CPEC T1	1.58947
OSBPL1A	CPEC T1	1.58129
CDH2	CPEC T1	1.56142
CDKN1C	CPEC T1	1.56008
FAM84B	CPEC T1	1.55769
NDUFC1	CPEC T1	1.55767
TNNT1	CPEC T1	1.55501
CD46	CPEC T1	1.55075
FAM162A	CPEC T1	1.54789
RPE65	CPEC T1	1.54778
PTPRO	CPEC T1	1.54111
DDR1	CPEC T1	1.54089
NDUFA4	CPEC T1	1.54047
MT-ND5	CPEC T1	1.53736
KIF21A	CPEC T1	1.53386
CD59	CPEC T1	1.52616
TMEM147	CPEC T1	1.52304
NDUFA5	CPEC T1	1.51458
MYO10	CPEC T1	1.5022
MT-CYB	CPEC T1	1.49562
ATP6V0E1	CPEC T1	1.49408
TMEM230	CPEC T1	1.4936
CUTA	CPEC T1	1.49182
ARL4C	CPEC T1	1.48823
GMPR	CPEC T1	1.48701
RAB11FIP1	CPEC T1	1.4851
CD151	CPEC T1	1.48485
TPGS2	CPEC T1	1.47589
MYL12A	CPEC T1	1.46758
ERP29	CPEC T1	1.46693
HK1	CPEC T1	1.46333
ZFP36L1	CPEC T1	1.4628
PRDX6	CPEC T1	1.45937
FIS1	CPEC T1	1.45516
OST4	CPEC T1	1.45281
CYBA	CPEC T1	1.4478
ZNF703	CPEC T1	1.44732
NR2F2	CPEC T1	1.44661
LOXL1	CPEC T1	1.44518
GPX3	CPEC T1	1.44366
RBMS1	CPEC T1	1.43905
DNAJC4	CPEC T1	1.43627
REEP5	CPEC T1	1.43605
EEF2	CPEC T1	1.43395
TMED9	CPEC T1	1.43307
BRI3	CPEC T1	1.42532
BLVRB	CPEC T1	1.41776
APRT	CPEC T1	1.41107
CIRBP	CPEC T1	1.41048
PPDPF	CPEC T1	1.40251
PDLIM2	CPEC T1	1.39748
EPHX1	CPEC T1	1.39128
A1BG	CPEC T1	1.3889
SEPP1	CPEC T1	1.38866
C7orf73	CPEC T1	1.38131
ANXA5	CPEC T1	1.37686
COX7C	CPEC T1	1.37577
LAGE3	CPEC T1	1.37557
ATP1B2	CPEC T1	1.37234
ECH1	CPEC T1	1.37143
CYB5R1	CPEC T1	1.36948
CNPY2	CPEC T1	1.36627
CNTNAP2	CPEC T1	1.36612
ZIC1	CPEC T1	1.36321
NAA38	CPEC T1	1.36233
NDUFB5	CPEC T1	1.36088
MYL12B	CPEC T1	1.35763
BMP4	CPEC T1	1.35271
BRK1	CPEC T1	1.35074
LINC00657	CPEC T1	1.3459
PDLIM4	CPEC T1	1.34575
KDELR3	CPEC T1	1.34551
BSG	CPEC T1	1.3439
TMEM30A	CPEC T1	1.3354
PDGFRB	CPEC T1	1.33006
SAT1	CPEC T1	1.32985
PNRC1	CPEC T1	1.3293
COX6B1	CPEC T1	1.32596
PRPS1	CPEC T1	1.32163
PCBD1	CPEC T1	1.32119
MT-ND6	CPEC T1	1.32035
FBXO2	CPEC T1	1.31641
LYPLA2	CPEC T1	1.31528
MAP1LC3A	CPEC T1	1.30737
MRPL17	CPEC T1	1.30719
ANGPTL4	CPEC T1	1.29729
ATP11C	CPEC T1	1.2959
TMED3	CPEC T1	1.29506
GPI	CPEC T1	1.2947
C11orf31	CPEC T1	1.29366
GRSF1	CPEC T1	1.2921
WNT2B	CPEC T1	1.28801
SQSTM1	CPEC T1	1.28148
ARID5B	CPEC T1	1.28101
CLDN3	CPEC T1	1.27922
RNF7	CPEC T1	1.27838
EIF4A2	CPEC T1	1.27595
CAMK2D	CPEC T1	1.27452
COX4I1	CPEC T1	1.27322
ATOX1	CPEC T1	1.2671
RPL31	CPEC T1	1.26692
SNU13	CPEC T1	1.26541
TMEM88	CPEC T1	1.25682
TMEM14A	CPEC T1	1.25434
TTC3	CPEC T1	1.25359
GCHFR	CPEC T1	1.25266
MT-CO3	CPEC T1	1.25243
PSAP	CPEC T1	1.24615
DNER	CPEC T1	1.2429
SCAMP1	CPEC T1	1.24029
LRPAP1	CPEC T1	1.23867
GAD1	CPEC T1	1.23762
NEU1	CPEC T1	1.23681
LGALS3BP	CPEC T1	1.23266
VAT1L	CPEC T1	1.23122
SMIM1	CPEC T1	1.22681
HINT1	CPEC T1	1.22518
RGL2	CPEC T1	1.22078
OXA1L	CPEC T1	1.21902
RPL12	CPEC T1	1.21543
PRDX3	CPEC T1	1.21181
C14orf2	CPEC T1	1.21098
ANXA4	CPEC T1	1.21075
CTNNB1	CPEC T1	1.20601
LINC01420	CPEC T1	1.20289
TGFBR3L	CPEC T1	1.202
SH3BGRL3	CPEC T1	1.19978
NDUFB7	CPEC T1	1.19394
ATRAID	CPEC T1	1.18779
SIL1	CPEC T1	1.18763
PTPRD	CPEC T1	1.18649
MAF	CPEC T1	1.1843
CP	CPEC T1	1.18062
BAALC	CPEC T1	1.17973
RPL36	CPEC T1	1.17878
ZNF226	CPEC T1	1.17534
SNTB1	CPEC T1	1.16837
CALU	CPEC T1	1.16436
TSPAN4	CPEC T1	1.16224
C9orf16	CPEC T1	1.16111
CCBE1	CPEC T1	1.16109
PDE4DIP	CPEC T1	1.16044
PBXIP1	CPEC T1	1.16014
CLTB	CPEC T1	1.15976
ISCU	CPEC T1	1.15872
OLFM3	CPEC T1	1.15859
ADGRV1	CPEC T1	1.15813
CA4	CPEC T1	1.15563
HIST3H2A	CPEC T1	1.15103
LMO3	CPEC T1	1.15052
PDLIM5	CPEC T1	1.14697
PARM1	CPEC T1	1.14298
INSIG2	CPEC T1	1.14163
TOM1L1	CPEC T1	1.14106
SNHG8	CPEC T1	1.14042
RPS27	CPEC T1	1.13994
LAYN	CPEC T1	1.13876
GSTK1	CPEC T1	1.13828
EFEMP1	CPEC T1	1.13634
TMEM263	CPEC T1	1.13561
TOMM20	CPEC T1	1.13157
CTBS	CPEC T1	1.1258
SNHG7	CPEC T1	1.1253
SLC16A3	CPEC T1	1.12435
WNT5A	CPEC T1	1.12227
TMEM219	CPEC T1	1.11928
ATP5G2	CPEC T1	1.11766
JTB	CPEC T1	1.1138
SLC4A5	CPEC T1	1.11149
AEBP1	CPEC T1	1.11079
PABPN1	CPEC T1	1.10739
COL1A1	NEC 3	7.95506
COL3A1	NEC 3	6.9501
LGALS1	NEC 3	6.37895
IGF2	NEC 3	5.74546
COL1A2	NEC 3	5.72508
HIST1H4C	NEC 3	5.45279
GPC3	NEC 3	4.77574
MFAP4	NEC 3	4.75314
KIAA0101	NEC 3	4.48562
LUM	NEC 3	4.20824
MDK	NEC 3	4.02189
TPM2	NEC 3	3.80569
S100A11	NEC 3	3.79933
LAPTM4A	NEC 3	3.78656
PCOLCE	NEC 3	3.75455
IL11RA	NEC 3	3.61107
MFAP2	NEC 3	3.55167
HMGA2	NEC 3	3.5412
CRABP2	NEC 3	3.53627
CALD1	NEC 3	3.48388
FBLN1	NEC 3	3.46945
EIF4EBP1	NEC 3	3.41209
MDFI	NEC 3	3.33858
SERPINH1	NEC 3	3.30318
TGFBI	NEC 3	3.287
SSR2	NEC 3	3.155
MTHFD2	NEC 3	3.15309
PRRX1	NEC 3	3.09424
PHGDH	NEC 3	3.05049
LY6E	NEC 3	3.01866
IGFBP4	NEC 3	2.96639
COL9A3	NEC 3	2.93526
TMSB10	NEC 3	2.91912
NUCKS1	NEC 3	2.88839
EMP3	NEC 3	2.8291
EMILIN1	NEC 3	2.81022
BGN	NEC 3	2.79745
COL6A2	NEC 3	2.7912
MMP2	NEC 3	2.70057
ITM2C	NEC 3	2.67444
NUPR1	NEC 3	2.64514
TPM4	NEC 3	2.63654
CYR61	NEC 3	2.62457
CDK4	NEC 3	2.60439
ANP32B	NEC 3	2.58051
VIM	NEC 3	2.51093
DKK1	NEC 3	2.44762
FXYD6	NEC 3	2.44503
PTN	NEC 3	2.41322
RPS12	NEC 3	2.39581
PTMA	NEC 3	2.3935
JUN	NEC 3	2.38171
RBFOX2	NEC 3	2.3108
SLC25A6	NEC 3	2.30454
MAB21L2	NEC 3	2.26589
MAGED2	NEC 3	2.24653
RPL10	NEC 3	2.22642
RPS3	NEC 3	2.22459
ZFAS1	NEC 3	2.21148
TK1	NEC 3	2.17327
CRTAP	NEC 3	2.15013
PSAT1	NEC 3	2.14984
SPARC	NEC 3	2.14556
SNAI2	NEC 3	2.14277
2021-09-06	NEC 3	2.13129
HNRNPA0	NEC 3	2.12515
JUNB	NEC 3	2.1154
ZWINT	NEC 3	2.11462
SOX4	NEC 3	2.1144
B2M	NEC 3	2.10966
CNN2	NEC 3	2.10818
RHOBTB3	NEC 3	2.10288
PYCR1	NEC 3	2.09442
CDCA4	NEC 3	2.08115
IER2	NEC 3	2.0243
MXD3	NEC 3	2.01625
DUT	NEC 3	2.00912
RPS18	NEC 3	1.999
PLOD1	NEC 3	1.98465
LITAF	NEC 3	1.96287
AES	NEC 3	1.9317
OLFML3	NEC 3	1.92695
C19orf48	NEC 3	1.8926
FXYD5	NEC 3	1.87255
RPL23A	NEC 3	1.86771
COL5A2	NEC 3	1.86027
ASNS	NEC 3	1.83041
RPL14	NEC 3	1.82924
EGR1	NEC 3	1.82613
CDC42EP5	NEC 3	1.82559
TIMP1	NEC 3	1.82243
FCGRT	NEC 3	1.79753
NME4	NEC 3	1.79711
SMC2	NEC 3	1.79536
OAF	NEC 3	1.79049
COL9A2	NEC 3	1.78313
SIX1	NEC 3	1.7638
MGP	NEC 3	1.75641
GLT8D2	NEC 3	1.74285
RPL32	NEC 3	1.73218
OSTC	NEC 3	1.72359
RAB34	NEC 3	1.71769
NFIB	NEC 3	1.71159
FBLN2	NEC 3	1.7088
GPX8	NEC 3	1.70069
FHL3	NEC 3	1.67548
2021-09-09	NEC 3	1.66877
CBX3	NEC 3	1.65849
CXCL12	NEC 3	1.64407
GSN	NEC 3	1.63901
CTSC	NEC 3	1.6295
SHMT2	NEC 3	1.62369
CALR	NEC 3	1.62224
PRRX2	NEC 3	1.61503
MZT2B	NEC 3	1.60862
ANXA6	NEC 3	1.60632
C1orf54	NEC 3	1.59904
MCM3	NEC 3	1.59346
XBP1	NEC 3	1.58369
POSTN	NEC 3	1.56936
FKBP7	NEC 3	1.56424
NPM1	NEC 3	1.5634
GAS2	NEC 3	1.56209
RAB13	NEC 3	1.54913
FKBP10	NEC 3	1.54457
SERTAD4	NEC 3	1.54279
CD99	NEC 3	1.54194
ITM2A	NEC 3	1.53986
ACTA2	NEC 3	1.53251
RRBP1	NEC 3	1.52194
EMP2	NEC 3	1.52118
EFEMP2	NEC 3	1.51705
2021-09-07	NEC 3	1.51182
RPL10A	NEC 3	1.50939
BST2	NEC 3	1.50788
FN1	NEC 3	1.47935
DLK1	NEC 3	1.47211
PMP22	NEC 3	1.46884
KDELR2	NEC 3	1.45978
C6orf48	NEC 3	1.44626
NPW	NEC 3	1.44378
COL6A3	NEC 3	1.43757
USP1	NEC 3	1.43262
RPS23	NEC 3	1.42477
IFI44L	NEC 3	1.42148
CDT1	NEC 3	1.40593
PDIA6	NEC 3	1.40546
HMGN1	NEC 3	1.40313
FBXO17	NEC 3	1.3993
IGF1	NEC 3	1.38827
SOSTDC1	NEC 3	1.3866
RPL15	NEC 3	1.37305
TGFB1I1	NEC 3	1.36339
FOS	NEC 3	1.35753
TIMP3	NEC 3	1.35541
KIF20B	NEC 3	1.34976
COL26A1	NEC 3	1.34322
SLC1A5	NEC 3	1.33522
HP1BP3	NEC 3	1.32158
C12orf57	NEC 3	1.30818
P4HB	NEC 3	1.30363
FZD2	NEC 3	1.29786
2021-09-11	NEC 3	1.28928
NPR3	NEC 3	1.27726
ATF4	NEC 3	1.27715
ELN	NEC 3	1.27659
SFRP1	NEC 3	1.26968
PLS3	NEC 3	1.26783
TSC22D1	NEC 3	1.26633
MPPED2	NEC 3	1.26479
EEF1B2	NEC 3	1.26183
LOXL2	NEC 3	1.25133
BOC	NEC 3	1.24329
CKAP4	NEC 3	1.23746
PRSS35	NEC 3	1.23718
RASL11B	NEC 3	1.23614
IFI44	NEC 3	1.21441
CNN3	NEC 3	1.21386
WBP5	NEC 3	1.20894
PDGFRA	NEC 3	1.20693
IKBIP	NEC 3	1.20529
TNNI1	NEC 3	1.20365
RPL7	NEC 3	1.20264
RSL1D1	NEC 3	1.20064
HSPA5	NEC 3	1.19635
EIF1	NEC 3	1.19575
SOCS1	NEC 3	1.19164
CD164	NEC 3	1.18266
COL11A1	NEC 3	1.18256
RPL27A	NEC 3	1.18128
P3H1	NEC 3	1.17974
BTF3	NEC 3	1.17678
LTBP4	NEC 3	1.17279
VCAN	NEC 3	1.172
FKBP1A	NEC 3	1.17195
PAPSS1	NEC 3	1.16671
CDH11	NEC 3	1.16291
ASPM	NEC 3	1.16168
ISLR	NEC 3	1.16104
EDNRA	NEC 3	1.15684
SOCS3	NEC 3	1.15486
RPL5	NEC 3	1.14931
TMEM98	NEC 3	1.14386
PITX2	NEC 3	1.13578
ASPN	NEC 3	1.13269
RPLP0	NEC 3	1.13215
HSP90B1	NEC 3	1.13165
RAMP2	NEC 3	1.12789
MXRA8	NEC 3	1.11858
NFIC	NEC 3	1.11429
CAPG	NEC 3	1.10893
DNM3OS	NEC 3	1.10625
GARS	NEC 3	1.09739
FRZB	NEC 3	1.09585
CMTM3	NEC 3	1.09585
ITGB3BP	NEC 3	1.09566
BASP1	NEC 3	1.09127
PDGFC	NEC 3	1.09087
RPS4X	NEC 3	1.08883
HOXA10	NEC 3	1.07933
FGFR1	NEC 3	1.06845
DDR2	NEC 3	1.06372
C19orf43	NEC 3	1.06217
PDIA3	NEC 3	1.06216
NENF	NEC 3	1.05506
SLBP	NEC 3	1.05399
BARD1	NEC 3	1.04758
BIN1	NEC 3	1.04237
EIF3F	NEC 3	1.0415
RPS9	NEC 3	1.03966
RPL30	NEC 3	1.03928
ATAD2	NEC 3	1.03847
PHF14	NEC 3	1.03796
FAM114A1	NEC 3	1.03728
NET1	NEC 3	1.03579
SPCS2	NEC 3	1.03512
RNF24	NEC 3	1.03443
TSPO	NEC 3	1.03307
HSD17B11	NEC 3	1.03218
LTBP1	NEC 3	1.03108
APH1A	NEC 3	1.02724
RFC1	NEC 3	1.0261
PGF	NEC 3	1.02482
TMEM54	NEC 3	1.02345
RPS20	NEC 3	1.02275
RPLP1	NEC 3	1.02089
SSR3	NEC 3	1.01332
RPS4Y1	NEC 3	1.01118
RPL36A	NEC 3	1.01069
RHOB	NEC 3	1.00697
NPM3	NEC 3	1.00694
BABAM1	NEC 3	1.0067
FIBIN	NEC 3	1.00488
PPIH	NEC 3	1.00151
MZT2A	NEC 3	1.00072
GAS1	NEC 3	0.995837
SERINC2	NEC 3	0.995769
ITGB1	NEC 3	0.992994
CLIC4	NEC 3	0.985736
EEF1A1	NEC 3	0.974919
AARS	NEC 3	0.973867
RGS3	NEC 3	0.970078
S100A4	NEC 3	0.96916
CCND3	NEC 3	0.964589
PLEKHO1	NEC 3	0.962492
RPS13	NEC 3	0.961367
KIF23	NEC 3	0.960936
ARHGDIA	NEC 3	0.955376
EPB41L2	NEC 3	0.953685
FBLN5	NEC 3	0.953462
COL13A1	NEC 3	0.945497
C4orf46	NEC 3	0.945197
FARP1	NEC 3	0.937779
COL5A1	NEC 3	0.936741
RARG	NEC 3	0.933131
ACTG2	NEC 3	0.932878
PCBP4	NEC 3	0.924753
RPS29	NEC 3	0.920895
KCTD12	NEC 3	0.920128
SORBS3	NEC 3	0.920123
RNF26	NEC 3	0.919895
RSL24D1	NEC 3	0.918245
CREB3L1	NEC 3	0.915029
TMEM119	NEC 3	0.91374
LTA4H	NEC 3	0.909382
PDIA4	NEC 3	0.907575
CA9	NEC 3	0.900111
RCN1	NEC 3	0.899089
RPS3A	NEC 3	0.898365
SEMA3A	NEC 3	0.896832
PDLIM7	NEC 3	0.895806
SLC9A3R2	NEC 3	0.892018
OGN	NEC 3	0.887115
ATP2B1	NEC 3	0.885796
RBM3	NEC 3	0.88549
WASF2	NEC 3	0.884655
MGME1	NEC 3	0.884552
RPL9	NEC 3	0.88129
NXT1	NEC 3	0.8786
SMTN	NEC 3	0.877519
RSPO3	NEC 1	3.95218
SPARCL1	NEC 1	3.09553
AP1S2	NEC 1	2.67697
NLRP1	NEC 1	2.56515
LYPD1	NEC 1	2.46755
LY6H	NEC 1	2.43802
FABP7	NEC 1	2.43781
PHYHIPL	NEC 1	1.60938
RFX4	NEC 1	1.38629
FJX1	NEC 1	1.32314
CITED2	NEC 1	1.29849
BTG2	NEC 1	1.21742
DDIT4	NEC 1	1.20912
HTRA1	NEC 1	1.17425
CD200	NEC 1	1.14224
LIPA	NEC 1	1.13848
CCDC80	NEC 1	1.12078
TXNIP	NEC 1	1.08701
BMP5	NEC 1	0.948722
SMOC1	NEC 1	0.941147
PIK3R1	NEC 1	0.939688
HOXB8	NEC 1	0.918454
NKAIN3	NEC 1	0.914136
DKK3	NEC 1	0.902345
EFNB3	NEC 1	0.883708
BEX1	NEC 1	0.855771
CD9	NEC 1	0.84506
GDPD2	NEC 1	0.779527
TMEM45A	NEC 1	0.773093
EFNB2	NEC 1	0.768924
SLC1A3	NEC 1	0.753149
SCG5	NEC 1	0.731771
FAM84A	NEC 1	0.729273
PLA2G16	NEC 1	0.727034
NKAIN4	NEC 1	0.706138
LIX1	NEC 1	0.704377
GRN	NEC 1	0.680165
RGS16	NEC 1	0.676807
VASN	NEC 1	0.666069
ZNF580	NEC 1	0.63332
HOXB6	NEC 1	0.609001
BRINP1	NEC 1	0.597608
ADCY2	NEC 1	0.586209
TSHZ2	NEC 1	0.57637
IFITM1	NEC 1	0.56956
BTBD17	NEC 1	0.562348
SLIT1	NEC 1	0.560506
BICC1	NEC 1	0.54861
LINC00844	NEC 1	0.548134
PHLDA1	NEC 1	0.538139
COMMD9	NEC 1	0.532367
RERG	NEC 1	0.531074
IFIT1	NEC 1	0.507429
TMEM59L	NEC 1	0.490107
WFIKKN1	NEC 1	0.471057
STPG2-AS1	NEC 1	0.470258
HOXB7	NEC 1	0.467669
ALDH1A2	NEC 1	0.461794
PDRG1	NEC 1	0.459362
NCALD	NEC 1	0.449357
ITSN1	NEC 1	0.446132
KCTD1	NEC 1	0.439222
AC004540.4	NEC 1	0.43528
LINC01003	NEC 1	0.434909
WSB1	NEC 1	0.431184
UROS	NEC 1	0.429668
SYT1	NEC 1	0.4245
TRH	NEC 1	0.422814
RP11-115D19.1	NEC 1	0.41756
DMD	NEC 1	0.415792
CMTM8	NEC 1	0.414214
LUZP2	NEC 1	0.413653
ZNF467	NEC 1	0.413012
MAL	NEC 1	0.412923
HHIP	NEC 1	0.408791
OXR1	NEC 1	0.400466
FAM127A	NEC 1	0.39846
HMGCLL1	NEC 1	0.398398
RSPO1	NEC 1	0.396946
PLEKHA4	NEC 1	0.394498
SEMA6A	NEC 1	0.39258
HYAL2	NEC 1	0.389033
TMEM38B	NEC 1	0.388699
CLDN6	NEC 1	0.383559
CXXC4	NEC 1	0.365729
LRRC3B	NEC 1	0.361979
EFHD1	NEC 1	0.345181
VAT1	NEC 1	0.344403
CLSTN3	NEC 1	0.340656
NR2F1-AS1	NEC 1	0.33946
STX12	NEC 1	0.330557
LPL	NEC 1	0.32998
TMEM163	NEC 1	0.327769
TCN2	NEC 1	0.326562
HOXA7	NEC 1	0.320172
M6PR	NEC 1	0.317675
STMN4	NEC 1	0.312993
SERPINI1	NEC 1	0.312668
UG0898H09	NEC 1	0.310668
MMRN1	NEC 1	0.288428
CFC1	NEC 1	0.286289
LDLRAD3	NEC 1	0.282838
LINC01089	NEC 1	0.282062
HOXA9	NEC 1	0.281601
SEMA6D	NEC 1	0.266746
TMEM132C	NEC 1	0.261618
C8orf4	NEC 1	0.261539
ADAM17	NEC 1	0.259494
AFF3	NEC 1	0.258416
RASD1	NEC 1	0.249578
CLEC18B	NEC 1	0.248818
GAL3ST3	NEC 1	0.248448
UNC5C	NEC 1	0.247598
IFIT3	NEC 1	0.243472
SOCS2	NEC 1	0.242699
RARA	NEC 1	0.242385
GDF15	NEC 1	0.238205
LINC00626	NEC 1	0.236451
CCDC136	NEC 1	0.23619
SSC4D	NEC 1	0.234165
AC073283.4	NEC 1	0.23066
SMTNL2	NEC 1	0.226783
TMEM9B	NEC 1	0.226519
FOXA2	NEC 1	0.226459
PDGFD	NEC 1	0.221728
FAT3	NEC 1	0.221613
SHH	NEC 1	0.21972
RNF146	NEC 1	0.219653
HHIP-AS1	NEC 1	0.213224
SMPD1	NEC 1	0.212525
TMEM255A	NEC 1	0.210634
PPM1K	NEC 1	0.210107
TTYH2	NEC 1	0.209251
TRMT11	NEC 1	0.208861
RGS11	NEC 1	0.207431
RND1	NEC 1	0.204613
PLP1	NEC 1	0.203903
ST6GALNAC3	NEC 1	0.201909
ECE1	NEC 1	0.200712
SLCO3A1	NEC 1	0.199822
VANGL2	NEC 1	0.199689
CLEC18C	NEC 1	0.198431
RASSF4	NEC 1	0.197939
NAP1L5	NEC 1	0.197918
TYW3	NEC 1	0.197874
GALNT3	NEC 1	0.197356
LRRTM1	NEC 1	0.19472
RASSF10	NEC 1	0.194502
LPAR6	NEC 1	0.194387
SEMA3D	NEC 1	0.19226
RP11-655M14.13	NEC 1	0.190974
CROT	NEC 1	0.190578
LRRTM2	NEC 1	0.18989
RP5-1119A7.10	NEC 1	0.188048
GRIA1	NEC 1	0.187818
MAOA	NEC 1	0.187554
RP11-710C12.1	NEC 1	0.186916
ZMYM2	NEC 1	0.184166
GUCA1A	NEC 1	0.18162
MOAP1	NEC 1	0.18087
DNAJC12	NEC 1	0.175493
ELMO1	NEC 1	0.175419
C1QTNF6	NEC 1	0.173389
DMRTA1	NEC 1	0.172304
DPYD	NEC 1	0.170661
FZD9	NEC 1	0.169539
REM2	NEC 1	0.167772
P2RX4	NEC 1	0.167636
SPON1	NEC 1	0.167333
GSX2	NEC 1	0.167151
ENO3	NEC 1	0.166662
S1PR1	NEC 1	0.166155
FAM198B	NEC 1	0.165784
SLC35A5	NEC 1	0.165596
ACTN3	NEC 1	0.164396
SYT16	NEC 1	0.163437
RP4-798A10.7	NEC 1	0.160773
VIPR2	NEC 1	0.16055
PTDSS2	NEC 1	0.158124
ZNF195	NEC 1	0.158077
FAM155A	NEC 1	0.157477
DYNC1I1	NEC 1	0.15069
ZCCHC18	NEC 1	0.1505
SEMA3C	NEC 1	0.149854
AC003092.1	NEC 1	0.148757
PCSK1	NEC 1	0.148632
LINC00907	NEC 1	0.148212
CHST2	NEC 1	0.148125
HOXA5	NEC 1	0.147502
SYT4	NEC 1	0.147106
HOXC-AS1	NEC 1	0.146823
ANTXR2	NEC 1	0.146233
MMP15	NEC 1	0.145818
RP11-849I19.1	NEC 1	0.14489
STK32A	NEC 1	0.144595
SLC16A2	NEC 1	0.141819
CAHM	NEC 1	0.139449
ISG15	NEC 1	0.1393
ACSS3	NEC 1	0.138767
CXCL6	NEC 1	0.137343
LINC01088	NEC 1	0.136978
CELSR2	NEC 1	0.134854
C1RL	NEC 1	0.130961
2021-03-01	NEC 1	0.128702
BRF2	NEC 1	0.128096
SALL1	NEC 1	0.127961
C3orf33	NEC 1	0.127475
RP11-17A19.2	NEC 1	0.125856
SPTSSB	NEC 1	0.125468
CASC15	NEC 1	0.125256
LINC01473	NEC 1	0.125081
ZMAT4	NEC 1	0.124597
COL22A1	NEC 1	0.124341
LINC00261	NEC 1	0.124265
RP11-399K21.11	NEC 1	0.12254
RP1-40E16.9	NEC 1	0.118833
RAB31	NEC 1	0.117075
PHYHIP	NEC 1	0.115526
PPP1R3C	NEC 1	0.114245
RNASET2	NEC 1	0.113877
SLC12A8	NEC 1	0.113478
SLC25A53	NEC 1	0.112599
LAMA2	NEC 1	0.110803
AC004754.3	NEC 1	0.110681
NUDT17	NEC 1	0.110616
PLPP4	NEC 1	0.110517
YIPF1	NEC 1	0.110484
GGT7	NEC 1	0.110314
LIN7A	NEC 1	0.110228
MIR7-3HG	NEC 1	0.108906
TRPC4	NEC 1	0.108048
GRIA4	NEC 1	0.107786
ARHGAP12	NEC 1	0.107709
FAXDC2	NEC 1	0.107461
GDPD1	NEC 1	0.107379
SLC15A2	NEC 1	0.10666
PCDHGA10	NEC 1	0.106626
ZHX2	NEC 1	0.106327
LGALS9	NEC 1	0.106163
RP3-512B11.3	NEC 1	0.103699
TFAP2A	NEC 1	0.102912
CTA-392E5.1	NEC 1	0.102795
BBOX1	NEC 1	0.102709
MAP7	NEC 1	0.102201
RP1-244F24.1	NEC 1	0.102196
PCSK5	NEC 1	0.101896
NWD2	NEC 1	0.100596
DMTN	NEC 1	0.100492
DECR2	NEC 1	0.0980506
KC6	NEC 1	0.0979988
CLEC18A	NEC 1	0.0974322
HS6ST2	NEC 1	0.0973693
NPY2R	NEC 1	0.0967491
UBE2QL1	NEC 1	0.095035
SUSD4	NEC 1	0.0948411
ABCA1	NEC 1	0.0940975
PTPRN2	NEC 1	0.0939586
PRRT3	NEC 1	0.0938178
MINPP1	NEC 1	0.0934269
TMEM158	NEC 1	0.0931765
LMO1	NEC 1	0.0896114
RP11-159K7.2	NEC 1	0.0891862
NLGN3	NEC 1	0.0874924
RP11-567M16.6	NEC 1	0.0869008
LINC00645	NEC 1	0.0854056
RP11-352M15.2	NEC 1	0.0853213
SLC35F3	NEC 1	0.0837447
NOS1AP	NEC 1	0.0834934
RP11-92A5.2	NEC 1	0.0833719
VHL	NEC 1	0.0832985
HIST1H4J	NEC 1	0.0826896
SEMA4B	NEC 1	0.0825571
NRIP1	NEC 1	0.082523
ARL14EP	NEC 1	0.0822041
SDSL	NEC 1	0.0820121
SAMD10	NEC 1	0.0818574
DKKL1	NEC 1	0.08179
KCNMB2	NEC 1	0.0813971
PLA2G15	NEC 1	0.0804451
CTD-2095E4.5	NEC 1	0.0785894
UPK2	NEC 1	0.0782373
OLFM4	NEC 1	0.0775363
AGT	NEC 1	0.077071
FAM171B	NEC 1	0.0764733
CNTN4	NEC 1	0.0757147
POT1-AS1	NEC 1	0.0756407
HOXD1	NEC 1	0.0746523
GFRA2	NEC 1	0.0745645
AC009501.4	NEC 1	0.0740394
RP11-672L10.6	NEC 1	0.0736921
SORL1	NEC 1	0.0730762
KIF5A	NEC 1	0.0730455
LINC00943	NEC 1	0.0727754
C11orf87	NEC 1	0.0717763
CALCRL	NEC 1	0.0716647
DCC	NEC 1	0.0713227
B3GALT2	NEC 1	0.0711458
PPP2R2B	NEC 1	0.0711069
SNTG1	NEC 1	0.0710927
S100B	NEC 1	0.0709402

## Sheet: 55 DIV CPEC LINEAGE SUBSET
Row	Cluster	DE_Score
TTR	CPEC T1	5.53178
TRPM3	CPEC T1	4.29539
IGFBP7	CPEC T1	3.69699
FOLR1	CPEC T1	3.44643
CA2	CPEC T1	3.28563
C11orf88	CPEC T1	3.10774
CFAP126	CPEC T1	2.94294
PIFO	CPEC T1	2.93972
C9orf24	CPEC T1	2.73416
FAM81B	CPEC T1	2.70545
CLDN5	CPEC T1	2.70279
CAPS	CPEC T1	2.59997
SOD3	CPEC T1	2.5182
HTR2C	CPEC T1	2.51362
TPPP3	CPEC T1	2.48289
CXCL14	CPEC T1	2.47519
MLF1	CPEC T1	2.47517
CETN2	CPEC T1	2.44308
RARRES2	CPEC T1	2.40659
FAM183A	CPEC T1	2.22863
TMEM14C	CPEC T1	2.2112
SLC13A4	CPEC T1	2.19748
SLC2A1	CPEC T1	2.18955
CHCHD10	CPEC T1	2.18051
KIF9	CPEC T1	2.16555
C5orf49	CPEC T1	2.1583
CLU	CPEC T1	2.15499
ENPP2	CPEC T1	2.12413
CYSTM1	CPEC T1	2.11871
C1orf194	CPEC T1	2.06036
FTH1	CPEC T1	2.05272
UQCRB	CPEC T1	2.03572
ZMYND10	CPEC T1	2.01386
BNIP3	CPEC T1	2.00336
SERPINF1	CPEC T1	1.99949
APOE	CPEC T1	1.98014
MORN2	CPEC T1	1.95328
CST3	CPEC T1	1.92968
SEPW1	CPEC T1	1.85807
TMSB4X	CPEC T1	1.84989
HSBP1	CPEC T1	1.84897
GSTP1	CPEC T1	1.79345
SULF1	CPEC T1	1.7834
C9orf116	CPEC T1	1.75731
TMEM14B	CPEC T1	1.74628
MRPS6	CPEC T1	1.72259
TPGS2	CPEC T1	1.70284
PERP	CPEC T1	1.69181
MYL9	CPEC T1	1.68843
TUSC3	CPEC T1	1.66494
DNALI1	CPEC T1	1.64662
DPCD	CPEC T1	1.64133
IGFBP6	CPEC T1	1.64001
RBP1	CPEC T1	1.639
SELM	CPEC T1	1.63096
CAPSL	CPEC T1	1.61905
TUBB4B	CPEC T1	1.6054
PSENEN	CPEC T1	1.60169
PLTP	CPEC T1	1.55635
NDUFB5	CPEC T1	1.55397
DMKN	CPEC T1	1.54477
IFT22	CPEC T1	1.53334
TAGLN2	CPEC T1	1.52043
WRB	CPEC T1	1.51918
PRNP	CPEC T1	1.5091
MMP24-AS1	CPEC T1	1.50798
TSPAN7	CPEC T1	1.50276
UQCR11	CPEC T1	1.50209
RSPH1	CPEC T1	1.47189
TEKT2	CPEC T1	1.45915
CYP27A1	CPEC T1	1.41345
RP11-620J15.3	CPEC T1	1.41045
PFKP	CPEC T1	1.40685
FAM229B	CPEC T1	1.40685
GPX3	CPEC T1	1.4037
POLR2L	CPEC T1	1.39487
KCNK1	CPEC T1	1.38843
NDUFA1	CPEC T1	1.37677
COX8A	CPEC T1	1.37537
ECEL1	CPEC T1	1.36282
SERF2	CPEC T1	1.36198
SPAG6	CPEC T1	1.35744
COX4I1	CPEC T1	1.35705
FOXJ1	CPEC T1	1.35662
C12orf75	CPEC T1	1.35367
EFHC1	CPEC T1	1.34606
OSBPL1A	CPEC T1	1.34208
P4HTM	CPEC T1	1.33695
MLLT1	CPEC T1	1.32529
COX17	CPEC T1	1.31933
GUK1	CPEC T1	1.31087
PACRG	CPEC T1	1.29691
GPX1	CPEC T1	1.29349
CPE	CPEC T1	1.2896
DCN	CPEC T1	1.28708
CFAP36	CPEC T1	1.2845
EFCAB1	CPEC T1	1.28394
UBXN11	CPEC T1	1.27615
UQCR10	CPEC T1	1.27603
DRC1	CPEC T1	1.27073
AKAP14	CPEC T1	1.26708
IGFBP2	CPEC T1	1.26678
GEM	CPEC T1	1.26488
TCTN1	CPEC T1	1.26017
C4orf3	CPEC T1	1.24581
SPINT2	CPEC T1	1.24542
OTX2	CPEC T1	1.243
FBXO2	CPEC T1	1.24022
PCP4	CPEC T1	1.22918
UBL5	CPEC T1	1.22715
NPC2	CPEC T1	1.22258
UQCRH	CPEC T1	1.22126
TMEM70	CPEC T1	1.21797
COX7C	CPEC T1	1.21511
CLDN3	CPEC T1	1.21388
SNHG18	CPEC T1	1.21382
ODF3B	CPEC T1	1.21069
KLHDC8B	CPEC T1	1.2048
ERP29	CPEC T1	1.20177
CIB1	CPEC T1	1.19985
SPCS1	CPEC T1	1.19748
CALM1	CPEC T1	1.19739
NUCB2	CPEC T1	1.19682
GPX4	CPEC T1	1.19387
BCAM	CPEC T1	1.19201
OMG	CPEC T1	1.191
CSTB	CPEC T1	1.18795
ARMC3	CPEC T1	1.18757
CBR1	CPEC T1	1.18725
MYL6	CPEC T1	1.1853
DCDC2	CPEC T1	1.1848
ALDOA	CPEC T1	1.17957
LYPLA2	CPEC T1	1.1781
SLC22A17	CPEC T1	1.17561
NDNF	CPEC T1	1.17131
SPAG16	CPEC T1	1.17125
WDR38	CPEC T1	1.16665
POLR2I	CPEC T1	1.16051
CTSV	CPEC T1	1.1563
TSTD1	CPEC T1	1.14867
RPE65	CPEC T1	1.14594
SPA17	CPEC T1	1.14067
EZR	CPEC T1	1.13688
ROPN1L	CPEC T1	1.13305
COX7B	CPEC T1	1.13249
NDUFA2	CPEC T1	1.13199
ARL4A	CPEC T1	1.12672
COX14	CPEC T1	1.12327
TPD52L1	CPEC T1	1.12262
VKORC1	CPEC T1	1.12123
FABP6	CPEC T1	1.11793
C4orf48	CPEC T1	1.11629
IFI27L2	CPEC T1	1.11598
C21orf58	CPEC T1	1.10957
LRRC73	CPEC T1	1.10916
APLP2	CPEC T1	1.1087
COX6C	CPEC T1	1.10358
UCHL1	CPEC T1	1.10248
TEKT1	CPEC T1	1.10241
COX6A1	CPEC T1	1.09973
MIF	CPEC T1	1.09795
CD46	CPEC T1	1.09723
DYNLRB2	CPEC T1	1.0884
TMEM147	CPEC T1	1.08718
RP11-356K23.1	CPEC T1	1.08602
FAM175A	CPEC T1	1.08239
CCDC170	CPEC T1	1.08172
CFAP45	CPEC T1	1.07989
CFAP52	CPEC T1	1.07862
GAPDH	CPEC T1	1.07738
TPD52	CPEC T1	1.06457
RPS27L	CPEC T1	1.06383
SARAF	CPEC T1	1.06352
SOD1	CPEC T1	1.06132
VAT1L	CPEC T1	1.05413
TMEM230	CPEC T1	1.05413
PRDX5	CPEC T1	1.04617
NEAT1	CPEC T1	1.0406
BSG	CPEC T1	1.03902
LRRIQ1	CPEC T1	1.03832
AC007325.4	CPEC T1	1.03647
DYNLT1	CPEC T1	1.03572
FANK1	CPEC T1	1.03188
C14orf2	CPEC T1	1.03171
SEZ6L2	CPEC T1	1.02784
DRAM2	CPEC T1	1.02634
RSPH9	CPEC T1	1.02564
HIGD2A	CPEC T1	1.02496
CUTA	CPEC T1	1.02182
ZIC1	CPEC T1	1.01778
ANXA4	CPEC T1	1.01302
ENO2	CPEC T1	1.01015
EMC2	CPEC T1	1.00833
LINC01021	CPEC T1	1.00802
C21orf59	CPEC T1	1.00731
NUDC	CPEC T1	1.00592
ABHD2	CPEC T1	0.997159
SPTBN1	CPEC T1	0.997069
TMCO3	CPEC T1	0.996814
ZNF487	CPEC T1	0.996419
COX6B1	CPEC T1	0.994679
PRDX3	CPEC T1	0.994033
TSPAN4	CPEC T1	0.993411
LRRC23	CPEC T1	0.992426
C14orf142	CPEC T1	0.989561
RHBDD2	CPEC T1	0.985596
SPEF1	CPEC T1	0.984934
DPY30	CPEC T1	0.978434
TBCA	CPEC T1	0.978211
DNER	CPEC T1	0.975632
AC007405.6	CPEC T1	0.969253
WFIKKN2	CPEC T1	0.967792
NDUFB7	CPEC T1	0.966635
MORN5	CPEC T1	0.96626
STC2	CPEC T1	0.966184
PFDN5	CPEC T1	0.960957
TPM1	CPEC T1	0.960852
ITM2A	CPEC T1	0.958222
ATP5L	CPEC T1	0.955864
SAT2	CPEC T1	0.9551
OLFM3	CPEC T1	0.954148
ITM2B	CPEC T1	0.953877
HLA-C	CPEC T1	0.947492
ATP11C	CPEC T1	0.946926
COQ4	CPEC T1	0.946631
ADIPOR1	CPEC T1	0.946211
DYNLL1	CPEC T1	0.94131
ISYNA1	CPEC T1	0.938464
MYL12B	CPEC T1	0.938425
MAP9	CPEC T1	0.937443
TMEM59	CPEC T1	0.937
ROMO1	CPEC T1	0.935643
FAM162A	CPEC T1	0.93039
KRT18	CPEC T1	0.928728
C9orf135	CPEC T1	0.924182
ORAI3	CPEC T1	0.915235
ADGRV1	CPEC T1	0.911928
SFRP1	CPEC T1	0.905693
CFAP77	CPEC T1	0.904298
TM7SF2	CPEC T1	0.90344
MSX1	CPEC T1	0.903193
NQO1	CPEC T1	0.898316
MGST1	CPEC T1	0.898217
DALRD3	CPEC T1	0.895183
DAB2	CPEC T1	0.893147
NDUFA5	CPEC T1	0.891841
FIS1	CPEC T1	0.889645
HSPA8	CPEC T1	0.881672
ATP6V0B	CPEC T1	0.880969
SLC4A5	CPEC T1	0.880365
FGFR2	CPEC T1	0.880217
LGI1	CPEC T1	0.875579
WBP2	CPEC T1	0.874343
HDDC2	CPEC T1	0.873656
NAA38	CPEC T1	0.873459
C1orf122	CPEC T1	0.869208
GULP1	CPEC T1	0.86726
NDUFA3	CPEC T1	0.86678
ATP5E	CPEC T1	0.865424
TBPL1	CPEC T1	0.864278
IQCG	CPEC T1	0.863238
CHCHD2	CPEC T1	0.862887
VDAC1	CPEC T1	0.862725
PGAM1	CPEC T1	0.861077
NDUFA4	CPEC T1	0.859727
AKR7A2	CPEC T1	0.859414
ZNHIT1	CPEC T1	0.85835
MINOS1	CPEC T1	0.857681
NDUFC2	CPEC T1	0.856635
NMB	CPEC T1	0.854837
REEP5	CPEC T1	0.854409
PCBD1	CPEC T1	0.853915
ATP5A1	CPEC T1	0.853564
CD302	CPEC T1	0.853367
MGST3	CPEC T1	0.852219
NDUFB2	CPEC T1	0.850975
GS1-600G8.5	CPEC T1	0.850635
USMG5	CPEC T1	0.847935
RP11-295M3.4	CPEC T1	0.847799
ATP5I	CPEC T1	0.847517
DAD1	CPEC T1	0.846367
TOMM7	CPEC T1	0.844331
COX7A2	CPEC T1	0.840654
SPATA17	CPEC T1	0.839261
SLC16A3	CPEC T1	0.83926
ATP5B	CPEC T1	0.838999
ANXA5	CPEC T1	0.837618
NDUFB4	CPEC T1	0.837178
ERGIC3	CPEC T1	0.836863
PTHLH	CPEC T1	0.836544
SMIM1	CPEC T1	0.836207
NDUFB1	CPEC T1	0.835283
CTBS	CPEC T1	0.835167
TMEM14A	CPEC T1	0.833651
TNNC1	CPEC T1	0.831881
COPRS	CPEC T1	0.830054
CTSH	CPEC T1	0.829278
DCTN3	CPEC T1	0.828642
TAGLN	CPEC T1	0.827379
TMEM190	CPEC T1	0.827275
MYL1	NEC 2	3.28444
IGF2	NEC 2	2.91137
ACTC1	NEC 2	2.81486
TPM2	NEC 2	2.46746
PITX2	NEC 2	2.22479
NNAT	NEC 2	2.11595
DES	NEC 2	2.11463
TNNT1	NEC 2	1.84452
MYLPF	NEC 2	1.79562
MYL4	NEC 2	1.70488
SLC25A6	NEC 2	1.70047
PDLIM3	NEC 2	1.69647
MYOD1	NEC 2	1.68381
TNNI1	NEC 2	1.66194
NEB	NEC 2	1.61804
RHOBTB3	NEC 2	1.59626
SGCA	NEC 2	1.57032
RPS18	NEC 2	1.52841
SIX1	NEC 2	1.5173
HIST1H4C	NEC 2	1.48982
RPS3	NEC 2	1.44717
NES	NEC 2	1.43506
HMGB1	NEC 2	1.42645
EDN3	NEC 2	1.41346
HNRNPA1	NEC 2	1.4048
KLHL41	NEC 2	1.37368
CDH15	NEC 2	1.34988
RSL1D1	NEC 2	1.3485
TNNC2	NEC 2	1.346
RBFOX2	NEC 2	1.33492
SOX4	NEC 2	1.32473
PPP1R14B	NEC 2	1.32126
IDH2	NEC 2	1.3141
RPL10A	NEC 2	1.28972
BTG1	NEC 2	1.28739
HN1	NEC 2	1.27569
NPW	NEC 2	1.27402
VIM	NEC 2	1.26479
STMN1	NEC 2	1.26193
RPL14	NEC 2	1.25148
RPL4	NEC 2	1.25128
ZFAS1	NEC 2	1.2218
GNB2L1	NEC 2	1.22089
RPL10	NEC 2	1.21113
RPL7A	NEC 2	1.20951
ACTA1	NEC 2	1.20596
MARCKSL1	NEC 2	1.18569
ARHGAP15	NEC 2	1.18125
BTF3	NEC 2	1.17813
RPL5	NEC 2	1.17233
CCNG2	NEC 2	1.17074
ODC1	NEC 2	1.16455
YBX3	NEC 2	1.15159
RPL23A	NEC 2	1.15009
RPL29	NEC 2	1.14654
BIN1	NEC 2	1.12305
RPS7	NEC 2	1.12248
RPL32	NEC 2	1.12185
KIAA0101	NEC 2	1.11076
RPSA	NEC 2	1.10881
RPL18A	NEC 2	1.10737
RPL22L1	NEC 2	1.10421
RPL36A	NEC 2	1.10419
HMGA1	NEC 2	1.10223
RPL7	NEC 2	1.09861
MYC	NEC 2	1.09747
MARCKS	NEC 2	1.09734
FBL	NEC 2	1.09339
GLTSCR2	NEC 2	1.08661
NCOA7	NEC 2	1.08303
EIF3H	NEC 2	1.07714
HMGB2	NEC 2	1.07687
MYH3	NEC 2	1.07399
RPL3	NEC 2	1.07166
RPL11	NEC 2	1.0662
RPL12	NEC 2	1.04894
RPS9	NEC 2	1.0392
RPL13	NEC 2	1.03905
NPM1	NEC 2	1.03632
RPS17	NEC 2	1.02783
MDK	NEC 2	1.02304
SNRPD1	NEC 2	1.02137
MYOG	NEC 2	1.02035
NAP1L1	NEC 2	1.01256
CRABP2	NEC 2	1.00756
MDFI	NEC 2	1.00204
RPS2	NEC 2	1.0002
RPS23	NEC 2	0.995647
NCL	NEC 2	0.989223
RPL6	NEC 2	0.983989
RPL18	NEC 2	0.982482
SET	NEC 2	0.970167
CITED1	NEC 2	0.969635
RPS5	NEC 2	0.964051
SRSF3	NEC 2	0.954946
RPL26	NEC 2	0.949444
RPS4X	NEC 2	0.947302
RPS25	NEC 2	0.935354
RPS15A	NEC 2	0.932426
RPL35	NEC 2	0.929884
RPL39	NEC 2	0.923112
PABPC1	NEC 2	0.920319
RPS19	NEC 2	0.915155
FGF9	NEC 2	0.912912
RPS14	NEC 2	0.912681
NEXN	NEC 2	0.905315
PPA1	NEC 2	0.901384
MRLN	NEC 2	0.899318
EIF4A1	NEC 2	0.895662
RPS15	NEC 2	0.893692
HES6	NEC 2	0.891324
PTMA	NEC 2	0.887954
PDGFC	NEC 2	0.887182
EIF3E	NEC 2	0.884963
SNRPF	NEC 2	0.881373
ENO3	NEC 2	0.880865
RPS12	NEC 2	0.876151
RPL9	NEC 2	0.859347
PCBP4	NEC 2	0.858738
2021-09-11	NEC 2	0.854979
UBE2S	NEC 2	0.854638
APEX1	NEC 2	0.85332
CENPV	NEC 2	0.85218
NME4	NEC 2	0.850136
SMARCC1	NEC 2	0.849692
TTN	NEC 2	0.849285
EEF1D	NEC 2	0.848739
YBX1	NEC 2	0.847504
BST2	NEC 2	0.846757
RPL23	NEC 2	0.846729
RPL27A	NEC 2	0.844879
SMPX	NEC 2	0.842062
TUBB	NEC 2	0.838684
RPS21	NEC 2	0.838679
PDLIM4	NEC 2	0.828955
HMGN2	NEC 2	0.827908
RPL37A	NEC 2	0.825767
ARL6IP1	NEC 2	0.824638
NBEAL1	NEC 2	0.822886
DDIT4	NEC 2	0.821952
RPS11	NEC 2	0.821501
HMGB3	NEC 2	0.818426
AKR1B1	NEC 2	0.813801
HMGA2	NEC 2	0.811531
RPS24	NEC 2	0.810826
RAN	NEC 2	0.810415
SLC25A5	NEC 2	0.809682
RPS8	NEC 2	0.807917
UBE2C	NEC 2	0.806879
HNRNPD	NEC 2	0.804773
CCNB1IP1	NEC 2	0.804366
DLK1	NEC 2	0.804077
RPS3A	NEC 2	0.803414
IMPDH2	NEC 2	0.802429
RPL17	NEC 2	0.801089
ENAH	NEC 2	0.799815
EIF3L	NEC 2	0.799562
RPL37	NEC 2	0.799451
EEF1B2	NEC 2	0.799282
CDK4	NEC 2	0.798238
OLA1	NEC 2	0.797763
RPS29	NEC 2	0.797351
HSPB1	NEC 2	0.795899
RPS13	NEC 2	0.795621
RPL36	NEC 2	0.790658
RPL24	NEC 2	0.789667
CARHSP1	NEC 2	0.789052
PFN1	NEC 2	0.786277
RPL30	NEC 2	0.785943
SAMD11	NEC 2	0.783788
BAZ1A	NEC 2	0.78343
GNAS	NEC 2	0.78335
RPL19	NEC 2	0.775434
PPIA	NEC 2	0.773841
PTTG1	NEC 2	0.773468
MLLT11	NEC 2	0.773337
LDHB	NEC 2	0.772773
RPS16	NEC 2	0.772459
SMC4	NEC 2	0.7705
FDFT1	NEC 2	0.766817
TMEM97	NEC 2	0.766085
MFAP4	NEC 2	0.765886
MSC	NEC 2	0.763665
LY6E	NEC 2	0.763152
CSRP2	NEC 2	0.761534
SHD	NEC 2	0.760785
RTN2	NEC 2	0.758569
NSA2	NEC 2	0.756219
CNN3	NEC 2	0.756107
PARP1	NEC 2	0.75348
RPL13A	NEC 2	0.750843
2021-09-09	NEC 2	0.744539
CFL2	NEC 2	0.742553
BZW2	NEC 2	0.741821
NKAIN4	NEC 2	0.73617
CAPN6	NEC 2	0.735805
GSN	NEC 2	0.728689
SERBP1	NEC 2	0.725035
RPS10	NEC 2	0.723921
RPL27	NEC 2	0.72381
LUM	NEC 2	0.722185
ACVR2A	NEC 2	0.719259
RPL8	NEC 2	0.718063
SFPQ	NEC 2	0.710577
MYF5	NEC 2	0.705841
RPLP0	NEC 2	0.703756
CCNI	NEC 2	0.701661
FUS	NEC 2	0.700053
CALD1	NEC 2	0.699468
NACA	NEC 2	0.698283
SNRPB	NEC 2	0.698115
XRCC6	NEC 2	0.698023
CCT5	NEC 2	0.697925
RPLP2	NEC 2	0.697718
CENPF	NEC 2	0.695271
TPM4	NEC 2	0.695179
SNRPA	NEC 2	0.694109
SRSF7	NEC 2	0.69406
RBM8A	NEC 2	0.688348
HNRNPR	NEC 2	0.688116
MPST	NEC 2	0.687865
H2AFV	NEC 2	0.687479
PA2G4	NEC 2	0.685233
EIF3F	NEC 2	0.683896
PEG10	NEC 2	0.683174
NME1	NEC 2	0.682949
TMSB10	NEC 2	0.679784
ILF3	NEC 2	0.67866
CA9	NEC 2	0.677107
CHRNA1	NEC 2	0.675624
RPS6	NEC 2	0.674828
PDCD5	NEC 2	0.672187
RALY	NEC 2	0.670623
NASP	NEC 2	0.669614
FGF7	NEC 2	0.668823
FXYD6	NEC 2	0.668791
SNRPE	NEC 2	0.668634
NHP2	NEC 2	0.666994
FBXO17	NEC 2	0.666715
GLIPR2	NEC 2	0.666575
NPM3	NEC 2	0.665444
JSRP1	NEC 2	0.661291
BIRC5	NEC 2	0.660581
TUBB2B	NEC 2	0.660319
AES	NEC 2	0.655659
RPL34	NEC 2	0.654702
RPL35A	NEC 2	0.651887
2021-09-06	NEC 2	0.651533
RPL28	NEC 2	0.651414
CKS2	NEC 2	0.650085
HDAC2	NEC 2	0.644945
RPS27A	NEC 2	0.64446
GDI2	NEC 2	0.643054
LSM7	NEC 2	0.641257
SC5D	NEC 2	0.640719
APOBEC2	NEC 2	0.639042
MACROD1	NEC 2	0.637811
PRDX6	NEC 2	0.636585
HSP90AB1	NEC 2	0.636388
FST	NEC 2	0.635751
C19orf43	NEC 2	0.634247
CAP2	NEC 2	0.634038
LGALS1	NEC 2	0.633703
NGFR	NEC 2	0.632668
RPL31	NEC 2	0.631887
RBMX	NEC 2	0.63144
SSR2	NEC 2	0.630712
DAAM1	NEC 2	0.628954
ARPP21	NEC 2	0.628417
S100A11	NEC 2	0.627064
RPL21	NEC 2	0.626893
NUSAP1	NEC 2	0.626878
TYMS	NEC 2	0.625834
ANXA6	NEC 2	0.619542
RPL15	NEC 2	0.618845
HNRNPA0	NEC 2	0.618736
CENPH	NEC 2	0.614239
IER2	NEC 2	0.613986
HEY1	NEC 2	0.613171
NUCKS1	NEC 2	0.613115
PHB2	NEC 2	0.611137
RPS4Y1	NEC 2	0.610783
COL25A1	NEC 2	0.606979
FHL3	NEC 2	0.606799
CXCR4	NEC 2	0.598506
RAPSN	NEC 2	0.596188
KHDRBS1	NEC 2	0.596021
TMSB15A	NEC 2	0.595644
NONO	NEC 2	0.594215
MYBPH	NEC 2	0.592751
TSPAN12	NEC 2	0.592607
AHCY	NEC 2	0.592607
RPS20	NEC 2	0.590836
CHRND	NEC 2	0.589305
TNNI2	NEC 2	0.586958
CCNB2	NEC 2	0.586524
ATP2B1	NEC 2	0.58608
C19orf48	NEC 2	0.585315
TCEA3	NEC 2	0.584717
PGF	NEC 2	0.581432
SPARCL1	NEC 1	3.3324
RSPO3	NEC 1	2.87341
LY6H	NEC 1	2.26014
SOX2	NEC 1	2.04727
FABP7	NEC 1	2.02757
ID4	NEC 1	2.01771
TPBG	NEC 1	1.85796
NLRP1	NEC 1	1.69366
PCSK1N	NEC 1	1.6486
PHYHIPL	NEC 1	1.57515
HES1	NEC 1	1.56157
ITM2C	NEC 1	1.52109
GPM6B	NEC 1	1.47084
MALAT1	NEC 1	1.42774
PON2	NEC 1	1.33237
AK1	NEC 1	1.2591
IFITM1	NEC 1	1.23538
NTRK2	NEC 1	1.23309
LYPD1	NEC 1	1.22355
NOVA1	NEC 1	1.19414
HTRA1	NEC 1	1.19034
SFRP2	NEC 1	1.16352
WLS	NEC 1	1.15204
APP	NEC 1	1.13624
RFX4	NEC 1	1.12627
JUNB	NEC 1	1.10263
CCDC80	NEC 1	1.07516
PIK3R1	NEC 1	1.06764
CALM2	NEC 1	1.05691
SOCS3	NEC 1	1.04693
AC004540.4	NEC 1	1.04166
AP1S2	NEC 1	1.02426
ID1	NEC 1	1.00862
HOXA9	NEC 1	0.935813
ID3	NEC 1	0.928309
GDPD2	NEC 1	0.926516
PSAP	NEC 1	0.915798
SIL1	NEC 1	0.896628
HOXC9	NEC 1	0.894202
SMOC1	NEC 1	0.89406
MAP1B	NEC 1	0.884979
SAT1	NEC 1	0.882132
TUBA1A	NEC 1	0.87322
IGFBP5	NEC 1	0.858631
ATP1B1	NEC 1	0.848786
BTG2	NEC 1	0.848144
CDH6	NEC 1	0.840304
NFIA	NEC 1	0.837672
CITED2	NEC 1	0.836717
PLEKHA5	NEC 1	0.830222
FOS	NEC 1	0.82532
EFNB3	NEC 1	0.822642
LGALS3BP	NEC 1	0.822621
ID2	NEC 1	0.808214
TMEM123	NEC 1	0.802802
CTGF	NEC 1	0.790713
NEFL	NEC 1	0.786108
TSPAN3	NEC 1	0.762261
IGFBP4	NEC 1	0.760149
GADD45B	NEC 1	0.752683
BICC1	NEC 1	0.748532
PTN	NEC 1	0.73733
VASN	NEC 1	0.73618
NKAIN3	NEC 1	0.734016
HSPA5	NEC 1	0.72513
TSC22D1	NEC 1	0.72326
FJX1	NEC 1	0.722614
MEST	NEC 1	0.716767
SCG2	NEC 1	0.699217
SLC2A3	NEC 1	0.692392
GOLM1	NEC 1	0.690901
SERPING1	NEC 1	0.685786
BRINP1	NEC 1	0.680397
SEPP1	NEC 1	0.676868
BAALC	NEC 1	0.661333
PNRC1	NEC 1	0.656661
BEX1	NEC 1	0.650877
ZNF503	NEC 1	0.650614
NFIB	NEC 1	0.649304
ALDH1A2	NEC 1	0.646865
TAGLN3	NEC 1	0.636906
RCN2	NEC 1	0.632786
TTYH1	NEC 1	0.630792
PPP2R2B	NEC 1	0.621794
LIX1	NEC 1	0.621405
ITSN1	NEC 1	0.614728
RGCC	NEC 1	0.609502
BTG3	NEC 1	0.608807
ZFP36	NEC 1	0.603788
CADM1	NEC 1	0.603534
IFITM2	NEC 1	0.600302
CTNNA1	NEC 1	0.598322
JUN	NEC 1	0.596424
DKK3	NEC 1	0.587951
GPC3	NEC 1	0.586042
ZFP36L1	NEC 1	0.559248
NPDC1	NEC 1	0.556126
GPC4	NEC 1	0.548555
ATP1B2	NEC 1	0.539905
IGFBP7-AS1	NEC 1	0.537673
TMEM47	NEC 1	0.536932
CD200	NEC 1	0.535179
TMBIM6	NEC 1	0.531701
POSTN	NEC 1	0.530323
HOXB6	NEC 1	0.529754
CRB2	NEC 1	0.526924
PPIC	NEC 1	0.526861
SULF2	NEC 1	0.518746
HOXC6	NEC 1	0.517672
LAMP1	NEC 1	0.514272
CD47	NEC 1	0.508985
CD9	NEC 1	0.502929
HOXA10	NEC 1	0.502182
FSTL1	NEC 1	0.485889
DDX5	NEC 1	0.482509
PEA15	NEC 1	0.479773
KLF6	NEC 1	0.479225
TUBB2A	NEC 1	0.478914
MEIS1	NEC 1	0.475497
MGP	NEC 1	0.474483
ATF3	NEC 1	0.468321
2021-09-07	NEC 1	0.465077
TTC3	NEC 1	0.461735
RERG	NEC 1	0.458675
LINC00643	NEC 1	0.454794
PGRMC1	NEC 1	0.449008
GOLIM4	NEC 1	0.448333
PDRG1	NEC 1	0.446043
HOXB7	NEC 1	0.44396
ARL6IP5	NEC 1	0.44322
DPYSL2	NEC 1	0.443194
AFF3	NEC 1	0.440342
PRCP	NEC 1	0.43002
GNAI1	NEC 1	0.426076
ADCY2	NEC 1	0.425474
CCDC109B	NEC 1	0.422304
CHST12	NEC 1	0.420738
TM4SF1	NEC 1	0.420149
MAP2	NEC 1	0.419731
PAMR1	NEC 1	0.417551
PDLIM1	NEC 1	0.417294
CSRNP3	NEC 1	0.416192
CD44	NEC 1	0.415999
TGIF1	NEC 1	0.41092
STAT3	NEC 1	0.410782
NDFIP1	NEC 1	0.408748
CEBPD	NEC 1	0.408585
TMEM163	NEC 1	0.403491
XBP1	NEC 1	0.402874
CXXC4	NEC 1	0.402825
CHST2	NEC 1	0.402542
IFITM3	NEC 1	0.399705
NEFM	NEC 1	0.396415
GRN	NEC 1	0.396207
TSHZ2	NEC 1	0.395246
2021-03-06	NEC 1	0.392361
HYAL2	NEC 1	0.39142
NCALD	NEC 1	0.390728
GLG1	NEC 1	0.381759
YWHAH	NEC 1	0.380614
HOXA7	NEC 1	0.380356
SERINC1	NEC 1	0.374259
TAPBP	NEC 1	0.372653
LSAMP	NEC 1	0.370426
DKK1	NEC 1	0.370165
GNG11	NEC 1	0.365424
USP11	NEC 1	0.364355
GGH	NEC 1	0.362507
BMP5	NEC 1	0.362203
VAMP2	NEC 1	0.361206
TMEM158	NEC 1	0.359306
SMIM14	NEC 1	0.357946
MT-ND5	NEC 1	0.356885
MFAP2	NEC 1	0.355946
ANGPT1	NEC 1	0.355559
PLOD1	NEC 1	0.350345
SLC1A3	NEC 1	0.347404
MEIS2	NEC 1	0.346974
HERPUD1	NEC 1	0.34591
MT-CYB	NEC 1	0.343901
CALR	NEC 1	0.342574
LPL	NEC 1	0.339207
CFC1	NEC 1	0.337669
CANX	NEC 1	0.335977
COLEC12	NEC 1	0.335837
KIF5C	NEC 1	0.333079
HOXB4	NEC 1	0.331964
TCEAL3	NEC 1	0.329386
REXO2	NEC 1	0.32765
PMP22	NEC 1	0.326359
DMD	NEC 1	0.324607
FBLN5	NEC 1	0.322398
NR4A2	NEC 1	0.320503
PDIA6	NEC 1	0.318096
DPYSL3	NEC 1	0.316329
PDIA3	NEC 1	0.316161
ZIC2	NEC 1	0.315433
PRPH	NEC 1	0.314702
CNTFR	NEC 1	0.314026
ANGPTL4	NEC 1	0.31295
IFRD1	NEC 1	0.311885
NUPR1	NEC 1	0.31117
MMP14	NEC 1	0.309348
FAM84A	NEC 1	0.308602
RIN2	NEC 1	0.30858
MLEC	NEC 1	0.306624
BBOX1	NEC 1	0.301271
CD276	NEC 1	0.299592
EFNB2	NEC 1	0.297224
LYRM5	NEC 1	0.295463
MT-ATP6	NEC 1	0.295406
DST	NEC 1	0.295006
DNAJC3	NEC 1	0.293203
SEMA6D	NEC 1	0.293075
ALCAM	NEC 1	0.292493
DNAJB9	NEC 1	0.292278
ATF6B	NEC 1	0.291825
RBM7	NEC 1	0.290424
ABHD14A	NEC 1	0.288419
CYB5D2	NEC 1	0.285685
HOXB-AS1	NEC 1	0.284917
RP11-395G23.3	NEC 1	0.283837
HOXB9	NEC 1	0.283027
SRGAP3	NEC 1	0.28302
SUGT1	NEC 1	0.282897
LINC00844	NEC 1	0.281093
HOXB2	NEC 1	0.281043
MAGED1	NEC 1	0.280032
LINC01088	NEC 1	0.279975
HOXB8	NEC 1	0.279782
UBAC2	NEC 1	0.2766
MAOA	NEC 1	0.276584
THSD4	NEC 1	0.27643
LRRN3	NEC 1	0.275111
CBX6	NEC 1	0.275073
NDN	NEC 1	0.273763
TXNIP	NEC 1	0.272474
TRAM1	NEC 1	0.272369
WDR83OS	NEC 1	0.272271
PNISR	NEC 1	0.270748
UGP2	NEC 1	0.270687
RNF170	NEC 1	0.27057
TIMP2	NEC 1	0.27055
RNF13	NEC 1	0.268803
RPN2	NEC 1	0.268286
TCEAL4	NEC 1	0.266465
JAM2	NEC 1	0.266148
IRF2BPL	NEC 1	0.263949
SRGAP1	NEC 1	0.263854
RDX	NEC 1	0.263722
CPXM1	NEC 1	0.263585
COL9A2	NEC 1	0.262725
FIBIN	NEC 1	0.26261
PRMT9	NEC 1	0.260044
UG0898H09	NEC 1	0.25927
TRIL	NEC 1	0.258535
TOB1	NEC 1	0.257936
SERPINI1	NEC 1	0.256391
OXR1	NEC 1	0.254154
TOX2	NEC 1	0.253743
PGRMC2	NEC 1	0.253539
ADAM17	NEC 1	0.253098
BOC	NEC 1	0.253077
ARID4B	NEC 1	0.252856
BEX4	NEC 1	0.252777
CNTN1	NEC 1	0.252398
FAM181A	NEC 1	0.250777
ELN	NEC 1	0.250069
PTPRA	NEC 1	0.249616
PDIA4	NEC 1	0.248342
GLIS3	NEC 1	0.247354
STPG2-AS1	NEC 1	0.246048
C17orf62	NEC 1	0.245945
RARRES3	NEC 1	0.245146
C2orf40	NEC 1	0.245092
KCTD1	NEC 1	0.244804
ST8SIA4	NEC 1	0.244481
ZFHX4-AS1	NEC 1	0.24432
CRYAB	NEC 1	0.24342
CLEC18B	NEC 1	0.242885
CA14	NEC 1	0.241813
LRRTM4	NEC 1	0.24014
PHF1	NEC 1	0.239919
AGT	NEC 1	0.239875
MPZL1	NEC 1	0.239816
FBLN2	NEC 1	0.236877
DUSP15	NEC 1	0.236667
SMPD1	NEC 1	0.236359
IFI44L	NEC 1	0.23599
TSPAN2	NEC 1	0.235973
C1QL1	NEC 1	0.235256
PDIA5	NEC 1	0.233903
HOXC8	NEC 1	0.233403
ADAMTS3	NEC 1	0.233068
RHPN2	NEC 1	0.23303
PHLDA1	NEC 1	0.232735
C1QL4	NEC 1	0.232098
RIPPLY3	NEC 1	0.230659
PLP1	NEC 1	0.230626
SLIT1	NEC 1	0.230442

## Sheet: 75 DIV CPEC LINEAGE SUBSET
Row	Cluster	DE_Score
TTR	CPEC T1a	5.69094
CXCL14	CPEC T1a	3.46441
TRPM3	CPEC T1a	3.24088
C11orf88	CPEC T1a	3.19009
IGFBP7	CPEC T1a	3.12103
CAPS	CPEC T1a	3.03314
CFAP126	CPEC T1a	2.9131
FOLR1	CPEC T1a	2.91219
C9orf24	CPEC T1a	2.86847
CLDN5	CPEC T1a	2.39953
PIFO	CPEC T1a	2.36847
DCN	CPEC T1a	2.30837
HTR2C	CPEC T1a	2.2739
RARRES2	CPEC T1a	2.25417
MT-ND1	CPEC T1a	2.22734
FAM81B	CPEC T1a	2.21206
UQCRB	CPEC T1a	2.19723
MT-CO1	CPEC T1a	2.18148
MT-CO3	CPEC T1a	2.12361
CA2	CPEC T1a	2.10445
SEPW1	CPEC T1a	2.1014
TPPP3	CPEC T1a	2.04244
MT-ND2	CPEC T1a	2.0325
C1orf194	CPEC T1a	2.00419
CETN2	CPEC T1a	1.9183
TMSB4X	CPEC T1a	1.91069
SLC13A4	CPEC T1a	1.87876
FAM183A	CPEC T1a	1.80986
MT-ND3	CPEC T1a	1.80845
MYL9	CPEC T1a	1.78978
SERPINF1	CPEC T1a	1.78255
SULF1	CPEC T1a	1.75259
MT-CO2	CPEC T1a	1.71356
ECEL1	CPEC T1a	1.70535
MT-ND4	CPEC T1a	1.69441
KIF9	CPEC T1a	1.67148
CHCHD10	CPEC T1a	1.6614
HSBP1	CPEC T1a	1.65825
RBP1	CPEC T1a	1.64436
MLF1	CPEC T1a	1.63971
C5orf49	CPEC T1a	1.63193
SERF2	CPEC T1a	1.6222
MORN2	CPEC T1a	1.60228
ZMYND10	CPEC T1a	1.57023
UQCRH	CPEC T1a	1.55981
CYSTM1	CPEC T1a	1.55952
CAPSL	CPEC T1a	1.55137
SOD3	CPEC T1a	1.54299
MT-CYB	CPEC T1a	1.52971
COX7C	CPEC T1a	1.52308
CST3	CPEC T1a	1.51984
TUBB4B	CPEC T1a	1.51463
MT-ATP6	CPEC T1a	1.47521
NDUFB5	CPEC T1a	1.43751
MMP24-AS1	CPEC T1a	1.43539
TMEM14C	CPEC T1a	1.4337
IGFBP2	CPEC T1a	1.42081
LYPLA2	CPEC T1a	1.40322
C9orf116	CPEC T1a	1.39235
TPD52L1	CPEC T1a	1.37407
GEM	CPEC T1a	1.36335
COX4I1	CPEC T1a	1.36019
GAPDH	CPEC T1a	1.3591
TPGS2	CPEC T1a	1.35012
WFIKKN2	CPEC T1a	1.32349
NDUFA1	CPEC T1a	1.32235
COX8A	CPEC T1a	1.32052
IGFBP6	CPEC T1a	1.31837
RPL31	CPEC T1a	1.31663
EEF1B2	CPEC T1a	1.28495
HIGD2A	CPEC T1a	1.25849
COX7B	CPEC T1a	1.2515
TNNT1	CPEC T1a	1.23783
TMEM14B	CPEC T1a	1.23405
OTX2	CPEC T1a	1.22987
TSPAN7	CPEC T1a	1.2285
AQP1	CPEC T1a	1.22252
MLLT1	CPEC T1a	1.21292
AKAP14	CPEC T1a	1.21018
GSTP1	CPEC T1a	1.20454
ATP5L	CPEC T1a	1.20377
TUSC3	CPEC T1a	1.19131
WDR38	CPEC T1a	1.189
RSPH1	CPEC T1a	1.18119
MIF	CPEC T1a	1.17917
C14orf2	CPEC T1a	1.17629
DMKN	CPEC T1a	1.17176
FAM229B	CPEC T1a	1.16621
UQCR11	CPEC T1a	1.15465
RPS28	CPEC T1a	1.14894
RPL26	CPEC T1a	1.14511
SPTBN1	CPEC T1a	1.14165
PCP4	CPEC T1a	1.1358
C12orf75	CPEC T1a	1.13098
SPAG6	CPEC T1a	1.13004
DNALI1	CPEC T1a	1.12155
ABHD2	CPEC T1a	1.12107
MRPS6	CPEC T1a	1.11705
POLR2L	CPEC T1a	1.11662
GUK1	CPEC T1a	1.11211
C21orf58	CPEC T1a	1.10532
ENPP2	CPEC T1a	1.10487
ITM2A	CPEC T1a	1.10116
TBCA	CPEC T1a	1.08787
VKORC1	CPEC T1a	1.08666
RPS7	CPEC T1a	1.08265
COX6B1	CPEC T1a	1.0782
ATP5A1	CPEC T1a	1.07812
RPS23	CPEC T1a	1.07459
KCNK1	CPEC T1a	1.07004
RPL34	CPEC T1a	1.06827
TEKT2	CPEC T1a	1.06682
DCDC2	CPEC T1a	1.06669
COX6C	CPEC T1a	1.06225
IFT22	CPEC T1a	1.05717
SELM	CPEC T1a	1.05559
ATP5G3	CPEC T1a	1.05507
ZIC1	CPEC T1a	1.05175
CBR1	CPEC T1a	1.04714
RPS14	CPEC T1a	1.04356
HDDC2	CPEC T1a	1.04187
RPL23	CPEC T1a	1.03653
LDHA	CPEC T1a	1.02001
PTHLH	CPEC T1a	1.01489
VAT1L	CPEC T1a	1.01035
SNHG18	CPEC T1a	1.00749
PERP	CPEC T1a	1.00707
CYP27A1	CPEC T1a	1.00014
GPX3	CPEC T1a	0.996671
FABP5	CPEC T1a	0.996016
PSENEN	CPEC T1a	0.993329
RP11-295M3.4	CPEC T1a	0.988249
EFCAB1	CPEC T1a	0.987582
EFHC1	CPEC T1a	0.987036
FOXJ1	CPEC T1a	0.980499
TPM1	CPEC T1a	0.978341
DYNLRB2	CPEC T1a	0.975493
MORN5	CPEC T1a	0.972471
RPS8	CPEC T1a	0.970385
RPS4Y1	CPEC T1a	0.963554
ATP5E	CPEC T1a	0.960333
CACNA2D3	CPEC T1a	0.957423
TTLL4	CPEC T1a	0.957005
UQCR10	CPEC T1a	0.956606
NPC2	CPEC T1a	0.955938
CFAP45	CPEC T1a	0.954442
NNAT	CPEC T1a	0.95398
SMIM1	CPEC T1a	0.953754
NREP	CPEC T1a	0.953749
MZT2A	CPEC T1a	0.950249
NENF	CPEC T1a	0.948773
TSTD1	CPEC T1a	0.947044
EIF3K	CPEC T1a	0.9414
ATP1A2	CPEC T1a	0.938458
OMG	CPEC T1a	0.935351
TOMM7	CPEC T1a	0.932928
PFKP	CPEC T1a	0.928344
ROPN1L	CPEC T1a	0.925117
PTGDS	CPEC T1a	0.924864
MINOS1	CPEC T1a	0.919952
TEKT1	CPEC T1a	0.91549
ODF3B	CPEC T1a	0.914825
ALDOA	CPEC T1a	0.912078
WRB	CPEC T1a	0.910975
GYG1	CPEC T1a	0.910299
SH3BGRL3	CPEC T1a	0.909044
RPL41	CPEC T1a	0.908647
RPLP1	CPEC T1a	0.902651
SPA17	CPEC T1a	0.901901
RPL18A	CPEC T1a	0.901574
NGFRAP1	CPEC T1a	0.89521
RPL15	CPEC T1a	0.895123
FAM175A	CPEC T1a	0.894368
RPL37A	CPEC T1a	0.893933
CALM1	CPEC T1a	0.891937
S100A11	CPEC T1a	0.889778
EIF3E	CPEC T1a	0.885554
CD302	CPEC T1a	0.884468
ATP5G2	CPEC T1a	0.883662
PACRG	CPEC T1a	0.881774
PFDN5	CPEC T1a	0.880027
ATP5O	CPEC T1a	0.87953
LRRIQ1	CPEC T1a	0.878948
NDUFB7	CPEC T1a	0.877659
EEF1A1	CPEC T1a	0.875696
RPL27A	CPEC T1a	0.873878
UBL5	CPEC T1a	0.873691
RPL6	CPEC T1a	0.872257
RP11-620J15.3	CPEC T1a	0.872171
RPS20	CPEC T1a	0.870455
BLOC1S1	CPEC T1a	0.869775
SLC5A3	CPEC T1a	0.864426
ARMC3	CPEC T1a	0.862766
DPCD	CPEC T1a	0.860363
GPX1	CPEC T1a	0.857571
COX7A2	CPEC T1a	0.854247
C4orf3	CPEC T1a	0.85361
ATP5I	CPEC T1a	0.853474
PLP2	CPEC T1a	0.850764
HINT1	CPEC T1a	0.850029
FABP6	CPEC T1a	0.845192
RPL12	CPEC T1a	0.843802
RPS4X	CPEC T1a	0.842352
SFRP1	CPEC T1a	0.842204
RPL7A	CPEC T1a	0.841757
UNC119	CPEC T1a	0.840316
GSTA3	CPEC T1a	0.833966
RPL19	CPEC T1a	0.832818
UBA52	CPEC T1a	0.832721
ANAPC16	CPEC T1a	0.832509
ANXA4	CPEC T1a	0.831723
RPS3A	CPEC T1a	0.830597
PPP1R1B	CPEC T1a	0.829442
MYL6	CPEC T1a	0.827974
RPL7	CPEC T1a	0.827598
SLC4A5	CPEC T1a	0.826346
SMIM5	CPEC T1a	0.826124
ACTB	CPEC T1a	0.823998
TMA7	CPEC T1a	0.823887
CSTB	CPEC T1a	0.823188
RPL35A	CPEC T1a	0.823117
RPL35	CPEC T1a	0.821894
LHFP	CPEC T1a	0.820831
GNG5	CPEC T1a	0.81683
C11orf74	CPEC T1a	0.816154
HNRNPA1	CPEC T1a	0.813282
CFAP77	CPEC T1a	0.811208
POLR2I	CPEC T1a	0.810066
DAB2	CPEC T1a	0.810013
RPL27	CPEC T1a	0.807197
NDUFA2	CPEC T1a	0.805511
LAYN	CPEC T1a	0.804819
DRC1	CPEC T1a	0.8042
TCTN1	CPEC T1a	0.803028
ATP5D	CPEC T1a	0.802466
RPL38	CPEC T1a	0.802432
RPS6	CPEC T1a	0.797009
ERGIC3	CPEC T1a	0.796324
C14orf142	CPEC T1a	0.796203
UBXN11	CPEC T1a	0.795773
CFAP52	CPEC T1a	0.792077
TCTEX1D1	CPEC T1a	0.791089
RPL13	CPEC T1a	0.79005
ATP11C	CPEC T1a	0.787989
RPS2	CPEC T1a	0.785799
MYEOV2	CPEC T1a	0.785795
MRPS21	CPEC T1a	0.779747
FGFR2	CPEC T1a	0.779649
HDLBP	CPEC T1a	0.77535
FXYD1	CPEC T1a	0.774126
COX5A	CPEC T1a	0.76838
AC007325.4	CPEC T1a	0.766675
COX5B	CPEC T1a	0.765447
EZR	CPEC T1a	0.764018
FANK1	CPEC T1a	0.763094
ORAI3	CPEC T1a	0.761826
NDUFA4	CPEC T1a	0.758483
COQ4	CPEC T1a	0.757995
MT-ND6	CPEC T1a	0.756521
JAK1	CPEC T1a	0.756421
RPL24	CPEC T1a	0.755441
RPL29	CPEC T1a	0.754584
MYL12B	CPEC T1a	0.751853
CATSPERD	CPEC T1a	0.7512
TMEM70	CPEC T1a	0.749934
RPL22	CPEC T1a	0.749574
ATP5J2	CPEC T1a	0.749035
LRRC23	CPEC T1a	0.747677
FLNA	CPEC T1a	0.74409
SYNE2	CPEC T1a	0.743129
GPI	CPEC T1a	0.740567
KLHDC8B	CPEC T1a	0.737277
COX14	CPEC T1a	0.73535
FAM162A	CPEC T1a	0.729087
MDH2	CPEC T1a	0.72901
WNT5A	CPEC T1a	0.728783
RPS27	CPEC T1a	0.726445
RPE65	CPEC T1a	0.725205
RP11-356K23.1	CPEC T1a	0.724615
NDUFB1	CPEC T1a	0.72396
CCDC170	CPEC T1a	0.723216
MRPS18A	CPEC T1a	0.722053
RPL10A	CPEC T1a	0.721401
ARL4C	CPEC T1a	0.721398
DDAH1	CPEC T1a	0.719688
C9orf135	CPEC T1a	0.719549
CIB1	CPEC T1a	0.71951
CHCHD2	CPEC T1a	0.719464
UBXN10	CPEC T1a	0.715975
DNAJC19	CPEC T1a	0.715311
TMEM14A	CPEC T1a	0.714395
RPL8	CPEC T1a	0.713611
RPL36AL	CPEC T1a	0.713562
PRDX5	CPEC T1a	0.712223
GRAMD3	CPEC T1a	0.712008
RPS10	CPEC T1a	0.711931
AKR7A2	CPEC T1a	0.711628
RPS16	CPEC T1a	0.711033
RPL37	CPEC T1a	0.70964
RPS27A	CPEC T1a	0.707864
SPARCL1	NEC 1	3.82362
RSPO3	NEC 1	2.99785
FABP7	NEC 1	2.41104
SOX2	NEC 1	2.31242
LY6H	NEC 1	2.2714
IGFBP5	NEC 1	1.85117
GPM6B	NEC 1	1.78308
MARCKS	NEC 1	1.77054
NLRP1	NEC 1	1.74646
TUBA1A	NEC 1	1.62575
PHYHIPL	NEC 1	1.60092
CKB	NEC 1	1.5259
TPBG	NEC 1	1.47252
HOXC9	NEC 1	1.46258
PON2	NEC 1	1.4416
HOXA9	NEC 1	1.38842
ID3	NEC 1	1.37342
RFX4	NEC 1	1.3614
STMN1	NEC 1	1.30362
ID4	NEC 1	1.28377
SFRP2	NEC 1	1.24201
MT-ND5	NEC 1	1.23896
CCDC80	NEC 1	1.22053
LYPD1	NEC 1	1.19341
HES1	NEC 1	1.18563
AK1	NEC 1	1.17555
AC004540.4	NEC 1	1.14836
NOVA1	NEC 1	1.12631
TUBB2B	NEC 1	1.12473
NTRK2	NEC 1	1.11505
RGCC	NEC 1	1.07941
MEST	NEC 1	1.07767
PIK3R1	NEC 1	1.05013
FJX1	NEC 1	1.03767
PCSK1N	NEC 1	1.03031
ITM2C	NEC 1	1.02838
MARCKSL1	NEC 1	1.02601
SMOC1	NEC 1	0.990666
LUM	NEC 1	0.976142
CALM2	NEC 1	0.965443
HOXA7	NEC 1	0.948386
MDFI	NEC 1	0.942217
TAGLN3	NEC 1	0.937198
TTYH1	NEC 1	0.920168
SOCS3	NEC 1	0.91207
HOXA10	NEC 1	0.911188
GPC3	NEC 1	0.91026
PLEKHA5	NEC 1	0.906506
PTN	NEC 1	0.884066
IGFBP4	NEC 1	0.876094
HOXC6	NEC 1	0.869222
2021-09-07	NEC 1	0.842941
BAALC	NEC 1	0.839519
JUNB	NEC 1	0.824495
EFNB3	NEC 1	0.822211
HTRA1	NEC 1	0.820617
GOLM1	NEC 1	0.778929
VIM	NEC 1	0.773025
LIX1	NEC 1	0.769261
NKAIN3	NEC 1	0.764574
TMEM123	NEC 1	0.758378
HMGB1	NEC 1	0.753227
NFIA	NEC 1	0.751844
GDPD2	NEC 1	0.74799
CITED2	NEC 1	0.747969
TUBB2A	NEC 1	0.741258
FOS	NEC 1	0.725502
CD200	NEC 1	0.698513
BICC1	NEC 1	0.697413
HOXB8	NEC 1	0.688108
JAM2	NEC 1	0.686423
PEA15	NEC 1	0.678018
DST	NEC 1	0.663795
CSRNP3	NEC 1	0.662875
BRINP1	NEC 1	0.654903
ID1	NEC 1	0.654229
HOXB6	NEC 1	0.645205
HOXB7	NEC 1	0.643685
BTG2	NEC 1	0.639154
ATP1B2	NEC 1	0.633623
MLLT11	NEC 1	0.628448
DPYSL2	NEC 1	0.625379
ADCY2	NEC 1	0.624891
AP1S2	NEC 1	0.623962
NEFL	NEC 1	0.616942
HN1	NEC 1	0.613346
CFL1	NEC 1	0.603579
ZNF503	NEC 1	0.599405
PPP2R2B	NEC 1	0.597986
NFIB	NEC 1	0.578421
NHP2	NEC 1	0.571644
SOX4	NEC 1	0.56654
LINC00685	NEC 1	0.566465
ITSN1	NEC 1	0.566231
MGP	NEC 1	0.565292
CSRP2	NEC 1	0.564112
IFITM1	NEC 1	0.559412
TUBA1B	NEC 1	0.558694
CFC1	NEC 1	0.55799
PMP22	NEC 1	0.549378
HOXB9	NEC 1	0.528703
NCALD	NEC 1	0.523113
HOXB-AS1	NEC 1	0.522359
HYAL2	NEC 1	0.519995
HOPX	NEC 1	0.519874
TSHZ2	NEC 1	0.519296
SOX11	NEC 1	0.518265
RCN2	NEC 1	0.516264
RERG	NEC 1	0.510872
SERPING1	NEC 1	0.507371
HOXB4	NEC 1	0.501535
FGFBP3	NEC 1	0.496014
PEG10	NEC 1	0.495786
IGFBP7-AS1	NEC 1	0.492628
SALL1	NEC 1	0.48594
STAT3	NEC 1	0.483609
SYT1	NEC 1	0.479984
SIL1	NEC 1	0.477968
PAMR1	NEC 1	0.477967
CDH6	NEC 1	0.476933
ALDH1A2	NEC 1	0.475943
SCG2	NEC 1	0.473904
TMEM47	NEC 1	0.466109
CCDC109B	NEC 1	0.460614
LRRN3	NEC 1	0.458918
FKBP3	NEC 1	0.455432
TMSB10	NEC 1	0.451071
GPC4	NEC 1	0.445912
CRB2	NEC 1	0.445626
SAT1	NEC 1	0.442062
YWHAH	NEC 1	0.437339
ATP1B1	NEC 1	0.437195
CHST12	NEC 1	0.436078
CENPV	NEC 1	0.434431
CTNNB1	NEC 1	0.427738
RHOBTB3	NEC 1	0.416955
CNTFR	NEC 1	0.416797
LINC00844	NEC 1	0.41673
HMGN2	NEC 1	0.416151
EFHD1	NEC 1	0.414875
HOXB-AS3	NEC 1	0.414234
MAP1B	NEC 1	0.413867
FAM181A	NEC 1	0.413567
PHLDA1	NEC 1	0.41333
GGH	NEC 1	0.412469
ZNF580	NEC 1	0.412409
FAM127A	NEC 1	0.406405
GOLIM4	NEC 1	0.404598
NSMF	NEC 1	0.397167
HOXC-AS1	NEC 1	0.39461
DKK3	NEC 1	0.394006
DKK1	NEC 1	0.393884
CENPW	NEC 1	0.39377
RP11-395G23.3	NEC 1	0.393028
KIF5C	NEC 1	0.392959
CXXC4	NEC 1	0.391717
AFF3	NEC 1	0.389253
RNASET2	NEC 1	0.388774
LPL	NEC 1	0.386258
RP11-357H14.17	NEC 1	0.384943
LINC00643	NEC 1	0.37997
HES6	NEC 1	0.378318
DMD	NEC 1	0.376262
CHST2	NEC 1	0.373784
AGT	NEC 1	0.372731
WSB1	NEC 1	0.370951
THSD4	NEC 1	0.369614
LINC01088	NEC 1	0.36923
2021-09-11	NEC 1	0.367607
APP	NEC 1	0.36657
HOXB2	NEC 1	0.362004
COL4A2	NEC 1	0.361864
PDIA5	NEC 1	0.360956
TSC22D1	NEC 1	0.360691
CYB5D2	NEC 1	0.360101
GNG11	NEC 1	0.358341
NKX6-1	NEC 1	0.358086
TRAPPC6A	NEC 1	0.354631
FAM215B	NEC 1	0.354501
SLIT1	NEC 1	0.354312
BEX1	NEC 1	0.352993
CNTN1	NEC 1	0.352949
FAT3	NEC 1	0.348597
SULF2	NEC 1	0.346882
ID2	NEC 1	0.346757
DPYSL3	NEC 1	0.346427
C1QL1	NEC 1	0.34466
NDN	NEC 1	0.34253
VASN	NEC 1	0.342081
PLPPR3	NEC 1	0.340379
ZIC2	NEC 1	0.335481
FZD3	NEC 1	0.33482
CD9	NEC 1	0.333437
KAZALD1	NEC 1	0.332192
CYYR1	NEC 1	0.331234
BCAT1	NEC 1	0.329656
PDRG1	NEC 1	0.328387
NPDC1	NEC 1	0.324935
PODXL2	NEC 1	0.323766
SEMA6D	NEC 1	0.322684
RARRES3	NEC 1	0.322014
HMGN1	NEC 1	0.320405
ZFHX4	NEC 1	0.319859
CXCR4	NEC 1	0.319608
RGMA	NEC 1	0.31937
UG0898H09	NEC 1	0.319268
PDGFC	NEC 1	0.318814
BBOX1	NEC 1	0.318238
ST8SIA4	NEC 1	0.317808
EFEMP2	NEC 1	0.316666
FAM198B	NEC 1	0.316476
SLC1A3	NEC 1	0.313354
BMP5	NEC 1	0.309115
SNAPIN	NEC 1	0.3089
MAPK10	NEC 1	0.308835
HOXB5	NEC 1	0.308564
HOXC8	NEC 1	0.308501
TOX2	NEC 1	0.306266
FAM84A	NEC 1	0.305241
SRGAP3	NEC 1	0.304197
ASGR1	NEC 1	0.30264
HHIP	NEC 1	0.302482
EGR1	NEC 1	0.301677
LIMD2	NEC 1	0.299919
TM4SF1	NEC 1	0.298713
LSM2	NEC 1	0.298301
HEY1	NEC 1	0.296393
MAOA	NEC 1	0.294353
TMEM163	NEC 1	0.292237
PDLIM1	NEC 1	0.287312
CPXM1	NEC 1	0.286493
FYN	NEC 1	0.28506
STPG2-AS1	NEC 1	0.282886
NPTX2	NEC 1	0.282836
GADD45B	NEC 1	0.281045
ATAT1	NEC 1	0.279547
H3F3A	NEC 1	0.278922
SCUBE2	NEC 1	0.277562
HOXA5	NEC 1	0.276935
TTC3	NEC 1	0.275749
POLE4	NEC 1	0.275626
SPP1	NEC 1	0.273492
EFNB2	NEC 1	0.270585
MEX3A	NEC 1	0.270286
PHF14	NEC 1	0.268239
ENC1	NEC 1	0.267849
GLRX	NEC 1	0.265504
ADAMTS3	NEC 1	0.264955
MXRA8	NEC 1	0.261918
MEIS1	NEC 1	0.259755
PLEKHO1	NEC 1	0.259073
QKI	NEC 1	0.258891
EVA1C	NEC 1	0.258751
P3H4	NEC 1	0.257058
GLIPR2	NEC 1	0.25664
MIAT	NEC 1	0.25574
VIPR2	NEC 1	0.255188
ASXL3	NEC 1	0.254636
GLG1	NEC 1	0.2537
HOXC10	NEC 1	0.251127
TMEM59L	NEC 1	0.251009
TFF3	NEC 1	0.250583
SEMA3C	NEC 1	0.247905
NR4A2	NEC 1	0.247638
FRYL	NEC 1	0.2467
CEBPD	NEC 1	0.246315
MEIS2	NEC 1	0.244749
RDX	NEC 1	0.243713
H2AFY2	NEC 1	0.243106
VCAN	NEC 1	0.242524
RNF19A	NEC 1	0.241585
CTNNA1	NEC 1	0.241582
TXNIP	NEC 1	0.24048
KCTD1	NEC 1	0.239078
RIPPLY3	NEC 1	0.238695
PTP4A3	NEC 1	0.238579
IFI44L	NEC 1	0.238282
MAP2	NEC 1	0.237424
ZNF503-AS2	NEC 1	0.237407
2021-03-06	NEC 1	0.236786
RASD1	NEC 1	0.236286
LRRTM4	NEC 1	0.236272
LGALS3BP	NEC 1	0.235119
COL23A1	NEC 1	0.234761
RBM7	NEC 1	0.23445
SOCS2	NEC 1	0.23375
TIMP2	NEC 1	0.233361
PBX1	NEC 1	0.232031
UNC5C	NEC 1	0.231445
SNX7	NEC 1	0.231341
CSNK1E	NEC 1	0.231327
HHIP-AS1	NEC 1	0.231302
NPY	NEC 1	0.231052
MEF2C	NEC 1	0.231016
RARA-AS1	NEC 1	0.230947
PLP1	NEC 1	0.230869
CSAD	NEC 1	0.229325
RAB3C	NEC 1	0.228919
RIN2	NEC 1	0.228064
C8orf4	NEC 1	0.227375
GS1-600G8.5	CPEC T1b	3.33706
SLC3A2	CPEC T1b	2.733
DDIT3	CPEC T1b	2.4031
ATF4	CPEC T1b	2.38234
GPNMB	CPEC T1b	2.16435
CDKN1A	CPEC T1b	2.13911
ATF5	CPEC T1b	2.09657
GDF15	CPEC T1b	2.01803
TRIB3	CPEC T1b	1.89191
SLC2A1	CPEC T1b	1.83911
EIF1	CPEC T1b	1.82642
NUPR1	CPEC T1b	1.80611
PHLDA3	CPEC T1b	1.7826
H1F0	CPEC T1b	1.78147
FTL	CPEC T1b	1.64459
SQSTM1	CPEC T1b	1.63581
ZFAS1	CPEC T1b	1.63158
SNHG7	CPEC T1b	1.62977
TCEA1	CPEC T1b	1.62893
MTHFD2	CPEC T1b	1.61638
HSPA5	CPEC T1b	1.60732
TIMP3	CPEC T1b	1.60647
NUCB2	CPEC T1b	1.58121
ISCU	CPEC T1b	1.576
SARS	CPEC T1b	1.56705
GADD45A	CPEC T1b	1.51531
EIF4EBP1	CPEC T1b	1.50844
HSPA9	CPEC T1b	1.50453
HERPUD1	CPEC T1b	1.49397
GARS	CPEC T1b	1.49037
DNAJB2	CPEC T1b	1.47602
MALAT1	CPEC T1b	1.46157
UCHL1	CPEC T1b	1.43383
BTG3	CPEC T1b	1.4187
HM13	CPEC T1b	1.39056
LGALS3	CPEC T1b	1.38984
APOE	CPEC T1b	1.3727
KRT18	CPEC T1b	1.36625
EIF1B	CPEC T1b	1.36098
YARS	CPEC T1b	1.34661
SC5D	CPEC T1b	1.34554
DNAJB9	CPEC T1b	1.34351
LARP6	CPEC T1b	1.34291
MFAP4	CPEC T1b	1.33818
PPP1R15A	CPEC T1b	1.31528
CEBPB	CPEC T1b	1.31197
ARF4	CPEC T1b	1.31147
IFRD1	CPEC T1b	1.30788
DDIT4	CPEC T1b	1.28863
AARS	CPEC T1b	1.28407
RBCK1	CPEC T1b	1.25277
HSP90AA1	CPEC T1b	1.24993
UBC	CPEC T1b	1.24786
TMED2	CPEC T1b	1.24027
RAD23A	CPEC T1b	1.23402
LINC01021	CPEC T1b	1.20844
ISYNA1	CPEC T1b	1.20153
FKBP4	CPEC T1b	1.19369
FTH1	CPEC T1b	1.18921
ARF1	CPEC T1b	1.16865
KDELR2	CPEC T1b	1.16432
FADS1	CPEC T1b	1.15848
KARS	CPEC T1b	1.15577
P4HB	CPEC T1b	1.15237
KRT17	CPEC T1b	1.15151
KRT8	CPEC T1b	1.15085
TOMM40	CPEC T1b	1.14939
TCP1	CPEC T1b	1.14747
KIF5B	CPEC T1b	1.13542
WBP2	CPEC T1b	1.13448
NUDC	CPEC T1b	1.13391
XBP1	CPEC T1b	1.13079
AUP1	CPEC T1b	1.12154
GHITM	CPEC T1b	1.11201
YIF1A	CPEC T1b	1.11198
PHGDH	CPEC T1b	1.10196
P4HA2	CPEC T1b	1.09812
SHMT2	CPEC T1b	1.09429
SLC25A6	CPEC T1b	1.09309
HLA-B	CPEC T1b	1.09193
NEU1	CPEC T1b	1.09191
FAM50A	CPEC T1b	1.09103
CALU	CPEC T1b	1.08959
BEX2	CPEC T1b	1.08562
RTN3	CPEC T1b	1.08062
BTG1	CPEC T1b	1.08018
CTSD	CPEC T1b	1.0709
CRYAB	CPEC T1b	1.07046
LAPTM4A	CPEC T1b	1.06897
EIF2S2	CPEC T1b	1.06657
PHF1	CPEC T1b	1.06482
NOL7	CPEC T1b	1.06209
ANXA5	CPEC T1b	1.06111
UBB	CPEC T1b	1.06023
PTGES3	CPEC T1b	1.05945
SERP1	CPEC T1b	1.05623
H2AFZ	CPEC T1b	1.05354
HSP90B1	CPEC T1b	1.05213
EPB41L4A-AS1	CPEC T1b	1.0437
HMGA1	CPEC T1b	1.04174
TMBIM6	CPEC T1b	1.0343
SF3B2	CPEC T1b	1.03337
ATP6V0B	CPEC T1b	1.03289
BBC3	CPEC T1b	1.03196
EIF4A2	CPEC T1b	1.03126
ATP6V1E1	CPEC T1b	1.02838
SNHG8	CPEC T1b	1.02645
SYF2	CPEC T1b	1.02477
RNH1	CPEC T1b	1.02355
PSMD8	CPEC T1b	1.01873
CCT4	CPEC T1b	1.01647
EIF5	CPEC T1b	1.01539
VIMP	CPEC T1b	1.01256
UPP1	CPEC T1b	1.00757
HLA-C	CPEC T1b	1.00713
EEF1D	CPEC T1b	1.00582
ORMDL1	CPEC T1b	1.00568
EMC7	CPEC T1b	1.00469
DHPS	CPEC T1b	1.00407
ST13	CPEC T1b	1.00125
PDLIM3	CPEC T1b	1.00051
CFAP36	CPEC T1b	0.999122
STRAP	CPEC T1b	0.997746
HSP90AB1	CPEC T1b	0.996298
YBX3	CPEC T1b	0.995814
PSMA7	CPEC T1b	0.994874
CCT6A	CPEC T1b	0.990119
MKNK2	CPEC T1b	0.989703
TAGLN	CPEC T1b	0.982319
TAF1D	CPEC T1b	0.982143
DNAJC1	CPEC T1b	0.979691
RPSA	CPEC T1b	0.978645
KRT10	CPEC T1b	0.978233
RSL1D1	CPEC T1b	0.978094
C6orf48	CPEC T1b	0.97617
PCBP1	CPEC T1b	0.975638
ATP6V0E1	CPEC T1b	0.975105
ALG3	CPEC T1b	0.966517
TRMT112	CPEC T1b	0.965135
PTP4A1	CPEC T1b	0.964215
TRAM1	CPEC T1b	0.959057
BAX	CPEC T1b	0.957286
GDI2	CPEC T1b	0.954864
C19orf43	CPEC T1b	0.952762
ASNS	CPEC T1b	0.951271
PSAT1	CPEC T1b	0.949944
RTN4	CPEC T1b	0.94929
HSF1	CPEC T1b	0.948182
CCNI	CPEC T1b	0.946253
TMX2	CPEC T1b	0.945905
UBE2D2	CPEC T1b	0.945724
PABPC1	CPEC T1b	0.935839
EEF2	CPEC T1b	0.934006
EIF3D	CPEC T1b	0.931274
CD164	CPEC T1b	0.928747
CRABP2	CPEC T1b	0.926962
NARS	CPEC T1b	0.92622
SSU72	CPEC T1b	0.9254
ADRM1	CPEC T1b	0.924407
EMP3	CPEC T1b	0.923008
COX17	CPEC T1b	0.922757
CLTA	CPEC T1b	0.915778
PFDN2	CPEC T1b	0.915743
PSAP	CPEC T1b	0.915509
NAPA	CPEC T1b	0.91369
SBDS	CPEC T1b	0.913365
SPATS2L	CPEC T1b	0.909846
CCPG1	CPEC T1b	0.909105
CD55	CPEC T1b	0.907866
CLGN	CPEC T1b	0.906898
HSPD1	CPEC T1b	0.905299
PSMC4	CPEC T1b	0.900825
C14orf166	CPEC T1b	0.900465
TOMM20	CPEC T1b	0.898296
HSPB1	CPEC T1b	0.898093
RCN1	CPEC T1b	0.89751
SPCS2	CPEC T1b	0.892643
EIF3I	CPEC T1b	0.889278
MTDH	CPEC T1b	0.889086
NRBP1	CPEC T1b	0.884209
TSG101	CPEC T1b	0.883585
VDAC2	CPEC T1b	0.882076
PCNP	CPEC T1b	0.881616
CPE	CPEC T1b	0.881529
TMEM59	CPEC T1b	0.881435
ATF3	CPEC T1b	0.881365
EI24	CPEC T1b	0.880034
CCT5	CPEC T1b	0.878689
MYL12A	CPEC T1b	0.87671
FAM96B	CPEC T1b	0.876173
PCBP4	CPEC T1b	0.873976
TPM4	CPEC T1b	0.873572
CMPK1	CPEC T1b	0.872043
RER1	CPEC T1b	0.86995
NEAT1	CPEC T1b	0.86893
RAC1	CPEC T1b	0.868225
HSPA8	CPEC T1b	0.86714
MAP1LC3B	CPEC T1b	0.866178
FBXO2	CPEC T1b	0.866134
OXA1L	CPEC T1b	0.865558
UBE2D3	CPEC T1b	0.863546
SERPINH1	CPEC T1b	0.862986
C1orf43	CPEC T1b	0.862188
PA2G4	CPEC T1b	0.862063
CALD1	CPEC T1b	0.85954
YIPF2	CPEC T1b	0.857807
MFGE8	CPEC T1b	0.857145
YIPF3	CPEC T1b	0.852108
BCAP31	CPEC T1b	0.849533
CTSL	CPEC T1b	0.848084
REXO2	CPEC T1b	0.847418
NPM1	CPEC T1b	0.847186
CUTA	CPEC T1b	0.847104
CD63	CPEC T1b	0.844995
CNIH4	CPEC T1b	0.844518
TPT1	CPEC T1b	0.843488
SYPL1	CPEC T1b	0.841648
RNF187	CPEC T1b	0.839633
AURKAIP1	CPEC T1b	0.839532
CLPTM1	CPEC T1b	0.838306
TNFRSF12A	CPEC T1b	0.837291
TKT	CPEC T1b	0.834211
UBXN1	CPEC T1b	0.832346
RPS5	CPEC T1b	0.830762
PRNP	CPEC T1b	0.828219
GLTSCR2	CPEC T1b	0.825144
HIST3H2A	CPEC T1b	0.822681
TERF2IP	CPEC T1b	0.822634
BANCR	CPEC T1b	0.821026
EIF3G	CPEC T1b	0.818203
STC2	CPEC T1b	0.81794
CCNG1	CPEC T1b	0.817843
SEC62	CPEC T1b	0.817775
RNPS1	CPEC T1b	0.817566
MARS	CPEC T1b	0.817198
CEBPG	CPEC T1b	0.817139
CYCS	CPEC T1b	0.817066
TRIAP1	CPEC T1b	0.816838
REEP5	CPEC T1b	0.816522
ENO2	CPEC T1b	0.815851
ARPC2	CPEC T1b	0.814941
RHOD	CPEC T1b	0.814344
PSMD7	CPEC T1b	0.814198
HEXB	CPEC T1b	0.808758
GABARAPL1	CPEC T1b	0.80807
MORF4L1	CPEC T1b	0.806745
MRPL51	CPEC T1b	0.80517
SERPINE2	CPEC T1b	0.804382
MED10	CPEC T1b	0.801621
ASPN	CPEC T1b	0.800608
GLRX3	CPEC T1b	0.798734
PIM3	CPEC T1b	0.798449
TAF9	CPEC T1b	0.798429
HES4	CPEC T1b	0.797777
SLC25A38	CPEC T1b	0.796682
TAGLN2	CPEC T1b	0.796665
TXNL1	CPEC T1b	0.796303
CTSV	CPEC T1b	0.795678
SLC39A7	CPEC T1b	0.795564
OCIAD1	CPEC T1b	0.794965
BRI3	CPEC T1b	0.79465
PSMC3	CPEC T1b	0.793935
NDUFAF2	CPEC T1b	0.792948
PSMD3	CPEC T1b	0.791533
TMEM208	CPEC T1b	0.791477
TNNC1	CPEC T1b	0.790782
VPS4A	CPEC T1b	0.787253
ANP32B	CPEC T1b	0.784519
ZPR1	CPEC T1b	0.78291
RPLP0	CPEC T1b	0.780671
UBA2	CPEC T1b	0.776877
MRPL21	CPEC T1b	0.776203
CAMLG	CPEC T1b	0.776103
SSR3	CPEC T1b	0.773143
HAX1	CPEC T1b	0.771613
CLPP	CPEC T1b	0.771364
SURF2	CPEC T1b	0.771045
CREB3	CPEC T1b	0.771029
VAPA	CPEC T1b	0.770493
RPS17	CPEC T1b	0.770257
XRCC6	CPEC T1b	0.768905
UNC50	CPEC T1b	0.765986
RAB32	CPEC T1b	0.765219
BLOC1S2	CPEC T1b	0.763514
APOPT1	CPEC T1b	0.763435
TIMM9	CPEC T1b	0.763089
BLVRA	CPEC T1b	0.761941
RABGGTB	CPEC T1b	0.76016
SPNS1	CPEC T1b	0.758728
DLK1	CPEC T1b	0.757582
BTF3L4	CPEC T1b	0.756587
ERP29	CPEC T1b	0.75567
LITAF	CPEC T1b	0.754543
POLR2C	CPEC T1b	0.754192
ACTR10	CPEC T1b	0.752533
NSMCE2	CPEC T1b	0.752251
SAP18	CPEC T1b	0.752023
TMEM55B	CPEC T1b	0.751843
RP11-526F3.1	CPEC T1b	0.751723
CLU	CPEC T1b	0.751504

## Sheet: 31 div CPEC subset
gene	cluster	avg_log2FC
CIRBP	CPEC T1	1.08521
EEF2	CPEC T1	0.95848
RPL41	CPEC T1	0.810441
PPDPF	CPEC T1	1.03748
HINT1	CPEC T1	0.941116
RPL3	CPEC T1	0.689915
FTL	CPEC T1	1.10047
RPL15	CPEC T1	0.634818
RPL13A	CPEC T1	0.633581
IMPDH2	CPEC T1	1.12549
NEFM	CPEC T1	1.5176
PRDX2	CPEC T1	0.81547
RPL23A	CPEC T1	0.711391
RPL13	CPEC T1	0.607722
GNB2L1	CPEC T1	0.69286
RPS15	CPEC T1	0.57184
ECH1	CPEC T1	0.816278
IGFBP5	CPEC T1	1.36612
NME3	CPEC T1	1.04831
NEFL	CPEC T1	1.5146
TMEM258	CPEC T1	0.737224
EEF1A1	CPEC T1	0.608816
RPS28	CPEC T1	0.578851
PHPT1	CPEC T1	0.784857
MARCKSL1	CPEC T1	0.953946
RPS15A	CPEC T1	0.601105
ATP5G2	CPEC T1	0.587296
RPS2	CPEC T1	0.575261
NREP	CPEC T1	1.0398
CA2	CPEC T1	1.63056
RPL7A	CPEC T1	0.572757
TMEM14A	CPEC T1	0.830186
RPL36	CPEC T1	0.508749
LYPD1	CPEC T1	1.25036
VKORC1	CPEC T1	0.93382
GSTP1	CPEC T1	0.723327
RPL10	CPEC T1	0.672696
RBBP4	CPEC T1	0.799647
RPS13	CPEC T1	0.503556
RPS14	CPEC T1	0.453612
RPS8	CPEC T1	0.523427
KRT18	CPEC T1	0.730435
RPS6	CPEC T1	0.492228
IFITM3	CPEC T1	0.889992
IFITM2	CPEC T1	0.956751
RPL28	CPEC T1	0.521936
RPL7	CPEC T1	0.463973
DRAP1	CPEC T1	0.721794
RPL12	CPEC T1	0.565801
LDHB	CPEC T1	0.671303
RPS19	CPEC T1	0.471818
SH3BGRL3	CPEC T1	0.791492
NTRK2	CPEC T1	0.989439
HIST1H4C	CPEC T1	0.556905
RPLP0	CPEC T1	0.555434
GUK1	CPEC T1	0.642266
RPL10A	CPEC T1	0.489367
CNTNAP2	CPEC T1	0.898635
CYBA	CPEC T1	0.938309
ATP6V1F	CPEC T1	0.613129
RPL35	CPEC T1	0.450684
EIF3L	CPEC T1	0.639318
RPL27A	CPEC T1	0.431119
RPL6	CPEC T1	0.427542
RPL18	CPEC T1	0.463809
C1orf168	CPEC T1	0.64744
BAX	CPEC T1	0.929401
WFIKKN1	CPEC T1	0.75294
RPS18	CPEC T1	0.445696
ATP5G1	CPEC T1	0.729093
H2AFY2	CPEC T1	0.870828
PNKD	CPEC T1	0.703649
SEPP1	CPEC T1	0.765848
PSME1	CPEC T1	0.694394
RPS27	CPEC T1	0.419683
GPX8	CPEC T1	0.651867
CCDC80	CPEC T1	0.987736
TRIL	CPEC T1	0.687127
AKAP12	CPEC T1	0.77921
EEF1B2	CPEC T1	0.596067
DDIT4	CPEC T1	0.907291
RPL26	CPEC T1	0.43127
RPL4	CPEC T1	0.482365
RPL31	CPEC T1	0.462617
RPL32	CPEC T1	0.441513
RPL5	CPEC T1	0.472416
PHGDH	CPEC T1	0.73395
RPS3	CPEC T1	0.470524
CCNG1	CPEC T1	0.745743
RPL34	CPEC T1	0.401904
GLOD4	CPEC T1	0.734742
SERF2	CPEC T1	0.39037
AP1S2	CPEC T1	0.824367
LSM4	CPEC T1	0.656016
OST4	CPEC T1	0.502853
CD9	CPEC T1	0.737115
HNRNPA1	CPEC T1	0.424445
RPSA	CPEC T1	0.570076
HINT2	CPEC T1	0.709677
RSPO3	CPEC T1	1.14724
HSD17B14	CPEC T1	0.620285
IGFBP7	CPEC T1	1.05503
MS4A6A	CPEC T1	0.639517
RPS23	CPEC T1	0.44959
TNNT1	CPEC T1	0.762696
EIF4A2	CPEC T1	0.457293
PPIA	CPEC T1	0.586856
TPBG	CPEC T1	1.04433
RPL19	CPEC T1	0.366926
AP2M1	CPEC T1	0.560381
UBE2L6	CPEC T1	0.622549
OXA1L	CPEC T1	0.656995
RPL21	CPEC T1	0.346888
ZFP36L1	CPEC T1	0.595937
SLC13A4	CPEC T1	0.722156
EFHD1	CPEC T1	0.714362
COPS6	CPEC T1	0.615078
APEX1	CPEC T1	0.656702
PFKL	CPEC T1	0.607657
RAB13	CPEC T1	0.624087
CST3	CPEC T1	0.608119
RPL11	CPEC T1	0.349782
DAB2	CPEC T1	0.649326
RPL23	CPEC T1	0.396818
PLPP3	CPEC T1	0.63606
UQCR10	CPEC T1	0.474983
MSX1	CPEC T1	0.750436
PRDX4	CPEC T1	0.613113
CMAS	CPEC T1	0.548332
GALNT11	CPEC T1	0.568118
GAPDH	CPEC T1	0.414647
NNAT	CPEC T1	1.00205
CH17-189H20.1	CPEC T1	0.587579
DUT	CPEC T1	0.617363
RPS27A	CPEC T1	0.368419
AKR1B1	CPEC T1	0.572525
RPS4X	CPEC T1	0.378821
IGFBP2	CPEC T1	0.624025
RPL24	CPEC T1	0.356715
MAGED1	CPEC T1	0.577677
SIL1	CPEC T1	0.783913
RPS21	CPEC T1	0.46373
TMEM88	CPEC T1	0.596279
IFIT1	CPEC T1	0.697847
TRPM3	CPEC T1	1.69246
SCRN2	CPEC T1	0.576432
EPHX1	CPEC T1	0.598626
RPS29	CPEC T1	0.336746
SELM	CPEC T1	0.792592
BAMBI	CPEC T1	0.783783
RPS25	CPEC T1	0.361043
RPL14	CPEC T1	0.4661
LIPA	CPEC T1	0.708024
OBSL1	CPEC T1	0.555313
GRHPR	CPEC T1	0.589524
PRPS1	CPEC T1	0.857277
B4GAT1	CPEC T1	0.693406
APOA1BP	CPEC T1	0.583264
MRPL34	CPEC T1	0.538914
RPL29	CPEC T1	0.325593
RPL18A	CPEC T1	0.312279
NPM3	CPEC T1	0.54342
ANP32B	CPEC T1	0.533356
COX7C	CPEC T1	0.367257
SAT2	CPEC T1	0.528962
MAGED2	CPEC T1	0.535067
FAM213A	CPEC T1	0.534385
CRACR2B	CPEC T1	0.40325
PFDN5	CPEC T1	0.322273
FGF12	CPEC T1	0.492732
RPS17	CPEC T1	0.34791
C11orf31	CPEC T1	0.47585
ATP5A1	CPEC T1	0.411102
RPS9	CPEC T1	0.301761
TMEM147	CPEC T1	0.569739
RPS3A	CPEC T1	0.304526
ATRAID	CPEC T1	0.506723
SMIM1	CPEC T1	0.492556
PCNA	CPEC T1	0.445879
GGCT	CPEC T1	0.481873
RNASEH2C	CPEC T1	0.537109
POLD2	CPEC T1	0.568302
SLC25A3	CPEC T1	0.438702
RPS7	CPEC T1	0.320291
C6orf48	CPEC T1	0.61665
PRNP	CPEC T1	0.934408
GLMP	CPEC T1	0.507104
ANXA6	CPEC T1	0.502427
SERBP1	CPEC T1	0.468575
RPS20	CPEC T1	0.336476
NDUFC1	CPEC T1	0.478633
ALDH7A1	CPEC T1	0.511584
RPL8	CPEC T1	0.268656
RDH10	CPEC T1	0.822055
MESDC2	CPEC T1	0.512865
GALK1	CPEC T1	0.429817
RPL35A	CPEC T1	0.284433
SNAP29	CPEC T1	0.455421
PTPRO	CPEC T1	0.499691
SNHG7	CPEC T1	0.538112
EIF3E	CPEC T1	0.45929
SIGMAR1	CPEC T1	0.509072
GSTM4	CPEC T1	0.455533
HSBP1L1	CPEC T1	0.436571
UQCRH	CPEC T1	0.433356
ID3	CPEC T1	0.762874
DDB2	CPEC T1	0.410604
KCNK1	CPEC T1	0.594588
RPS27L	CPEC T1	0.488774
DMKN	CPEC T1	0.556811
FBXO2	CPEC T1	0.50547
PMVK	CPEC T1	0.456353
ERP29	CPEC T1	0.490033
ARPC1B	CPEC T1	0.516238
CD83	CPEC T1	0.426953
RNF7	CPEC T1	0.485327
LINC00998	CPEC T1	0.489529
CTNNB1	CPEC T1	0.840551
NASP	CPEC T1	0.470134
WLS	CPEC T1	0.656024
TMEM160	CPEC T1	0.463781
HMOX2	CPEC T1	0.389766
GSTA4	CPEC T1	0.520854
RFC1	CPEC T1	0.377983
TRAP1	CPEC T1	0.457487
RP11-149I23.3	CPEC T1	0.405588
DEAF1	CPEC T1	0.473598
PDLIM2	CPEC T1	0.429678
TSC22D3	CPEC T1	0.642806
FDPS	CPEC T1	0.631025
RPRML	CPEC T1	0.49666
MYL9	CPEC T1	0.581511
PGRMC1	CPEC T1	0.516275
PARP1	CPEC T1	0.524565
TMED3	CPEC T1	0.449226
POLE4	CPEC T1	0.42267
BLVRB	CPEC T1	0.469411
PAICS	CPEC T1	0.477744
RPA2	CPEC T1	0.493279
TMSB4X	CPEC T1	0.549333
DDAH2	CPEC T1	0.416343
EPB41L4A-AS1	CPEC T1	0.543642
GAS6	CPEC T1	0.552783
BRK1	CPEC T1	0.359487
DCTPP1	CPEC T1	0.404963
TSTD1	CPEC T1	0.459262
PDE4DIP	CPEC T1	0.477227
RPL22	CPEC T1	0.3324
RFX4	CPEC T1	0.7571
SLC1A3	CPEC T1	0.402526
RAC3	CPEC T1	0.448919
ACADM	CPEC T1	0.415046
SMOC1	CPEC T1	0.431759
CRABP2	CPEC T1	0.627469
GSTK1	CPEC T1	0.495638
UCHL1	CPEC T1	0.479131
RPS12	CPEC T1	0.348417
PABPN1	CPEC T1	0.644742
HADHA	CPEC T1	0.482353
HDDC3	CPEC T1	0.363313
HCFC1R1	CPEC T1	0.465627
SNHG18	CPEC T1	0.438493
RPS16	CPEC T1	0.288692
VAMP2	CPEC T1	0.50477
B3GLCT	CPEC T1	0.544243
MAF	CPEC T1	0.385992
NDUFA6	CPEC T1	0.405783
LGI1	CPEC T1	0.458865
CAMLG	CPEC T1	0.445948
LGALS3BP	CPEC T1	0.555376
C9orf16	CPEC T1	0.483026
FLOT1	CPEC T1	0.517792
LETMD1	CPEC T1	0.396821
MRPS18B	CPEC T1	0.480878
HAUS1	CPEC T1	0.403238
ATP6V1G1	CPEC T1	0.330946
CCND2	CPEC T1	0.44755
RPLP1	CPEC T1	0.353114
TMEM163	CPEC T1	0.493204
ARMCX6	CPEC T1	0.40331
SCAMP1-AS1	CPEC T1	0.453825
CD59	CPEC T1	0.43816
SGK1	CPEC T1	0.391528
IFITM1	CPEC T1	0.431926
NOB1	CPEC T1	0.472474
PAPSS1	CPEC T1	0.469572
AC090498.1	CPEC T1	0.431044
GCSH	CPEC T1	0.444428
MZT2B	CPEC T1	0.383332
OTX2	CPEC T1	0.480817
RCN1	CPEC T1	0.569039
ANP32A	CPEC T1	0.421568
GDI2	CPEC T1	0.507507
DDT	CPEC T1	0.48413
FEZ1	CPEC T1	0.401911
SPATS2L	CPEC T1	0.422049
NFIA	CPEC T1	0.475857
DNAJC4	CPEC T1	0.435075
NDUFB11	CPEC T1	0.378329
RPP25L	CPEC T1	0.408025
WBP5	CPEC T1	0.431315
EIF3F	CPEC T1	0.369373
CCDC115	CPEC T1	0.437874
UNC119	CPEC T1	0.433789
PRKDC	CPEC T1	0.416992
WDR83OS	CPEC T1	0.421796
BTG2	CPEC T1	0.584062
PPT1	CPEC T1	0.409207
FLNA	CPEC T1	0.57234
FAU	CPEC T1	0.269952
TUBB	CPEC T1	0.355418
PDLIM7	CPEC T1	0.452969
TMEM101	CPEC T1	0.413806
FAM84B	CPEC T1	0.463177
P3H4	CPEC T1	0.433031
RAB40B	CPEC T1	0.436894
MPHOSPH8	CPEC T1	0.402688
CDO1	CPEC T1	0.535321
SYCE1L	CPEC T1	0.413194
SPARC	CPEC T1	0.581718
EPB41L4A	CPEC T1	0.344368
BAALC	CPEC T1	0.462615
LAGE3	CPEC T1	0.361002
CMBL	CPEC T1	0.378169
TROVE2	CPEC T1	0.466803
PFKP	CPEC T1	0.457047
CCBE1	CPEC T1	0.448183
SLC9A3R1	CPEC T1	0.492914
CITED2	CPEC T1	0.472251
PDIA3	CPEC T1	0.532513
TPGS2	CPEC T1	0.408432
LY6H	CPEC T1	0.499638
SPCS2	CPEC T1	0.482528
PRDX5	CPEC T1	0.318045
GAP43	CPEC T1	0.458878
GPM6A	CPEC T1	0.501681
RPL30	CPEC T1	0.261679
ATP1B2	CPEC T1	0.39748
LMX1A	CPEC T1	0.451834
CUEDC2	CPEC T1	0.429108
TOM1L1	CPEC T1	0.414374
CCDC85B	CPEC T1	0.417787
ZNF521	CPEC T1	0.37174
NDN	CPEC T1	0.412873
CDKN1C	CPEC T1	0.424281
EPS8L2	CPEC T1	0.371298
SPTLC2	CPEC T1	0.32427
SYMPK	CPEC T1	0.430735
VASN	CPEC T1	0.334341
C1orf122	CPEC T1	0.431839
TMEM230	CPEC T1	0.44225
IDNK	CPEC T1	0.360546
AKR1A1	CPEC T1	0.447046
ATP5D	CPEC T1	0.401319
PLXNB2	CPEC T1	0.41521
MT-CO3	CPEC T1	0.77697
VGLL4	CPEC T1	0.426832
MT-CO1	CPEC T1	0.615125
CD151	CPEC T1	0.393533
RP11-11N9.4	CPEC T1	0.440707
DNPH1	CPEC T1	0.477846
ORAI3	CPEC T1	0.402324
NQO2	CPEC T1	0.397343
TP53I3	CPEC T1	0.293328
DCDC2	CPEC T1	0.419213
MMP24-AS1	CPEC T1	0.498269
STARD3	CPEC T1	0.361821
GPC6	CPEC T1	0.326866
MSH6	CPEC T1	0.288026
TUBG2	CPEC T1	0.336262
EIF1	CPEC T1	0.274076
IL10RB	CPEC T1	0.298259
ANXA5	CPEC T1	0.438991
RIT1	CPEC T1	0.375032
XPC	CPEC T1	0.392958
RASL11B	CPEC T1	0.496248
SLC25A39	CPEC T1	0.3716
ECI1	CPEC T1	0.381549
FGFR2	CPEC T1	0.458852
CUTA	CPEC T1	0.338508
CCNG2	CPEC T1	0.437241
JTB	CPEC T1	0.373685
SNX24	CPEC T1	0.335715
ANGPTL4	CPEC T1	0.464997
CAST	CPEC T1	0.380887
CPVL	CPEC T1	0.461277
GCA	CPEC T1	0.331534
SORBS3	CPEC T1	0.330656
CYFIP2	CPEC T1	0.323577
MSH2	CPEC T1	0.351173
SERPINB6	CPEC T1	0.363097
DST	CPEC T1	0.373135
CHPF	CPEC T1	0.409617
RP11-798M19.6	CPEC T1	0.363263
BCAT2	CPEC T1	0.327446
VAMP8	CPEC T1	0.499337
COLEC12	CPEC T1	0.526371
BMP7	CPEC T1	0.480251
CMTM3	CPEC T1	0.303467
PTPRD	CPEC T1	0.388335
RPL36A	CPEC T1	0.338576
THBS3	CPEC T1	0.270007
C14orf1	CPEC T1	0.474343
ESD	CPEC T1	0.407399
WDR11	CPEC T1	0.464871
RPL17	CPEC T1	0.345241
UGP2	CPEC T1	0.441818
ATPIF1	CPEC T1	0.279232
NTPCR	CPEC T1	0.431709
MT-ND1	CPEC T1	0.610645
PCGF2	CPEC T1	0.428173
TRIM56	CPEC T1	0.315133
PPP2R1A	CPEC T1	0.340215
ARL4C	CPEC T1	0.472359
MTCH1	CPEC T1	0.354564
SLC7A11	CPEC T1	0.382548
PCSK1N	CPEC T1	0.402477
TBC1D9B	CPEC T1	0.392978
FOLR1	CPEC T1	0.772655
POLR2H	CPEC T1	0.368704
MRPS34	CPEC T1	0.384354
AHCY	CPEC T1	0.426584
SVIP	CPEC T1	0.395513
UQCRB	CPEC T1	0.343762
PSMG1	CPEC T1	0.327407
CA14	CPEC T1	0.312439
KDELR2	CPEC T1	0.416704
HSD17B8	CPEC T1	0.355339
SLC25A1	CPEC T1	0.389597
ATP6V0E1	CPEC T1	0.394653
ARPP19	CPEC T1	0.357644
CDH6	CPEC T1	0.383468
SNAPIN	CPEC T1	0.406013
NDUFA1	CPEC T1	0.310997
TAPBP	CPEC T1	0.280374
NONO	CPEC T1	0.375165
STPG2-AS1	CPEC T1	0.324918
RDX	CPEC T1	0.410164
RPAIN	CPEC T1	0.361841
P4HB	CPEC T1	0.444387
MT-CO2	CPEC T1	0.646965
POLR2G	CPEC T1	0.386993
PIGU	CPEC T1	0.298534
STRA13	CPEC T1	0.346991
C4orf27	CPEC T1	0.351622
SLC39A7	CPEC T1	0.377303
PGM1	CPEC T1	0.432014
KDELR1	CPEC T1	0.417425
ACVR2B	CPEC T1	0.275862
HNRNPR	CPEC T1	0.384332
CMTM7	CPEC T1	0.336518
SLC39A1	CPEC T1	0.333516
SVIL	CPEC T1	0.36273
NT5C3B	CPEC T1	0.433953
MLEC	CPEC T1	0.403023
LMO3	CPEC T1	0.369279
FN3KRP	CPEC T1	0.316024
WNT2B	CPEC T1	0.449696
HK1	CPEC T1	0.403941
TNFRSF11B	CPEC T1	0.388069
CBX6	CPEC T1	0.399735
CAPN1	CPEC T1	0.301098
FUCA1	CPEC T1	0.286166
MFAP2	CPEC T1	0.456485
LITAF	CPEC T1	0.328469
RPS24	CPEC T1	0.257029
GOLIM4	CPEC T1	0.495802
IGDCC3	CPEC T1	0.383893
TCN2	CPEC T1	0.2503
FRMD3	CPEC T1	0.318905
EIF4EBP1	CPEC T1	0.32613
CALD1	CPEC T1	0.340524
RP11-115D19.1	CPEC T1	0.401074
RTN4	CPEC T1	0.428012
LRRC58	CPEC T1	0.287405
PTPMT1	CPEC T1	0.4002
NHLRC3	CPEC T1	0.270401
RPE65	CPEC T1	0.476599
PXN-AS1	CPEC T1	0.270725
HNRNPA0	CPEC T1	0.305984
SPTBN1	CPEC T1	0.405173
WHSC1L1	CPEC T1	0.393193
NAPRT	CPEC T1	0.329566
PWAR6	CPEC T1	0.259333
GTF3C6	CPEC T1	0.392488
SLC20A2	CPEC T1	0.320148
NKAIN4	CPEC T1	0.302578
PRRC2B	CPEC T1	0.335883
LMO4	CPEC T1	0.403303
SNCA	CPEC T1	0.34616
ETFB	CPEC T1	0.330765
TTR	CPEC T1	2.55179
FASTK	CPEC T1	0.366115
ARL6IP6	CPEC T1	0.376808
BLCAP	CPEC T1	0.369971
LOXL1	CPEC T1	0.321683
FAM127A	CPEC T1	0.323096
WASF1	CPEC T1	0.396272
ERBB2	CPEC T1	0.312402
APLP1	CPEC T1	0.49062
DERA	CPEC T1	0.306459
NOA1	CPEC T1	0.275735
MAPK3	CPEC T1	0.335114
TOMM20	CPEC T1	0.349963
ZNHIT3	CPEC T1	0.4002
PMM1	CPEC T1	0.318356
STARD7	CPEC T1	0.352643
ZFAS1	CPEC T1	0.355361
TNNI3	CPEC T1	0.339844
SNHG8	CPEC T1	0.407369
SNRPN	CPEC T1	0.304199
MCEE	CPEC T1	0.260032
NME1	CPEC T1	0.355905
CCDC28B	CPEC T1	0.382848
PDGFRB	CPEC T1	0.280601
SEZ6L2	CPEC T1	0.407517
SLC5A3	CPEC T1	0.413427
MAP1LC3A	CPEC T1	0.456534
AK4	CPEC T1	0.30006
NME4	CPEC T1	0.337687
EIF3A	CPEC T1	0.358242
PDZD11	CPEC T1	0.364844
LEPROT	CPEC T1	0.324705
FSTL1	CPEC T1	0.435058
LASP1	CPEC T1	0.269348
IQGAP1	CPEC T1	0.286358
AXIN2	CPEC T1	0.269406
LAMTOR2	CPEC T1	0.320642
TALDO1	CPEC T1	0.346477
TCEAL1	CPEC T1	0.312844
BCAM	CPEC T1	0.378575
CHST12	CPEC T1	0.2722
MPC1	CPEC T1	0.306901
RGL2	CPEC T1	0.38967
DKK3	CPEC T1	0.322759
ALDH9A1	CPEC T1	0.379484
CD320	CPEC T1	0.305046
IFT88	CPEC T1	0.318155
PRDX3	CPEC T1	0.29333
SERPINF1	CPEC T1	0.468589
ATP1B3	CPEC T1	0.418573
LDOC1	CPEC T1	0.37652
FAM98C	CPEC T1	0.262667
ANAPC16	CPEC T1	0.317899
CACHD1	CPEC T1	0.254226
ANK2	CPEC T1	0.33469
FJX1	CPEC T1	0.389089
NR2F6	CPEC T1	0.293773
SMARCD3	CPEC T1	0.311346
C17orf89	CPEC T1	0.330451
ZNF226	CPEC T1	0.319851
EPHX2	CPEC T1	0.327432
MPST	CPEC T1	0.340784
RBM47	CPEC T1	0.283573
TM2D3	CPEC T1	0.309498
NCALD	CPEC T1	0.350296
FKBP1B	CPEC T1	0.299766
CDV3	CPEC T1	0.279584
SOX2	CPEC T1	0.459771
CNPY2	CPEC T1	0.328743
BLOC1S2	CPEC T1	0.397051
CCNI	CPEC T1	0.296816
C5orf24	CPEC T1	0.29764
ACAA2	CPEC T1	0.310529
HIF3A	CPEC T1	0.271029
TMEM80	CPEC T1	0.279183
ATP11C	CPEC T1	0.338533
SPTSSA	CPEC T1	0.32543
PAFAH1B3	CPEC T1	0.292579
KCNQ1OT1	CPEC T1	0.584721
SDR39U1	CPEC T1	0.353237
SALL2	CPEC T1	0.284798
KRT19	CPEC T1	0.382191
ILK	CPEC T1	0.395788
CD46	CPEC T1	0.348639
PRMT6	CPEC T1	0.273285
RASSF7	CPEC T1	0.288758
SMIM20	CPEC T1	0.329492
TIMM8B	CPEC T1	0.302337
PMF1	CPEC T1	0.329673
CASP6	CPEC T1	0.285583
C19orf53	CPEC T1	0.314236
TLE4	CPEC T1	0.423132
ZIC1	CPEC T1	0.344372
MAGEF1	CPEC T1	0.358691
SCD	CPEC T1	0.350322
TMED9	CPEC T1	0.349642
FAM200B	CPEC T1	0.344627
DDOST	CPEC T1	0.381965
NR2F2	CPEC T1	0.360832
RPUSD3	CPEC T1	0.297435
XBP1	CPEC T1	0.346736
RP11-71N10.1	CPEC T1	0.442879
C7orf73	CPEC T1	0.309105
DMD	CPEC T1	0.293213
PHYH	CPEC T1	0.252611
IFI27L1	CPEC T1	0.324991
SYS1	CPEC T1	0.303094
HLA-C	CPEC T1	0.307451
IFIT3	CPEC T1	0.371862
PABPC1	CPEC T1	0.313993
LINC01420	CPEC T1	0.27599
TM7SF2	CPEC T1	0.298452
KCTD1	CPEC T1	0.324668
ZIC4	CPEC T1	0.386503
PRCP	CPEC T1	0.341163
TNFRSF10B	CPEC T1	0.273902
ST6GALNAC3	CPEC T1	0.277758
DDX17	CPEC T1	0.399422
RBMX	CPEC T1	0.289929
TOPORS-AS1	CPEC T1	0.30983
SULF1	CPEC T1	0.387068
PTGR1	CPEC T1	0.35995
MAOB	CPEC T1	0.502921
RABAC1	CPEC T1	0.296121
ITSN1	CPEC T1	0.357269
CLPP	CPEC T1	0.351931
SPARCL1	CPEC T1	0.556259
NUCKS1	CPEC T1	0.338592
ARF5	CPEC T1	0.32994
SNRNP25	CPEC T1	0.318177
APRT	CPEC T1	0.365255
FUOM	CPEC T1	0.306124
SLC35E2B	CPEC T1	0.301439
ITM2B	CPEC T1	0.353232
CNPY4	CPEC T1	0.281878
SRGAP1	CPEC T1	0.295701
MMP23B	CPEC T1	0.34082
GLIS3	CPEC T1	0.252829
CLTA	CPEC T1	0.282584
CYB5R1	CPEC T1	0.386292
MPI	CPEC T1	0.268154
AEBP1	CPEC T1	0.323194
MT-ND3	CPEC T1	0.543257
COL4A5	CPEC T1	0.310781
SYTL1	CPEC T1	0.267673
SCAMP1	CPEC T1	0.336927
ING4	CPEC T1	0.317691
PUF60	CPEC T1	0.297616
TMEM97	CPEC T1	0.284962
SESN3	CPEC T1	0.2595
CECR5	CPEC T1	0.348686
SC5D	CPEC T1	0.252869
SPSB3	CPEC T1	0.297338
MOSPD3	CPEC T1	0.3004
PXDN	CPEC T1	0.256196
HEXA	CPEC T1	0.335504
CNN3	CPEC T1	0.34736
NBEAL1	CPEC T1	0.351491
PLEKHJ1	CPEC T1	0.333614
NQO1	CPEC T1	0.574224
ARL6IP5	CPEC T1	0.30146
BCAT1	CPEC T1	0.301788
APH1A	CPEC T1	0.320506
COL9A3	CPEC T1	0.39085
FAAP20	CPEC T1	0.286293
FXYD6	CPEC T1	0.274337
ATP1B1	CPEC T1	0.49255
ATP1A1	CPEC T1	0.275701
PKM	CPEC T1	0.25652
NMB	CPEC T1	0.292506
RFTN1	CPEC T1	0.280214
HPS4	CPEC T1	0.304023
IRF3	CPEC T1	0.265888
2024-09-11	CPEC T1	0.314677
FNDC4	CPEC T1	0.306851
FIBP	CPEC T1	0.297109
CNP	CPEC T1	0.308867
KRT8	CPEC T1	0.294976
RPS19BP1	CPEC T1	0.321145
SLIT2	CPEC T1	0.356769
TSC22D1	CPEC T1	0.329363
NPC2	CPEC T1	0.386271
ZFHX4	CPEC T1	0.367642
ABCD4	CPEC T1	0.300097
CHCHD1	CPEC T1	0.295733
GLB1	CPEC T1	0.322957
PA2G4	CPEC T1	0.323218
ZNF580	CPEC T1	0.293392
MXRA8	CPEC T1	0.339577
PIGS	CPEC T1	0.268293
FUNDC2	CPEC T1	0.293995
CISD1	CPEC T1	0.273216
POLR1D	CPEC T1	0.334379
IMP3	CPEC T1	0.294021
GABPB1-AS1	CPEC T1	0.388552
PON2	CPEC T1	0.315218
HSDL1	CPEC T1	0.254113
AKAP13	CPEC T1	0.270387
EBP	CPEC T1	0.295535
APOE	CPEC T1	0.612273
GAS1	CPEC T1	0.258393
MRPL49	CPEC T1	0.30244
GPI	CPEC T1	0.30753
MT-ND2	CPEC T1	0.499645
PRMT2	CPEC T1	0.325184
C1orf35	CPEC T1	0.302165
SPINT2	CPEC T1	0.275576
MT-ND4	CPEC T1	0.424659
RP11-119D9.1	CPEC T1	0.276306
CPE	CPEC T1	0.398412
BCAS4	CPEC T1	0.285477
EFNB2	CPEC T1	0.257958
SH3BP5	CPEC T1	0.310758
TIMM13	CPEC T1	0.251204
EXOSC4	CPEC T1	0.277985
NUMA1	CPEC T1	0.253422
MSMO1	CPEC T1	0.35618
DCTD	CPEC T1	0.291439
C16orf45	CPEC T1	0.290987
ZFP36L2	CPEC T1	0.328799
FDXR	CPEC T1	0.310379
NENF	CPEC T1	0.264443
GRN	CPEC T1	0.254143
COL1A2	CPEC T1	0.553561
FAM127B	CPEC T1	0.304777
EIF4B	CPEC T1	0.265842
ADCY2	CPEC T1	0.343538
DACH1	CPEC T1	0.295685
NFE2L1	CPEC T1	0.273783
PRTG	CPEC T1	0.332204
ARL6IP4	CPEC T1	0.250418
CENPV	CPEC T1	0.288181
MLLT11	CPEC T1	0.362796
DCXR	CPEC T1	0.283517
AIF1	CPEC T1	0.271497
PLEKHA5	CPEC T1	0.335348
NDUFA5	CPEC T1	0.277917
STARD10	CPEC T1	0.257451
ZSWIM7	CPEC T1	0.253968
EIF1B	CPEC T1	0.31733
HDDC2	CPEC T1	0.314024
LUC7L2	CPEC T1	0.277062
FBN2	CPEC T1	0.299986
HEXB	CPEC T1	0.269659
ZCRB1	CPEC T1	0.282209
PTRHD1	CPEC T1	0.311677
UBE2E2	CPEC T1	0.280994
TSR3	CPEC T1	0.260786
LINC00665	CPEC T1	0.267305
SMIM5	CPEC T1	0.263659
SLC25A5	CPEC T1	0.268114
IGF2BP2	CPEC T1	0.290171
SRSF8	CPEC T1	0.258136
ID2	CPEC T1	0.457809
DNASE2	CPEC T1	0.298095
TPGS1	CPEC T1	0.295244
GRSF1	CPEC T1	0.27565
THYN1	CPEC T1	0.25235
CBX3	CPEC T1	0.309361
LHFP	CPEC T1	0.252524
FLYWCH2	CPEC T1	0.275271
SREK1IP1	CPEC T1	0.334057
STC2	CPEC T1	0.40261
MYL6B	CPEC T1	0.301807
SPG21	CPEC T1	0.316613
BLOC1S4	CPEC T1	0.330133
PIGL	CPEC T1	0.251481
MVB12A	CPEC T1	0.291876
TMEM14C	CPEC T1	0.298779
GTF3A	CPEC T1	0.290351
ARL4D	CPEC T1	0.388435
NUDT14	CPEC T1	0.297297
ABHD14A	CPEC T1	0.30029
SYNE2	CPEC T1	0.292936
TMEM123	CPEC T1	0.33607
PLEKHA3	CPEC T1	0.291233
ARMCX3	CPEC T1	0.259019
EHMT2	CPEC T1	0.26203
HPS1	CPEC T1	0.255284
TMEM219	CPEC T1	0.265704
BST2	CPEC T1	0.373962
CHCHD10	CPEC T1	0.28583
APP	CPEC T1	0.321775
CCDC167	CPEC T1	0.300466
AP006222.2	CPEC T1	0.25453
RAB4A	CPEC T1	0.279905
DAP	CPEC T1	0.276225
MYO10	CPEC T1	0.38651
FEZ2	CPEC T1	0.264108
TRIP10	CPEC T1	0.252729
MAP3K13	CPEC T1	0.276539
GULP1	CPEC T1	0.362668
SLC3A2	CPEC T1	0.32563
RERG	CPEC T1	0.281126
TMEM42	CPEC T1	0.311396
CTGF	CPEC T1	0.638119
RAB11FIP1	CPEC T1	0.266447
PTPRF	CPEC T1	0.279056
TNPO1	CPEC T1	0.2744
MRPL45	CPEC T1	0.265717
H1F0	CPEC T1	0.273199
PHLDA1	CPEC T1	0.40278
SVBP	CPEC T1	0.281233
TXN2	CPEC T1	0.276515
CD200	CPEC T1	0.28009
NOTCH2	CPEC T1	0.25306
WDR86	CPEC T1	0.254377
TPM4	CPEC T1	0.327109
PPP1CA	CPEC T1	0.308271
MRPL40	CPEC T1	0.253494
TCAF1	CPEC T1	0.284458
DBI	CPEC T1	0.3076
BAD	CPEC T1	0.257096
LRRC41	CPEC T1	0.265217
SLC2A1	CPEC T1	0.423557
RAB6A	CPEC T1	0.250442
MACF1	CPEC T1	0.250005
CALR	CPEC T1	0.30075
SEC11A	CPEC T1	0.266761
STXBP2	CPEC T1	0.277858
CALU	CPEC T1	0.293603
AGR3	CPEC T1	0.434407
CRB2	CPEC T1	0.267004
CDC40	CPEC T1	0.254915
IDH3G	CPEC T1	0.272639
EGR1	CPEC T1	0.278462
MRPL10	CPEC T1	0.257698
FBXO21	CPEC T1	0.28511
PAM	CPEC T1	0.289648
PPP1CC	CPEC T1	0.266712
JUNB	CPEC T1	0.375022
SUPT3H	CPEC T1	0.278337
CCDC74B	CPEC T1	0.34738
SDC2	CPEC T1	0.261126
SET	CPEC T1	0.258416
LUC7L3	CPEC T1	0.273759
MIF4GD	CPEC T1	0.257486
CYR61	CPEC T1	0.305772
HSPA5	CPEC T1	0.319993
MT-ATP6	CPEC T1	0.324509
SAT1	CPEC T1	0.260642
EIF1AX	CPEC T1	0.25318
EPRS	CPEC T1	0.250028
NLRP1	CPEC T1	0.376102
RSL1D1	CPEC T1	0.267098
ID1	CPEC T1	0.406449
MRPL17	CPEC T1	0.281716
2024-03-06	CPEC T1	0.280339
C22orf39	CPEC T1	0.258577
RBP1	CPEC T1	0.250156
CD164	CPEC T1	0.263447
GRAMD3	CPEC T1	0.328104
NDUFV1	CPEC T1	0.271374
TUBB2B	CPEC T1	0.399039
PSAP	CPEC T1	0.296059
N4BP2L2	CPEC T1	0.276801
ABHD2	CPEC T1	0.251179
EFEMP1	CPEC T1	0.259695
PDIA6	CPEC T1	0.254832
TNRC6B	CPEC T1	0.279758
QARS	CPEC T1	0.260672
MT-CYB	CPEC T1	0.481955
IVNS1ABP	CPEC T1	0.26732
TCF4	CPEC T1	0.276022
MT-ND6	CPEC T1	0.301356
ADGRV1	CPEC T1	0.251813
NUCB1	CPEC T1	0.251864
APLP2	CPEC T1	0.285854
HBP1	CPEC T1	0.258149
ISOC1	CPEC T1	0.255943
GPM6B	CPEC T1	0.297788
RSRP1	CPEC T1	0.262089
ITM2C	CPEC T1	0.326165
C9orf24	CPEC T1	0.333955
CDC20B	CPEC T2	3.63079
CDK1	CPEC T2	2.67831
DYNLL1	CPEC T2	1.66823
CKS1B	CPEC T2	2.16129
PTGES3	CPEC T2	2.00841
PSIP1	CPEC T2	1.716
CKS2	CPEC T2	2.7312
CHCHD2	CPEC T2	1.37974
NEK2	CPEC T2	1.74483
HSP90AA1	CPEC T2	2.23884
CCNO	CPEC T2	3.7446
CDC20	CPEC T2	1.83461
RUVBL2	CPEC T2	1.6696
PSMC3	CPEC T2	1.57442
HSPE1	CPEC T2	1.89919
TUBB4B	CPEC T2	1.7429
UBE2C	CPEC T2	2.308
MUC12	CPEC T2	1.82956
CDK2AP2	CPEC T2	3.62499
NUDC	CPEC T2	1.2231
H3F3B	CPEC T2	1.19637
PTTG1	CPEC T2	2.07899
H2AFZ	CPEC T2	1.22477
TUBG1	CPEC T2	1.7277
TOP2A	CPEC T2	1.43483
KPNA2	CPEC T2	1.43214
RNASEH2A	CPEC T2	1.51323
PLK4	CPEC T2	1.22432
DLGAP5	CPEC T2	1.18985
CENPK	CPEC T2	1.17169
TPPP3	CPEC T2	1.5354
CDKN2D	CPEC T2	1.41947
USP13	CPEC T2	1.42041
CCNB1	CPEC T2	1.50637
PTN	CPEC T2	1.82715
PSENEN	CPEC T2	1.41264
LRWD1	CPEC T2	1.38627
ALDOA	CPEC T2	0.879471
MELK	CPEC T2	1.00692
EIF2S2	CPEC T2	1.21097
CCNB2	CPEC T2	1.20763
RSPH9	CPEC T2	1.35562
RANBP1	CPEC T2	1.30706
HSPA8	CPEC T2	1.67069
SNRPG	CPEC T2	1.05965
DNAAF3	CPEC T2	1.19756
FOXJ1	CPEC T2	1.98609
OAT	CPEC T2	1.35056
TMEM14B	CPEC T2	1.14768
CENPF	CPEC T2	1.65407
LRRC26	CPEC T2	1.19554
IFT22	CPEC T2	1.0321
DNAJA1	CPEC T2	1.31955
MAD2L1	CPEC T2	1.16971
TPX2	CPEC T2	0.934984
PLK1	CPEC T2	1.05512
BTG3	CPEC T2	1.7699
SGOL2	CPEC T2	0.982736
TCP1	CPEC T2	1.34725
HES6	CPEC T2	1.69304
HSPH1	CPEC T2	1.42573
HSPD1	CPEC T2	1.10512
AURKA	CPEC T2	1.02839
C5orf49	CPEC T2	0.999056
CALM1	CPEC T2	1.00823
CCDC34	CPEC T2	1.15734
CCDC181	CPEC T2	1.14177
PARK7	CPEC T2	0.814615
HIST1H1C	CPEC T2	1.86153
UBE2S	CPEC T2	1.59954
CALM3	CPEC T2	1.06598
STIP1	CPEC T2	1.13628
TUBA1A	CPEC T2	0.798182
YWHAH	CPEC T2	1.22377
DYNLT1	CPEC T2	0.821045
SKA3	CPEC T2	0.752318
ST13	CPEC T2	0.791223
COX7A2	CPEC T2	0.701704
CENPW	CPEC T2	1.22461
HIST1H2BC	CPEC T2	0.970472
ZNF295-AS1	CPEC T2	1.1068
SSB	CPEC T2	0.915491
POC1A	CPEC T2	0.693825
YWHAE	CPEC T2	0.751536
CSRP2	CPEC T2	1.06798
NDUFAF3	CPEC T2	0.939809
CHORDC1	CPEC T2	1.05398
CCNA1	CPEC T2	1.06969
SMC4	CPEC T2	0.980356
TSGA10	CPEC T2	0.991971
CCT5	CPEC T2	0.993265
CCDC74A	CPEC T2	1.17869
TM7SF3	CPEC T2	1.03402
RP11-263K19.4	CPEC T2	1.37357
NUF2	CPEC T2	0.678435
BIRC5	CPEC T2	0.781736
ENO1	CPEC T2	0.623125
KDELC2	CPEC T2	0.902188
NME5	CPEC T2	1.02551
SMIM14	CPEC T2	0.936907
PNMA1	CPEC T2	1.04603
HSP90AB1	CPEC T2	0.829505
KIF22	CPEC T2	0.947298
RUVBL1	CPEC T2	0.953131
SLC25A4	CPEC T2	1.06615
ODF2L	CPEC T2	1.00004
RP11-620J15.3	CPEC T2	1.01956
DEPDC1	CPEC T2	0.635624
HIST1H2BJ	CPEC T2	0.614538
SPA17	CPEC T2	0.984988
CBY1	CPEC T2	0.907717
GTF2A2	CPEC T2	0.946184
CCT4	CPEC T2	0.909837
H2AFV	CPEC T2	0.848636
CFDP1	CPEC T2	0.865391
HIST1H2AC	CPEC T2	1.22409
ZMYND10	CPEC T2	0.848252
TMEM31	CPEC T2	1.00604
ROPN1L	CPEC T2	1.00784
CCT7	CPEC T2	0.838354
VRK3	CPEC T2	0.902975
CFAP36	CPEC T2	0.912261
FAM216B	CPEC T2	1.19145
SPAG6	CPEC T2	0.818719
UQCC2	CPEC T2	0.942313
CENPU	CPEC T2	0.586776
PSMA4	CPEC T2	0.795958
CCT6A	CPEC T2	0.840935
BANF1	CPEC T2	0.728885
PBK	CPEC T2	0.657611
MORF4L2	CPEC T2	0.686324
C21orf59	CPEC T2	0.788799
SPATA18	CPEC T2	0.874086
FAM183A	CPEC T2	0.915512
VDAC3	CPEC T2	0.850723
PRADC1	CPEC T2	0.92873
KIF23	CPEC T2	0.596509
CALM2	CPEC T2	0.570484
SGOL1	CPEC T2	0.567434
C4orf47	CPEC T2	0.894087
ANXA1	CPEC T2	1.20786
SLC25A14	CPEC T2	0.798182
AHI1	CPEC T2	0.886645
KIF9	CPEC T2	0.753027
TACC3	CPEC T2	0.561432
FAM229B	CPEC T2	0.904417
PPID	CPEC T2	0.859867
BUB3	CPEC T2	0.855446
IFT27	CPEC T2	0.818314
LINC00488	CPEC T2	0.703746
PITPNM1	CPEC T2	0.950829
PPP1R2	CPEC T2	1.17399
IK	CPEC T2	0.764414
KATNAL2	CPEC T2	0.727082
CCDC171	CPEC T2	0.733272
SNAPC1	CPEC T2	0.938043
E2F7	CPEC T2	0.602573
C11orf88	CPEC T2	0.77548
IGFBPL1	CPEC T2	0.62161
ARL6	CPEC T2	0.653481
GTF2E2	CPEC T2	0.708586
CEP152	CPEC T2	0.509815
ANLN	CPEC T2	0.497082
RP11-983P16.4	CPEC T2	0.937563
NPTX2	CPEC T2	0.716351
THOC7	CPEC T2	0.797431
C11orf16	CPEC T2	0.632517
TAGLN2	CPEC T2	1.00776
PSME2	CPEC T2	0.941457
CEP78	CPEC T2	0.734603
LRRC46	CPEC T2	0.962603
SYT5	CPEC T2	0.585537
MIS18A	CPEC T2	0.673092
RFK	CPEC T2	0.723389
NUDT15	CPEC T2	0.71904
MEAF6	CPEC T2	0.650979
COPS8	CPEC T2	0.695204
ACTR6	CPEC T2	0.742187
MAZ	CPEC T2	0.752104
SNX3	CPEC T2	0.67851
EZH2	CPEC T2	0.833797
ASF1B	CPEC T2	0.603964
PCM1	CPEC T2	0.917463
PGK1	CPEC T2	0.606096
SRI	CPEC T2	0.805063
TUBA1B	CPEC T2	0.727744
HSPBP1	CPEC T2	0.781698
SHFM1	CPEC T2	0.555662
IFT57	CPEC T2	0.735771
SLF1	CPEC T2	0.684053
PPIF	CPEC T2	0.793563
MDM1	CPEC T2	0.692385
NUP93	CPEC T2	0.702217
C20orf85	CPEC T2	1.34106
CLU	CPEC T2	1.22421
NDUFS5	CPEC T2	0.573683
FOXN4	CPEC T2	0.41949
PSMB7	CPEC T2	0.601033
IFT52	CPEC T2	0.758326
FAM216A	CPEC T2	0.723642
AGPAT2	CPEC T2	0.85159
TRIP13	CPEC T2	0.505506
CCDC138	CPEC T2	0.715399
SUPT20H	CPEC T2	0.723319
HSPB1	CPEC T2	0.98473
TEKT1	CPEC T2	0.706419
ERCC1	CPEC T2	0.769462
CEP135	CPEC T2	0.485158
ENKUR	CPEC T2	0.704763
RIBC2	CPEC T2	0.896461
CACYBP	CPEC T2	0.901057
MRPL18	CPEC T2	0.719424
RPL39L	CPEC T2	0.684083
DNAJB6	CPEC T2	0.641988
CKAP2L	CPEC T2	0.375008
PAIP2	CPEC T2	0.553819
IFT43	CPEC T2	0.658658
LRP2BP	CPEC T2	0.735722
SLC4A8	CPEC T2	0.405713
KIF20B	CPEC T2	0.552636
RNF6	CPEC T2	0.660928
PTMA	CPEC T2	1.5007
ACTL6A	CPEC T2	0.62447
CH17-125A10.2	CPEC T2	0.522215
CCT3	CPEC T2	0.658506
KIF19	CPEC T2	0.624328
HIST2H2BE	CPEC T2	0.745278
MCIDAS	CPEC T2	0.370785
EMC4	CPEC T2	0.726436
LACTB2	CPEC T2	0.545499
MYO5B	CPEC T2	0.467457
KIFC1	CPEC T2	0.458668
PIM2	CPEC T2	0.478927
SSRP1	CPEC T2	0.727184
BUB1	CPEC T2	0.441833
CHAF1B	CPEC T2	0.42785
EFCAB11	CPEC T2	0.54977
CD36	CPEC T2	0.718206
CENPJ	CPEC T2	0.345478
C9orf9	CPEC T2	0.851405
SKP1	CPEC T2	0.417198
CNTRL	CPEC T2	0.674164
BBIP1	CPEC T2	0.661395
CCDC173	CPEC T2	0.678455
TCTEX1D2	CPEC T2	0.635103
AKR7A2	CPEC T2	0.777321
RWDD4	CPEC T2	0.581643
DAZAP2	CPEC T2	0.610898
SPRTN	CPEC T2	0.554828
COX6C	CPEC T2	0.58944
OAZ1	CPEC T2	0.469253
FILIP1	CPEC T2	0.510098
EIF2B4	CPEC T2	0.673748
PRC1	CPEC T2	0.370989
DHFR	CPEC T2	0.571883
ACADVL	CPEC T2	0.580488
RUNDC3B	CPEC T2	0.479975
CCDC18	CPEC T2	0.378118
POMP	CPEC T2	0.506186
EFCAB2	CPEC T2	0.664319
STMND1	CPEC T2	0.708461
CEP120	CPEC T2	0.450455
TSEN34	CPEC T2	0.683671
HIGD1A	CPEC T2	0.572181
PAPOLA	CPEC T2	0.656622
HNRNPM	CPEC T2	0.585363
CAPSL	CPEC T2	0.730087
PPIL6	CPEC T2	0.764297
TMEM200C	CPEC T2	0.402783
CYTH2	CPEC T2	0.574592
HIST1H2BD	CPEC T2	0.596833
TULP3	CPEC T2	0.620043
DYX1C1	CPEC T2	0.662742
WDR54	CPEC T2	0.577098
ODF2	CPEC T2	0.612024
CCDC14	CPEC T2	0.683126
PSMB1	CPEC T2	0.449987
WBP11	CPEC T2	0.627831
TCEB2	CPEC T2	0.404369
COA1	CPEC T2	0.635206
ISCA2	CPEC T2	0.627276
ACTN1	CPEC T2	0.672573
C8orf88	CPEC T2	0.401154
S100A10	CPEC T2	1.07071
COPRS	CPEC T2	0.689281
CBFB	CPEC T2	0.565762
RP11-395B7.4	CPEC T2	0.367464
ORC6	CPEC T2	0.390856
RP11-33N16.2	CPEC T2	0.440886
TFPI	CPEC T2	1.08215
HMGB2	CPEC T2	0.740761
AK1	CPEC T2	0.831317
SPATA33	CPEC T2	0.560752
IFT81	CPEC T2	0.630493
DDX5	CPEC T2	0.508699
TTK	CPEC T2	0.33325
SPAG4	CPEC T2	0.731674
SS18	CPEC T2	0.569129
UCP2	CPEC T2	0.590678
PPP1R42	CPEC T2	0.699785
P4HTM	CPEC T2	0.77522
CKB	CPEC T2	1.23641
CFAP45	CPEC T2	0.62297
COCH	CPEC T2	0.402465
TBC1D31	CPEC T2	0.317007
C8orf48	CPEC T2	0.452571
RAB7A	CPEC T2	0.530747
ERICH2	CPEC T2	0.559762
TECR	CPEC T2	0.692726
RACGAP1	CPEC T2	0.369932
ANKRD37	CPEC T2	0.70162
UQCRFS1	CPEC T2	0.546201
RAB11A	CPEC T2	0.609703
RPAP3	CPEC T2	0.496956
ZNF544	CPEC T2	0.522986
ZNRF1	CPEC T2	0.449013
DNAL1	CPEC T2	0.592217
PRR13	CPEC T2	0.676548
NUP85	CPEC T2	0.422508
OSCP1	CPEC T2	0.62345
C14orf142	CPEC T2	0.675543
TMEM231	CPEC T2	0.603894
DDX39A	CPEC T2	0.40814
PPME1	CPEC T2	0.59808
2024-03-10	CPEC T2	0.583913
SPAG16	CPEC T2	0.459827
MRPL57	CPEC T2	0.574615
C7orf57	CPEC T2	0.577332
ADIPOR1	CPEC T2	0.625745
HACD3	CPEC T2	0.755087
SRSF5	CPEC T2	0.558041
TTC26	CPEC T2	0.518779
PPP1R32	CPEC T2	0.613222
SMKR1	CPEC T2	0.553532
CISD2	CPEC T2	0.680704
ILF2	CPEC T2	0.546689
ECT2	CPEC T2	0.399919
SLC51B	CPEC T2	0.354183
SUGP2	CPEC T2	0.528958
CEP19	CPEC T2	0.583926
ZWINT	CPEC T2	0.359772
C12orf76	CPEC T2	0.594123
ZC3H18	CPEC T2	0.665329
C1orf43	CPEC T2	0.506208
VAMP7	CPEC T2	0.435043
MED25	CPEC T2	0.545599
CEP128	CPEC T2	0.330194
PRPF3	CPEC T2	0.35783
BCL2L12	CPEC T2	0.450029
CDKN3	CPEC T2	0.280612
CTNNBIP1	CPEC T2	0.527068
ACSL3	CPEC T2	0.550873
NPHP1	CPEC T2	0.581526
C12orf75	CPEC T2	0.560105
SRSF9	CPEC T2	0.389021
SEC61G	CPEC T2	0.378193
LINC01513	CPEC T2	0.486734
NAP1L1	CPEC T2	0.530718
HNRNPF	CPEC T2	0.485414
CXXC5	CPEC T2	0.582295
LSM5	CPEC T2	0.496801
GLA	CPEC T2	0.514982
KIF5B	CPEC T2	0.551477
MORN2	CPEC T2	0.466623
RP11-506H20.1	CPEC T2	0.283721
PSMB3	CPEC T2	0.456489
GDI1	CPEC T2	0.459449
AK6	CPEC T2	0.614438
MB	CPEC T2	0.655048
USMG5	CPEC T2	0.42035
NEK10	CPEC T2	0.380549
B9D2	CPEC T2	0.460412
DNAJB13	CPEC T2	0.528236
NRAV	CPEC T2	0.52187
RSPH1	CPEC T2	0.520969
APOO	CPEC T2	0.491382
CFAP206	CPEC T2	0.500553
RBKS	CPEC T2	0.433032
HSPA4L	CPEC T2	0.501248
IQCG	CPEC T2	0.554797
SSNA1	CPEC T2	0.511002
UFC1	CPEC T2	0.537469
DNAJB4	CPEC T2	0.43375
PSMA3	CPEC T2	0.524744
LIMCH1	CPEC T2	0.449385
HIST1H3H	CPEC T2	0.348753
RAMP1	CPEC T2	0.647808
DYNC1LI1	CPEC T2	0.45604
INAFM1	CPEC T2	0.479468
CCDC77	CPEC T2	0.345745
IQCC	CPEC T2	0.293904
LRP11	CPEC T2	0.451488
CEP70	CPEC T2	0.420367
MNAT1	CPEC T2	0.528424
PPP4C	CPEC T2	0.415714
NELFE	CPEC T2	0.466126
EIF5A	CPEC T2	0.546187
CDK7	CPEC T2	0.455675
ATP6V1D	CPEC T2	0.557242
TAX1BP1	CPEC T2	0.463938
IDH2	CPEC T2	0.629564
DDAH1	CPEC T2	0.421761
CCDC96	CPEC T2	0.40702
CHAF1A	CPEC T2	0.305911
C20orf96	CPEC T2	0.589971
SASS6	CPEC T2	0.274954
VCP	CPEC T2	0.516455
CMC2	CPEC T2	0.520795
PEA15	CPEC T2	0.334605
HSBP1	CPEC T2	0.424579
C14orf37	CPEC T2	0.496939
KPNA3	CPEC T2	0.408406
PRR32	CPEC T2	0.653986
KIF3A	CPEC T2	0.456382
PCGF6	CPEC T2	0.353013
TTC5	CPEC T2	0.473059
REV3L	CPEC T2	0.403912
ALKBH5	CPEC T2	0.640044
DERL3	CPEC T2	0.588972
CFAP20	CPEC T2	0.533149
UBE2D2	CPEC T2	0.443675
MLF1	CPEC T2	0.374312
KDM1A	CPEC T2	0.49831
LSM3	CPEC T2	0.437802
AHSA1	CPEC T2	0.527939
CDH23	CPEC T2	0.358366
DNAI1	CPEC T2	0.474519
UBB	CPEC T2	0.413719
MIS18BP1	CPEC T2	0.312153
ARMC4	CPEC T2	0.399063
LRR1	CPEC T2	0.298659
CHMP4B	CPEC T2	0.502943
HAGH	CPEC T2	0.503805
ACAT1	CPEC T2	0.506253
AKAP14	CPEC T2	0.561646
TRAF3IP1	CPEC T2	0.428047
AURKAIP1	CPEC T2	0.451502
TXNDC12	CPEC T2	0.514527
GLRX3	CPEC T2	0.422195
SUMO1	CPEC T2	0.35952
KNSTRN	CPEC T2	0.339313
STRAP	CPEC T2	0.518432
MAPRE3	CPEC T2	0.513792
IL5RA	CPEC T2	0.292733
C11orf74	CPEC T2	0.546269
PFDN2	CPEC T2	0.440659
DUSP14	CPEC T2	0.484441
UBXN11	CPEC T2	0.44614
PNPT1	CPEC T2	0.326974
SNF8	CPEC T2	0.49806
RAD51AP1	CPEC T2	0.314861
CCDC65	CPEC T2	0.525792
ERH	CPEC T2	0.328339
FAM96B	CPEC T2	0.415662
RP11-356K23.1	CPEC T2	0.766407
TRIM28	CPEC T2	0.42013
ANKRD54	CPEC T2	0.506754
MEST	CPEC T2	0.63012
CDS1	CPEC T2	0.584721
BZW1	CPEC T2	0.4532
WDR63	CPEC T2	0.424712
ACTN4	CPEC T2	0.487119
MEA1	CPEC T2	0.519599
GSPT1	CPEC T2	0.457436
CEP95	CPEC T2	0.389131
EVL	CPEC T2	0.808901
ZNHIT2	CPEC T2	0.434276
PHTF1	CPEC T2	0.551712
GCLM	CPEC T2	0.466005
TUSC2	CPEC T2	0.450166
RSPH4A	CPEC T2	0.444007
GPN3	CPEC T2	0.395376
COX17	CPEC T2	0.449377
NME7	CPEC T2	0.455862
KLHDC9	CPEC T2	0.451609
FUZ	CPEC T2	0.496839
PRSS23	CPEC T2	0.690261
SUB1	CPEC T2	0.37284
DNTTIP1	CPEC T2	0.38975
PSMD8	CPEC T2	0.383024
AK8	CPEC T2	0.424552
RP13-131K19.7	CPEC T2	0.37427
MED30	CPEC T2	0.443318
TBC1D15	CPEC T2	0.433658
PRKAR2A	CPEC T2	0.491391
CCDC113	CPEC T2	0.455006
WARS	CPEC T2	0.355249
C22orf15	CPEC T2	0.756972
DNALI1	CPEC T2	0.395077
RHEB	CPEC T2	0.42259
SPATA17	CPEC T2	0.472614
SPCS1	CPEC T2	0.389712
TIMM23	CPEC T2	0.388452
OTUD4	CPEC T2	0.290216
HECTD2	CPEC T2	0.343133
RP11-368I7.4	CPEC T2	0.530271
CCDC191	CPEC T2	0.407643
GSKIP	CPEC T2	0.499228
PSMD14	CPEC T2	0.431497
RP11-834C11.4	CPEC T2	0.76474
FAM92B	CPEC T2	0.596639
RPGR	CPEC T2	0.482182
VRK1	CPEC T2	0.359935
CEP41	CPEC T2	0.411807
AMN1	CPEC T2	0.388755
ZSCAN1	CPEC T2	0.463102
LRRIQ1	CPEC T2	0.482681
H2AFY	CPEC T2	0.543217
ITGB3BP	CPEC T2	0.402248
MALAT1	CPEC T2	0.476815
C16orf46	CPEC T2	0.418577
C11orf70	CPEC T2	0.651542
FOPNL	CPEC T2	0.411675
KCTD13	CPEC T2	0.378542
TPI1	CPEC T2	0.375991
IDH3A	CPEC T2	0.322262
AK7	CPEC T2	0.356943
SMYD2	CPEC T2	0.398317
CD58	CPEC T2	0.304343
NTM	CPEC T2	0.337554
PIH1D2	CPEC T2	0.496861
CCDC78	CPEC T2	0.607576
ABTB1	CPEC T2	0.452897
LRRCC1	CPEC T2	0.27761
CLDN12	CPEC T2	0.287452
KIAA0825	CPEC T2	0.270127
C9orf116	CPEC T2	0.468348
MBOAT7	CPEC T2	0.598831
CASP3	CPEC T2	0.549516
KCNMB1	CPEC T2	0.464055
C16orf59	CPEC T2	0.262595
ZCCHC12	CPEC T2	0.484653
PCMT1	CPEC T2	0.450905
FGFR1OP	CPEC T2	0.366464
CEBPG	CPEC T2	0.286909
GALNS	CPEC T2	0.419722
GGNBP2	CPEC T2	0.362429
CHMP2B	CPEC T2	0.447597
BASP1	CPEC T2	0.463068
POC5	CPEC T2	0.274548
API5	CPEC T2	0.352333
TNFRSF12A	CPEC T2	0.690399
RANBP9	CPEC T2	0.348969
WDR61	CPEC T2	0.435921
AK9	CPEC T2	0.412169
MEIG1	CPEC T2	0.33009
PPP1R14C	CPEC T2	0.530379
CCDC157	CPEC T2	0.424804
RSBN1	CPEC T2	0.38828
HIST1H2AE	CPEC T2	0.420154
FXR1	CPEC T2	0.404309
METTL10	CPEC T2	0.40799
CEP164	CPEC T2	0.32256
CCDC180	CPEC T2	0.347306
YBX3	CPEC T2	0.473545
PGAM1	CPEC T2	0.384088
PLK2	CPEC T2	0.460645
SUGT1	CPEC T2	0.422971
FKBP4	CPEC T2	0.465365
RNF32	CPEC T2	0.430911
FANK1	CPEC T2	0.400825
MINOS1	CPEC T2	0.407491
TAGLN3	CPEC T2	0.540277
ATP5B	CPEC T2	0.366843
STRBP	CPEC T2	0.373117
CCDC170	CPEC T2	0.411399
CDT1	CPEC T2	0.354572
C9orf135	CPEC T2	0.456106
UXT	CPEC T2	0.388178
PSMB5	CPEC T2	0.269098
EWSR1	CPEC T2	0.381073
CTD-3184A7.4	CPEC T2	0.723419
SAXO2	CPEC T2	0.384632
ARPC2	CPEC T2	0.311672
FBXO36	CPEC T2	0.352719
SHOC2	CPEC T2	0.358789
YPEL5	CPEC T2	0.439233
PLOD2	CPEC T2	0.441534
RPS26	CPEC T2	0.330474
C14orf79	CPEC T2	0.374731
UTRN	CPEC T2	0.344671
CRIP2	CPEC T2	0.409848
VIM	CPEC T2	0.776262
NGEF	CPEC T2	0.35133
SRSF7	CPEC T2	0.468175
SLIRP	CPEC T2	0.355463
SNRPD1	CPEC T2	0.366359
LYRM1	CPEC T2	0.419495
ADRM1	CPEC T2	0.422551
LUC7L	CPEC T2	0.260051
WRAP53	CPEC T2	0.409099
TXN	CPEC T2	0.430841
PSMB2	CPEC T2	0.325189
UBE2M	CPEC T2	0.360219
KIF2A	CPEC T2	0.354381
UBE2T	CPEC T2	0.304746
CCT2	CPEC T2	0.357832
CNOT10	CPEC T2	0.268358
ADGB	CPEC T2	0.362114
BIN3	CPEC T2	0.328356
HOXA-AS2	CPEC T2	0.296641
BUD31	CPEC T2	0.401441
CIB1	CPEC T2	0.463851
LCA5L	CPEC T2	0.387934
TUBB6	CPEC T2	0.496168
ABAT	CPEC T2	0.427484
LINC01330	CPEC T2	0.481869
ACP1	CPEC T2	0.31774
2024-09-07	CPEC T2	0.335828
FAM174A	CPEC T2	0.40191
TSN	CPEC T2	0.365329
PRDX1	CPEC T2	0.39738
CNTLN	CPEC T2	0.329467
WIPI2	CPEC T2	0.367994
EML1	CPEC T2	0.387196
ANAPC7	CPEC T2	0.27135
SNAPC3	CPEC T2	0.415849
NARF	CPEC T2	0.422511
TCEB1	CPEC T2	0.323062
EMC3	CPEC T2	0.435097
PLD3	CPEC T2	0.539695
LSM14A	CPEC T2	0.409249
BBS12	CPEC T2	0.347238
DPY19L1	CPEC T2	0.292107
MRPL47	CPEC T2	0.431873
CFAP126	CPEC T2	0.284323
UBE2A	CPEC T2	0.389531
XRCC4	CPEC T2	0.279963
PIBF1	CPEC T2	0.29161
RPF1	CPEC T2	0.371103
EIF4A1	CPEC T2	0.369265
FBXW9	CPEC T2	0.372131
ANKRD66	CPEC T2	0.422305
CCDC60	CPEC T2	0.31349
CFAP97	CPEC T2	0.351715
PSMA7	CPEC T2	0.317566
GALNT18	CPEC T2	0.265081
EZR	CPEC T2	0.393691
ST7	CPEC T2	0.301451
NOP56	CPEC T2	0.454094
BCAP31	CPEC T2	0.464409
KATNAL1	CPEC T2	0.305601
MKKS	CPEC T2	0.369041
THOP1	CPEC T2	0.301076
DPH3	CPEC T2	0.315235
PSMC1	CPEC T2	0.359855
IQCK	CPEC T2	0.432281
RBM8A	CPEC T2	0.291771
SRD5A3	CPEC T2	0.287675
SMAP2	CPEC T2	0.252613
DTYMK	CPEC T2	0.287614
SF3B6	CPEC T2	0.314371
PPP1R15A	CPEC T2	0.366684
DNAJB1	CPEC T2	0.449454
ENDOG	CPEC T2	0.415572
SRRM2-AS1	CPEC T2	0.304994
FAM161A	CPEC T2	0.328534
EFCAB1	CPEC T2	0.455563
PLEKHB2	CPEC T2	0.34148
STYXL1	CPEC T2	0.373071
DNAH12	CPEC T2	0.37942
CCDC81	CPEC T2	0.293931
EBNA1BP2	CPEC T2	0.350847
AGO2	CPEC T2	0.275174
NOSIP	CPEC T2	0.388086
TSG101	CPEC T2	0.352959
UFD1L	CPEC T2	0.299868
CFAP221	CPEC T2	0.355618
UAP1	CPEC T2	0.315146
C10orf107	CPEC T2	0.408535
IPO11	CPEC T2	0.267293
KLF2	CPEC T2	0.270815
DSTN	CPEC T2	0.402001
C6orf118	CPEC T2	0.392752
ANXA2	CPEC T2	0.294337
LRRC71	CPEC T2	0.35542
IFT74	CPEC T2	0.357599
ARL1	CPEC T2	0.344423
CBX1	CPEC T2	0.353783
ARMC3	CPEC T2	0.412065
GNG7	CPEC T2	0.387137
CCT8	CPEC T2	0.364675
ATP6V1E1	CPEC T2	0.303976
PSMD1	CPEC T2	0.326815
DYNC2LI1	CPEC T2	0.367957
DNAJA2	CPEC T2	0.253087
MRPL22	CPEC T2	0.344285
RAC1	CPEC T2	0.283183
SNRPB	CPEC T2	0.32154
C11orf49	CPEC T2	0.32162
ERGIC2	CPEC T2	0.331787
TAF9	CPEC T2	0.358955
UBAP2L	CPEC T2	0.326263
TMEM59	CPEC T2	0.409773
XXbac-BPG308J9.3	CPEC T2	0.456056
TTLL7	CPEC T2	0.274963
MIER2	CPEC T2	0.301479
GPR137B	CPEC T2	0.290016
CDCA4	CPEC T2	0.250517
CCDC82	CPEC T2	0.325846
GALNT1	CPEC T2	0.274685
GLT8D1	CPEC T2	0.374998
PSMD6	CPEC T2	0.252663
EXOSC3	CPEC T2	0.277849
C6orf52	CPEC T2	0.34523
SAP18	CPEC T2	0.266234
TPRKB	CPEC T2	0.307987
NUP37	CPEC T2	0.288667
CASC10	CPEC T2	0.343007
NEAT1	CPEC T2	0.653064
C14orf80	CPEC T2	0.263607
CASC1	CPEC T2	0.312155
PCOLCE	CPEC T2	0.311917
ULK4	CPEC T2	0.271959
LIMS1	CPEC T2	0.404817
LSM7	CPEC T2	0.518521
MAL2	CPEC T2	0.402106
DNAAF2	CPEC T2	0.337059
LRRC10B	CPEC T2	0.270902
LINC01184	CPEC T2	0.309871
SIVA1	CPEC T2	0.350113
KIAA1841	CPEC T2	0.279093
CLUAP1	CPEC T2	0.38497
CDC27	CPEC T2	0.251215
ZNF84	CPEC T2	0.321565
NUP62CL	CPEC T2	0.326426
CYCS	CPEC T2	0.313078
CDC37L1	CPEC T2	0.254932
TMX4	CPEC T2	0.318684
C11orf97	CPEC T2	0.33475
RB1CC1	CPEC T2	0.278569
LRRC73	CPEC T2	0.333002
DALRD3	CPEC T2	0.359014
ELAVL1	CPEC T2	0.326752
ZNHIT1	CPEC T2	0.328141
DAW1	CPEC T2	0.332191
DLAT	CPEC T2	0.279914
KLHL7	CPEC T2	0.356988
ATP6V0D1	CPEC T2	0.364997
TGIF1	CPEC T2	0.375774
TSPAN2	CPEC T2	0.30757
GADD45B	CPEC T2	0.57811
NAA20	CPEC T2	0.345329
G2E3	CPEC T2	0.289158
LRRC6	CPEC T2	0.346462
MOK	CPEC T2	0.291012
PRPF40A	CPEC T2	0.33679
SAFB	CPEC T2	0.312292
RP3-329E20.2	CPEC T2	0.283988
SAE1	CPEC T2	0.291657
PTCD3	CPEC T2	0.312606
RIBC1	CPEC T2	0.283813
SMUG1	CPEC T2	0.3
WRB	CPEC T2	0.324523
FAM104A	CPEC T2	0.316817
FAM92A1	CPEC T2	0.333458
SLC36A4	CPEC T2	0.35008
RNF126	CPEC T2	0.288185
MRPL20	CPEC T2	0.303364
GHITM	CPEC T2	0.279412
MYH10	CPEC T2	0.324149
SH3GLB2	CPEC T2	0.273318
RFC4	CPEC T2	0.25355
THOC3	CPEC T2	0.256239
SARAF	CPEC T2	0.33572
PPP4R3A	CPEC T2	0.406097
CAMTA1	CPEC T2	0.346427
EFHC1	CPEC T2	0.352438
SRSF3	CPEC T2	0.366292
PHF10	CPEC T2	0.298827
NKX6-1	CPEC T2	0.28071
LINC00094	CPEC T2	0.294811
CDKN1A	CPEC T2	0.327744
NDUFA7	CPEC T2	0.321559
SRGAP2B	CPEC T2	0.278904
MRPL43	CPEC T2	0.689382
BBOF1	CPEC T2	0.308779
MAP9	CPEC T2	0.328323
SUN1	CPEC T2	0.325377
PPIL4	CPEC T2	0.333932
AGTRAP	CPEC T2	0.327491
HMGB3	CPEC T2	0.27559
TMEM138	CPEC T2	0.296417
HSPA4	CPEC T2	0.285128
CCDC146	CPEC T2	0.336561
MYCBP	CPEC T2	0.308177
SPEF2	CPEC T2	0.317126
LINC00643	CPEC T2	0.293299
UXS1	CPEC T2	0.356981
ROGDI	CPEC T2	0.372356
EIF1AY	CPEC T2	0.267036
FARSB	CPEC T2	0.313935
RAE1	CPEC T2	0.282601
USP11	CPEC T2	0.328956
RTFDC1	CPEC T2	0.30091
COASY	CPEC T2	0.344108
AKIRIN1	CPEC T2	0.278977
BSG	CPEC T2	0.342305
SPAG17	CPEC T2	0.322611
RASGRP2	CPEC T2	0.359174
SSSCA1	CPEC T2	0.317438
ISYNA1	CPEC T2	0.31232
RBPJ	CPEC T2	0.327438
RTN1	CPEC T2	0.332253
PSMD10	CPEC T2	0.30079
CDADC1	CPEC T2	0.318521
MAP1B	CPEC T2	0.286443
PHF5A	CPEC T2	0.308825
SNRPC	CPEC T2	0.292973
C1orf194	CPEC T2	0.384472
PIAS2	CPEC T2	0.2715
COPG2	CPEC T2	0.253836
RABL2A	CPEC T2	0.25383
CADM1	CPEC T2	0.330709
DPY30	CPEC T2	0.26327
NDUFAB1	CPEC T2	0.259955
CKAP2	CPEC T2	0.252922
ATG9B	CPEC T2	0.25338
CDK16	CPEC T2	0.279329
MMADHC	CPEC T2	0.283615
DYNLRB1	CPEC T2	0.261844
PTPRA	CPEC T2	0.356247
FAM47E	CPEC T2	0.344268
HNRNPAB	CPEC T2	0.253465
SNRPA1	CPEC T2	0.284627
TMX2	CPEC T2	0.30258
MDK	CPEC T2	0.476782
TEKT2	CPEC T2	0.401272
FAM81B	CPEC T2	0.353765
UBE2D3	CPEC T2	0.251939
SLC16A3	CPEC T2	0.402999
EIF4E2	CPEC T2	0.271036
STC1	CPEC T2	0.36651
C11orf73	CPEC T2	0.304032
UBAC1	CPEC T2	0.296369
FBXO7	CPEC T2	0.261545
SNX17	CPEC T2	0.286568
WBSCR22	CPEC T2	0.285522
SPATA6	CPEC T2	0.257636
RP11-382A20.3	CPEC T2	0.302817
AC007405.6	CPEC T2	0.293951
ZC3H14	CPEC T2	0.280328
FAIM	CPEC T2	0.250901
RFX2	CPEC T2	0.285884
TSNAXIP1	CPEC T2	0.29779
C5orf15	CPEC T2	0.328748
HSF1	CPEC T2	0.283642
VWA5A	CPEC T2	0.268547
LZTFL1	CPEC T2	0.264762
HNRNPH3	CPEC T2	0.264727
LRCH4	CPEC T2	0.251626
SDHA	CPEC T2	0.305092
DZIP3	CPEC T2	0.286735
DCTN2	CPEC T2	0.344231
OTUB1	CPEC T2	0.267641
WWOX	CPEC T2	0.271897
ERP44	CPEC T2	0.288034
MTCH2	CPEC T2	0.251142
ZNF667-AS1	CPEC T2	0.297308
SYAP1	CPEC T2	0.282175
MORN5	CPEC T2	0.334252
IFT122	CPEC T2	0.278332
TOR2A	CPEC T2	0.261549
KCTD17	CPEC T2	0.304658
B2M	CPEC T2	0.406322
HDGF	CPEC T2	0.278598
PITHD1	CPEC T2	0.262636
C7orf55	CPEC T2	0.316064
MTMR2	CPEC T2	0.250043
CENPT	CPEC T2	0.264268
RNF114	CPEC T2	0.276713
CD47	CPEC T2	0.322363
GTPBP4	CPEC T2	0.25944
NARS	CPEC T2	0.298117
C4orf22	CPEC T2	0.268032
MED31	CPEC T2	0.263372
IQUB	CPEC T2	0.280303
MRPL42	CPEC T2	0.320106
YIPF2	CPEC T2	0.255501
ASF1A	CPEC T2	0.279427
EIF4E	CPEC T2	0.278249
PFDN6	CPEC T2	0.252888
MORN1	CPEC T2	0.257387
ANAPC10	CPEC T2	0.250085
ARMC9	CPEC T2	0.276163
MFSD14A	CPEC T2	0.261309
SQLE	CPEC T2	0.276483
FAM60A	CPEC T2	0.279845
ARL2	CPEC T2	0.259768
ARL16	CPEC T2	0.298266
XRCC6	CPEC T2	0.254266
CTD-2270L9.4	CPEC T2	0.298149
MCRS1	CPEC T2	0.271076
PTOV1	CPEC T2	0.266898
WDR38	CPEC T2	0.266787
DRC1	CPEC T2	0.263841
PSMD3	CPEC T2	0.269788
HDAC2	CPEC T2	0.264401
SMC5	CPEC T2	0.25907
EXOC5	CPEC T2	0.259327
LRRC23	CPEC T2	0.257115
C12orf57	CPEC T2	0.286138
TM9SF2	CPEC T2	0.277917
DYNLRB2	CPEC T2	0.34321
CFAP43	CPEC T2	0.255369
TMEM106C	CPEC T2	0.29
B9D1	CPEC T2	0.295615
PKN1	CPEC T2	0.254602
HSPA9	CPEC T2	0.312666
MIEN1	CPEC T2	0.253567
TMEM70	CPEC T2	0.2735
HNRNPH2	CPEC T2	0.263372
IGF2	CPEC T2	0.304065
C5orf45	CPEC T2	0.263312
SURF2	CPEC T2	0.257602
TEX26	CPEC T2	0.283989
PLP2	CPEC T2	0.250125
MRPS26	CPEC T2	0.315056
IGFBP7-AS1	CPEC T2	0.417827
FABP6	CPEC T2	0.453496
POR	CPEC T2	0.255195
CSTB	CPEC T2	0.273226
C16orf13	CPEC T2	0.252121

[truncated: 34 more sheets: 46 div CPEC subset, 75 div CPEC subset, type 2 CPEC subset, type 1 CPEC subset, 31 DIV C1 (C1VC2), 31 DIV C2 (C1VC2), 31 DIV (ALL CPEC LIN CLST) C1, 31 DIV (ALL CPEC LIN CLST) C2, 31 DIV (ALL CPEC LIN CLST) N1, 31 DIV (ALL CPEC LIN CLST) N2, 46 DIV (ALL CPEC LIN CLST) N2, 46 DIV (ALL CPEC LIN CLST) N3, 46 DIV (ALL CPEC LIN CLST) N1, 46 DIV (ALL CPEC LIN CLST) C1, 46 DIV (ALL CPEC LIN CLST) C2, 46 DIV C1 (C1vC2), 46 DIV C2 (C1vC2), 55 DIV (ALL CPEC LIN CLST) C1, 55 DIV (ALL CPEC LIN CLST) N1, 55 DIV (ALL CPEC LIN CLST) N2 …]
