# Supplementary material for: Sequential emergence and contraction of epithelial subtypes in the prenatal human choroid plexus revealed by a stem cell model
Source: Nat Commun. 2025 Jun 3;16:5149. doi: 10.1038/s41467-025-60361-9 (PMC12134268; doi:10.1038/s41467-025-60361-9)
Supplement: Supplementary file 9 — Source Data [file 41467_2025_60361_MOESM9_ESM.xlsx]

## Sheet: Figure 1
Panel I
TTR pos	TTR neg
118892	65622.5
64232.2	23317.5
28155.4	22668.3
71116.3	16213.9
187907	-2016.3
63286.4	16441.6
35375.8	16305.6
46274.4	-4436.07
95344.8	-1807.18
394629	6358.82
105244	12802.4
107716	13371.4
35145.4	23569.8
24761.7	12274.4
71927.3	9668.97
91205.9	206387
113325	127711
92207.1	30421.5
57196.8	18882.6
38356.8	29907.6
67394.1	26368.1
82299.4	22184.6
66719.1	8388.02
159942	45001.7
85455.5	47630.1
65618.8	12238.5
153472	22922.9
91326.8	52093.6
82301.3	5446.43
65504.5	2314.26
52668	20595.4
106812	40097.6
93605.9	34817.6
72662.4	9440.57
69416	-1765.9
69832.5	6563
24001.7	-9831.04
107461	19058.1
43953.9	35864.7
43582.6	67307.1
37025.8	43877.7
31927.4	72910.2
60679.4	50854.7
141303	51432.1
138509	38129
85466	7362.17
134269	119571
107487	55021.9
121304	59765.1
118257	35759.5
98521.8	14633.2
217960	-2659.67
81656.7	24837.3
70796.3	50561.3
48973	74882.8
139812	178232
123734	93417.6
105773	68466.7
113559	56334.8
205304	26863.5
60125.3	17839
138033	52272.2
194024	55689.1
74153.2	53980.3
44629.3	97968.9
357569	67158.8
233619	239565
114285	77879.8
91587.4	72382.5
170859	45505
127622	40093
158009	38649.1
75112.4	30343
162692	63742.4
95063.3	35298.4
49732.7	44130.4
166008	58349.9
107615	67608.7
131625	48452.5
154646	127191
95035.8	321007
208319	79386.4
135009	48319.6
47731.6	73065
90645.2	23869.3
190284	34573.9
361197	55892
144426	71154.7
139858	36781.6
150290	60436.7
180798	61666
119044	85053.6
83869.5	32740.5
143231	72581
81079.7	61099.2
92640.7	239100
70149.6	80164.4
189070	49333.8
192789	88631.9
43374.6	40408.2
50439.5	70558.2
60978.2	46904.6
48811.9	41756.8
89210.6	35610.2
100872	35113.8
64865.2	60418.6
123098	53884.8
160883	74588.9
98285.7	38727.7
74282.7	79389.4
70692.5	58848.5
37235.6	56452.7
50354.1	122699
87207.6	184327
98906.5	126890
117922	112629
129861	90442.9
286390	64676.8
274762	28357.5
70805.6	50635.7
290224	56803.2
235122	58564.7
139770	40869.2
83165.4	52098.6
346193	47282.8
100885	62488.4
127661	54549.3
165441	61850.1
123658	38145.1
22530.8	60815.6
93087.1	62882.9
95326.2	54873.4
82767.7	75985.1
46028.6	136724
64684.6	272155
148976	184839
74222.5	332880
32928	138605
126179	151575
58610.1	278102
100387	57143.6
94972	72226.3
59658.3	148696
43253.2	128705
53658.9	372338
53221.5	60286.6
211984	32716.7
107949	32041.9
128643	45506.4
70050.3	31840.6
195590	8807.76
34038	23157
42392	46991.8
52204.8	28175.8
94364.8	21387.6
59198.5	7425.21
22339.6	21633.6
98069.5	31770.4
39060.4	30680.3
49916.2	30617.3
127215	37279.6
26045	26565.3
21801.5	27800.8
55425.1	51049
123645	42634.1
28563.8	42045.2
30463.3	41350.9
70793.9	47144.8
21678.3	46120.2
51721.7	61093.4
173560	53917.6
21686.5	46670.2
39598	40603.9
32551.1	19275.1
10759.7	37296.2
19368.3	36468.6
26122.5	29782
7122.67	45810
33010.6	94228.5
94005.2	97394.3
39468.6	43696.5
31015.5	48890
145242	53355
36817.4	40705.5
65618.5	51264
59925.4	44732.2
25348.4	32732.5
138484	52090.4
22615.6	51551
45297.4	136339
143401	98026.2
117710	51319.9
57797	50817.4
114046	55158.6
52340	37798.7
66559.9	45067.2
218464	34102
143893	68616.9
30887.8	40908.9
80461.2	47591.3
148805
113067
49433.4
55294
139076
128844
77722.8
47504.7
103128
139080
146776
61545.1
43916.4
135584
91480.9
96803.1
71251.4
115461
128823
77996.6
93752.1
98773.1
135032
68682.3
37136.4
67840.5
52931.7
38230.2
43643.4
143460
96645.5
18171.1
117663
123242
69199.6
81412.2
106479
89796.3
111794
99693.9
122113
113945
261963
101492
123187
37253.1
102126
79205.5
95520.8
183745
132240
161477
201942
94998.6
96647.1
120012
95634.2
67948
89624.1
62556.1
70646.4
91514.9
104709
323257
54973.5
62640.1
34535.2
56114.6
51806.1
165226
68225.8
156814
198832
137379
42078.1
126521
71371.8
98013.3
48627.1
76091.1
54822
22188
91754.9
48282.9
96922.6
47339
80792.2
53396
111260
28716.1
33327.2
42889.6
50381.9
121021
55086.3
23056.9
191341
65159.8
59044
24553
57064.8
96583.3
197897
96501.2
60125.8
77108.7
141464
12909.9
121708
94229.7
63227.3
71757.6
210236
97081.8
19781.5
101522
51374.5
156383
176515
206638
70177
39870
147224
114770
133104
124661
74323.1
43471.6
41393
24772.7
127083
79456.4
12629.9
62210.8
16297.4
96507.8
26248.1
95005.9
69374
21598
86681
76069.7
30869.1
29411
27113.9
106923
203096
149891
113613
132622
26773.1
275593
129751
130368
44524.7
82370.6
42269.4
81463.2
18153.1
47915.2
49614.5
89243.5
101062
121824
60532.2
72302.8
45073

## Sheet: Figure 2
Panel C						Panel D						Panel G					Panel I				Panel J
Fluorescent abundance bins	Number of cells per bin per condition					% surface area comprised of cilia per cell						Fluorescent Amyloid beta levels per cell					% surface area comprised of cilia per cell				% surface area comprised of cilia per cell and total flourescent amyloid beta levels per cell
	CPECs		non-CPECs			CPECs		non-CPECs				1uM of amyloid beta treatment					various amyloid beta treatments				1uM 1 hour		2uM 1 hour
Fluorescent abundance bins	38 div	80 div	38 div	80 div		38 div	80 div	38 div	80 div			30 min	1 hour	6 hours	12 hours		Vehicle	1uM 1 hour	2uM 1 hour		Amyloid beta fluorescent levels	% area covered by cilia	Amyloid beta fluorescent levels	% area covered by cilia
0-10000	43	22	127	209		37.1429	34.5724	0.41958	0.9145			13161.6	17389.9	23312.4	24782.4		10.8698	6.37634	13.4493		36628.7	6.37634	27488	13.4493
10001-20000	81	24	72	94		17.0732	78.9114	0.749941	0.943297			5745.05	26027.7	5147.8	44523.3		6.29438	2.79537	7.72682		30211.4	2.79537	21171.8	7.72682
20001-30000	90	33				63.6364	31.077	0.740228	0.603883			-2999.56	8332.14	23087	40730.7		29.6777	5.6499	9.45934		39769.3	5.6499	16261.3	9.45934
30001-40000	94	48				35.5556	57.0587	0.576503	1.02416			-10044	7758.35	16957.4	8662.97		23.4952	5.47963	22.2677		36727.1	5.47963	40958.8	22.2677
40001-50000	59	43				28.2609	32.6817	0.70431	1.09352			10320	13414.5	15608.8	29425.1		9.03938	81.9149	5.15957		20635.1	81.9149	24366.7	5.15957
50001-60000	49	52				13.0435	36.7847	0.793048	0.961568			9143.76	32752.7	34394.9	161253		34.3929	8.39881	32.4113		74098.6	8.39881	57338.5	32.4113
60001-70000	28	70				24	48.8127	0.697858				-821.846	34084.9	39857.8	21651.9		3.5169	21.7072	11.2786		27922.6	21.7072	51118.6	11.2786
70001-80000	21	47				21.5686	17.3575	0.516297				2018.83	25242.4	30431.4	18588.2		15.271	13.702	6.45091		34554.5	13.702	59799.8	6.45091
80001-90000	26	39				21.0526	36.8959	0.609634				6316.58	20830.9	54536.5	31027.6		2.41553	13.5513	4.57815		35428.8	13.5513	51072.9	4.57815
90001-100000	10	25				14.0351	34.509	0.298873				14859.8	11175.2	10925.6	12775		8.52985	47.2458	12.1623		25012.7	47.2458	47198.2	12.1623
100001-110000	11	24				24.1379	15.2885					19675.3	21468.8	11226.2	14465.9		7.79765	28.4229	23.5104		41323.2	28.4229	42004.4	23.5104
11001-120000	6	12				38.3333	42.8924					-824.823	15915	34869.3	45807		9.01278	19.8343	11.0396		59503.2	19.8343	65402.9	11.0396
12001-130000	2	11				44.4444	2.64447					8432.08	25038.2	31869.8	34947.9		22.0831	20.0821	4.85455		38625.3	20.0821	17275.3	4.85455
130001-140000	2	14				24.6575	6.21996					2816.59	35161.1	45781.2	36321.2		25.1944	8.85271	12.3035		35138.2	8.85271	47003.4	12.3035
140001-150000	3	16				23.6842	40.2842					-2422.01	35090.2	24249.1	28076		82.2226	22.1112	14.196		38640.1	22.1112	24430	14.196
150001-160000	0	3				14.2857	17.0161					6178.98	32569.7	40759	26410		29.1511	14.0042	27.4691		53875.6	14.0042	54467.9	27.4691
160001-170000	1	2				20.2532	31.929					-274.171	17380	63925.1	26136.1		10.5845	15.0393	22.0234		72122.1	15.0393	50650.2	22.0234
170001-180000	1	1				12.1951	16.5564					30169.9	23055.3	26687.1	26282.2		26.8703	17.2223	3.53946		38980.5	17.2223	25481.1	3.53946
180001-190000	1	0				24.1379	21.3972					3764.76	53637.3	34756.3	34075.3		33.5542	10.9055	4.70581		57872.2	10.9055	24012.5	4.70581
190001-200000	0	1				16.092	32.4617					15580.6	39448.4	37830.5	24860.7		42.2951	13.4889	4.63761		54923.9	13.4889	32861.8	4.63761
200001-210000	0	1				15.5556	14.6495					37285.3	33467.8	19890.8	47678		4.57556	6.07175	11.8979		51140.4	6.07175	31627	11.8979
210001-220000	0	0				15.3846	4.50807					4473.63	40547.3	24094.7	48027.4		17.9159	32.1183	35.3932		32697.1	32.1183	48997.5	35.3932
220001-230000	0	1				39.1304	41.498					94928.2	34790.7	125871	56414		53.5482	9.01213	8.83957		69004.5	9.01213	26325	8.83957
230001-240000	0	0				35.4839	48.5088					9831.06	20138.5	20407.9	38521.5		41.9869	9.51588	11.8809		63574.2	9.51588	135446	11.8809
240001-250000	0	0				23.4043	46.2453					52827.5	30346.6	20572.3	45751.4		15.5549	3.62065	17.9673		68441.1	3.62065	35234.8	17.9673
250001-260000	0	0				11.5789	61.2651					24914.6	22700.1	41565.4	21405.5		9.17773	18.4933	34.2792		41683.8	18.4933	51637.7	34.2792
260001-270000	0	0				10.101	30.9942					36910	15938.4	43468.2	24406.2		45.111	13.7993	6.38282		33632.5	13.7993	51174.8	6.38282
270001-280000	1	0				18	55.5557					35470.4	45103.6	39679.6	14736		46.3719	22.9478	12.3849		59047.6	22.9478	70850.5	12.3849
280001-290000	0	0				20	11.0688					12042.1	27735.7	63020	28443.1		7.83727	3.66652	19.5015		50793.8	3.66652	91030.6	19.5015
290001-300000	0	0				19.4175	48.5182					14406.1	37056.3	88881.7	65901.4		39.3184	24.6664	3.61167		36530.8	24.6664	73224.8	3.61167
						23.301	23.897					13336.7	3965.87	37555.9	37437.1		51.3842	23.9344	3.80289		56542.8	23.9344	38069.6	3.80289
						17.3077	40.1834					19569.8	8591.64	15972.5	38214.3		33.9445	17.6847	4.89958		76552.8	17.6847	125534	4.89958
						6.73077	60.6173					45094.2	90166.5	42059.6	19581.8		69.2078	12.0557	30.2425		70971.4	12.0557	78400.3	30.2425
						18.0952	9.22234					3208.16	28478.8	29858.1	29387.9		58.6627	20.9094	4.6707		70774.1	20.9094	79197	4.6707
						38.0952	21.1366					9957.66	47230	75369	112464		43.3342	13.7882	13.8146		37270.4	13.7882	23705.5	13.8146
						17.757	48.1481					20077.8	24729.4	27838	14289.2		40.7854	12.1807	7.01071		38668.1	12.1807	82712.1	7.01071
						16.3636	29.8768					13351.9	10114.1	18476.4	28865.9		61.3097	9.05059	36.6799		43340	9.05059	42936.6	36.6799
						15.1786	10.243					20767.4	45383.2	21056.3	42753.5		49.4081	0.738576	22.5149		48830.1	0.738576	70972.9	22.5149
						35.7143	25.6054					42048.3	12229.8	74910	13794.1		43.401	23.6495	20.9678		37088	23.6495	29803.7	20.9678
						16.0714	48.193					17654.5	20649	13756.2	11685.3		16.3268	19.8871	3.59963		54415.7	19.8871	80414.9	3.59963
						9.56522	17.1527					30246.9	27334	39931	9937.43		38.9538	25.1041	34.8607		49455.5	25.1041	42599.2	34.8607
						21.7391	12.1368					50298.3	60712.2	49757.3	23829		43.143	30.4831	32.8093		66948.3	30.4831	64652.7	32.8093
						24.1379	53.9247					38655.9	43363.5	24606.1	37885.6		11.0801	4.66682	14.9023		53708.2	4.66682	76283.3	14.9023
						14.6552	15.6997					71993.9	28562.6	89583.8	43762.3		5.08422	4.24958	11.7991		59225.8	4.24958	28495.6	11.7991
						35.3448	10.1866					33193.9	37448.2	92924.5	63784.8		12.9945	7.94728	7.85452		44359.9	7.94728	35956.6	7.85452
						12.7119	25.9698					25376.7	15091.6	30982.3	25106.4		15.8195	8.40984	20.6502		37982.6	8.40984	28730.9	20.6502
						22.0339	27.4875					55474	35642.9	37135	25113.9		52.6763	19.4481	11.5096		29814.4	19.4481	29864.3	11.5096
						10	34.8258					30067.3	19755.2	56915.6	17507.6		6.76102	19.3587	5.83808		61552.1	19.3587	169357	5.83808
						8.33333	42.5289					26541.7	23107.4	31107.1	53619.9		14.085	15.0429	30.5404		58155.2	15.0429	69261.3	30.5404
						15	14.9427					21685.4	55456.4	12246.5	42702		43.1757	8.24115	28.6748		74231.4	8.24115	78383.2	28.6748
						9.83607	25.9804					52427.7	28533.2	13927.7	13664.9		11.9236	4.66242	8.81264		72239.5	4.66242	106675	8.81264
						12.2951	17.1289					33963.1	19559.2	60386.6	37985.8		40.8108	3.17073	20.3209		63885.4	3.17073	123662	20.3209
						41.8033	28.8273					65559.6	3338.78	36874.4	12419.8		95.9458	8.39403	2.79227		43931.3	8.39403	74880.5	2.79227
						17.2131	36.9086					45778.9	26565.3	42228.5	16836.8		38.2747	12.7736	22.2221		42754.6	12.7736	63835.9	22.2221
						25.8065	43.7795					29765.8	24838.4	44340.6	13806.1		37.9314	13.6691	2.21877		105597	13.6691	49161.4	2.21877
						54.0323	19.8114					50689	26814.1	25848.2	35151.1		32.1151	24.1418	11.9045		36780.7	24.1418	120445	11.9045
						29.8387	35.5693					49788.1	30414.2	41219	52147.8		19.2984	1.76062	4.3551		69366.4	1.76062	142335	4.3551
						27.4194	10.6152					57956.4	18135.3	46275.2	36618.5		18.2957	4.73995	7.62863		69805.4	4.73995	89117.3	7.62863
						26.4	44.8855					32319.7	10937	70303.4	45621.3		5.48606	6.81276	42.1218		44208.6	6.81276	59038.9	42.1218
						9.6	36.8343					38956.4	28584.1	100207	17890		22.7163	19.5454	3.15467		74645.7	19.5454	99373.6	3.15467
						31.2	31.0607					45464.2	26009.3	33296.1	26406.8		22.1672	13.3708	6.50151		68072.6	13.3708	64347.1	6.50151
						11.9048	55.3543					26529.6	10571.8	50886.7	36608.3		19.3626	4.34804	19.5683		73004.8	4.34804	60003	19.5683
						7.08661	36.5415					69241.1	19573.6	56472.8	24841.2		52.6833	2.97348	5.06892		85898.9	2.97348	63370	5.06892
						11.811	29.8955					41864.3	90054.7	110660	12695.1		9.26798	27.533	4.44813		68428	27.533	73440.6	4.44813
						9.375	28.9746					28258.2	21096.7	117248	95911.6		12.0196	5.355	3.34842		56862.9	5.355	138704	3.34842
						13.2812	13.9465					5504.36	15510.1	11077.5	70065.1		41.7064	13.7554	16.1337		53716.4	13.7554	150120	16.1337
						12.8788	48.813					31005	22738.6	35951.7	29563.5		4.7283	5.4488	27.7944		84324.5	5.4488	50682.6	27.7944
						21.0526	11.0949					12411.6	23883.7	52731	45295		33.2562	7.33731	8.03549		73386	7.33731	134915	8.03549
						29.3233	20.4378					27718.6	20253.2	32061.5	17496.7		9.51286	8.87533	12.1483		118614	8.87533	78601	12.1483
						13.4328	37.901					45748	32278.7	20709	46795.5		53.2406	7.52574	15.7896		115078	7.52574	122068	15.7896
						8.95522	30.1889					39478.3	31341.4	29406.5	42772.8		49.5416	0.713414	10.9327		71971.5	0.713414	41801.2	10.9327
						27.6119	11.8158					30144.4	41324.3	72331.9	63109		2.74571	12.9295	6.6571		122112	12.9295	150116	6.6571
						11.8519	19.9426					47669.1	36849.6	82086.3	48240.2		97.4887	7.23625	4.34167		92582.7	7.23625	106595	4.34167
						24.2647	27.0387					47544.8	30207.2	15705.8	63156.3		6.34884	5.69738	6.05181		98324.5	5.69738	90079.1	6.05181
						13.2353	6.11656					33999.8	57373.2	25150.3	41818.2		13.1518	5.42119	23.2091		71055	5.42119	117944	23.2091
						24.2647	16.0057					31568.3	24820.1	80265.6	19077		2.71465	12.6082	7.26507		53997	12.6082	120782	7.26507
						22.7941	20.5925					37934.2	26112.8	26124.3	65755.9		5.32184	10.9227	10.3399		179820	10.9227	39080.6	10.3399
						16.9118	39.3855					76698.5	11580.9	29999.5	38055.6		9.71262	2.49761	10.8912		70773.4	2.49761	48108.8	10.8912
						35.0365	25.2089					55123.4	30070.3	26412.2	51368.9		24.6701	9.34936	17.0181		88304.8	9.34936	136786	17.0181
						22.6277	45.5556					31545.3	10297.9	61993.6	18533		30.1094	2.72488	4.20771		112048	2.72488	153004	4.20771
						29.1971	19.3905					40073.7	26321.7	118821	48225.3		33.7722	6.49825	12.5172		71036.9	6.49825	106697	12.5172
						28.0576	8.2872					29416.9	50799	22735.5	46693.5		47.4838	9.80217	8.53997		125467	9.80217	56198.2	8.53997
						15.7143	11.6846					85881.4	12108.2	49314.7	121004		6.55043	15.1651	4.40762		71088.3	15.1651	48875.4	4.40762
						15.7143	22.342					42308.7	15629.8	55813.6	66649.8		2.17399	4.2818	15.9339		59967.6	4.2818	117532	15.9339
						15	38.5543					65164.6	4177.71	44066.1	14960.8		24.7828	2.47336	6.18288		57733.8	2.47336	163085	6.18288
						9.21986	22.8645					37365.1	53592.7	54033	16834.9		4.31979	1.66387	41.6555		77044.7	1.66387	114665	41.6555
						19.5804	19.2707					39392.8	57038.3	78242.6	33716.1		7.328	6.64349	3.19595		121473	6.64349	95750.5	3.19595
						7.63889	42.0439					101359	38221.5	111488	49078.1		36.1115	2.21465	30.1863		91758.3	2.21465	76546.8	30.1863
						26.7123	24.0362					51327.3	27210	67370.8	45738.2		18.7634	5.28111	59.7071		92138.2	5.28111	44000	59.7071
						6.84932	17.369					43783.6	21161.7	49925.2	44805.4		10.2344	6.91092	10.9044		55565.6	6.91092	90650.4	10.9044
						10.8844	13.1148					50294.9	49540.3	33979.6	84548.8		50.837	3.64679	25.2632		134770	3.64679	104096	25.2632
						10.1351	20.3519					50861.7	51839.1	93533.3	26423.7		18.1253	4.97994	24.2103		106631	4.97994	104350	24.2103
						10.8108	13.5679					36116.5	7596.64	4622.55	52464.9		34.0252	4.2584	8.27853		108901	4.2584	160441	8.27853
						31.0811	28.6969					16642.2	12322.8	28342.6	59494.5		46.5166	4.37013	7.21805		60772.7	4.37013	63090.2	7.21805
						8.72483	10.0495					25216.6	41043.5	89716.9	14809.9		51.626	7.19475	6.95526		166442	7.19475	40857.9	6.95526
						18.6667	11.896					2881.38	48246.5	59198.6	36539.5		17.2411	8.04339	2.60086		65152.7	8.04339	62003.3	2.60086
						18	37.9012					14363.2	54950.9	38125.3	55102.4		23.4815	1.57473	5.0652		77374.2	1.57473	51817.2	5.0652
						10.596	11.5996					14449.9	44841.5	32140.8	13146.7		4.2424	8.61863	7.89146		104019	8.61863	110325	7.89146
						20.5298	17.0731					18778.4	47885.5	22132.1	24717.1		13.1317	18.0022	7.87494		148868	18.0022	157179	7.87494
						14.4737	18.0407					13238.1	19515.4	46600.5	133453		47.9842	2.57479	6.24239		97324.6	2.57479	215478	6.24239
						5.26316	4.1765					28886.7	63310.7	65383.9	28531.3		38.2003		2.96681		103093	9.76378	72581.1	2.96681
						12.4183	28.0429					29565.6	14417	26955.2	86295.7		4.80032		4.93842		86198.5	15.283	129395	4.93842
						18.9542	21.7993					24002.8	26321.9	24588.1	60121		12.7742		19.394		71488.3	15.6472	45586.7	19.394
						21.4286	9.31026					35388.5	26294.2	9144.69	37129		4.18322		5.67632		71888.2	19.8946	86602.1	5.67632
						9.09091	16.5338					17705.3	20742.5	58464.8	55881.1		26.2422		14.8194		86256.5	5.18191	71329.6	14.8194
						18.7097	31.448					-2312.55	24389.7	38177.7	46562.4		23.3666		15.024		70054.8	13.3331	82521.2	15.024
						10.3226	18.7431					24224.9	38391.3	36595.3	16241.6		8.49783		7.24478		50492.5	4.61553	64821.3	7.24478
						12.9032	3.12161					32004.7	21331.8	18198.8	48866.2		6.77006		15.9146		131677	21.4287	39462.5	15.9146
						26.2821	22.5555					11231.5	23429.7	5170.26	16218		18.5684		12.2209		58441.2	5.05457	63628.8	12.2209
						34.6154	23.6988					35239.2	2880.53	50173.6	29583.2		16.8907		7.72849		133211	5.20621	92120.7	7.72849
						13.4615	7.18219					13033.6	12797.5	15507.9	36435.7		17.8504		5.84129		85953.5	17.7745	100594	5.84129
						19.1083	31.5037					88187.2	37822.2	76772.6	30443		28.8718		11.422		80232.5	18.1033	135251	11.422
						20.2532	9.8467					23600.1	18937.2	20967.9	14151.7		9.92365		12.645		33687.6	21.0356	132267	12.645
						7.59494	6.98683					109862	44458.4	29367.5	26598.9		5.91605		15.2953		51398	21.8418	68090.1	15.2953
						33.5443	17.0305					28473.7	40318.9	68601.7	22546.9		23.738		4.73445		46808.8	12.8553	105538	4.73445
						37.1069	14.0677					45525.8	46567.9	25510.4	35099.8		8.00726		14.8447		35824.4	28.3507	170448	14.8447
						10.0629	7.95195					-3375.95	24191.2	54847.7	17967.9		22.3047		19.1999		48644.2	9.3889	60258.1	19.1999
						18.0124	20.4127					1429.26	32833.8	24755.3	87293.1		33.9515		14.9998		53814	3.48395	107448	14.9998
						12.3457	19.1558					11934	10143	325349	37265.7		3.14213		15.719		45813.2	9.10682	115118	15.719
						7.97546	29.1713					43818	42786.1	42758.3	30748.1		42.1732		14.5198		28809.5	23.0003	107370	14.5198
						22.0859	40.9679					31080.5	38027.4	80627.1	28666.9		48.6288		4.58512		55222.8	27.0502	65730.7	4.58512
						10.4294	26.688					82745.1	37927.1	21488.6	30774.9		38.7571		4.45174		99275.9	12.4291	75765	4.45174
						20.7317	15.6485					51034.1	41302	29108.2	10713.5		10.1268		25.619		32654.6	24.9657	101623	25.619
						13.3333	45.0585					31619.7	73700.9	78544.5	20904.8		4.15883		14.6781		74760.1	10.7358	120599	14.6781
						10.9091	46.6526					22473.4	48336.4	45828.1	35086.8		6.47487		6.25672		30483.5	55.0215	98315.3	6.25672
						12.5749	14.6497					523.833	34678.2	130793	29682.2		27.1911		7.45347		89840.3	8.99028	119173	7.45347
						24.4048	38.4289					-3587.83	36902.5	64754.8	69039.8		16.1925		6.22459		117631	23.6487	131200	6.22459
						10.6509	29.3743					-2546.89	38092.4	74557.5	71291.5		1.77626		4.68438		160126	15.915	125676	4.68438
						15.3846	25.0524					-43149.4	39704.9	38656.4	68044.9		5.31929		6.09776		73365.5	5.02082	122057	6.09776
						5.88235	13.533					22776.5	26086.1	24549.3	30590.3		19.6805		11.066		126762	19.1981	128877	11.066
						10.5882	5.37181					30955.8	11997.6	32174.1	52869		5.83013		22.2769		21908.9	71.1392	125748	22.2769
						22.3529	19.4472					53447.7	29796.9	47478.4	36382.1		4.04189		30.439		46519.9	20.0328	114835	30.439
						9.94152	25.3038					86193.9	18470.7	61357.3	57628.3		42.0037		2.2968		59264.9	20.4692	123241	2.2968
						33.3333	27.6488					41784.1	35697	50513.3	60212.6		2.98226		4.25747		58189.8	4.6707	62682.8	4.25747
						30.4094	13.4404					25567.4	20248	28040.8	39954.8		9.07506		5.24354		44296.6	5.81196	112590	5.24354
						14.5349	33.1332					65878.4	37319.6	21106	40162.6		32.6954		29.6601		125681	15.1768	104422	29.6601
						34.3023	28.6713					57565.6	20840.4	96283.1	49798.9		80.4158		23.042		123246	7.94687	140451	23.042
						27.5862	27.2908					60661.4	38709.9	40897.1	20201.3		22.1456		17.5995		60547.5	22.0552	232821	17.5995
						8.62069	22.4308					39215.2	22693.1	14069.2	20888.2		16.2629		2.34023		20322.9	4.53528	106599	2.34023
						11.4286	11.1764					36226.5	24137.4	49859.3	30000.5		41.3079		8.61743		228104	6.35101	81703	8.61743
						32.3864	13.8298					12560.2	4561.93	153444	56020.4		17.6372		1.33219		76895.4	8.82711	110170	1.33219
						12.4294	27.1498					3598.19	21262.8	63818.7	45074.4		38.7099		23.1783		107335	16.5166	136998	23.1783
						29.3785	42.8572					-52978.9	19490.4	55630	35956.7		19.3602		8.49225		52759	3.58495	90478.8	8.49225
						23.1638	7.05443					-24152.2	12621.5	50062.6	42729.1		37.7514		3.93504		242797	2.10286	240176	3.93504
						19.1011	19.6377					-5764.65	28630.7	51139.1	18524.9		13.2327		12.9196		29343.2	20.257	63528.2	12.9196
						17.4157	12.4883					-6647.8	39034.6	34724.6	42705.9		16.6387		10.4999		46610.1	11.187	153350	10.4999
						16.6667	50					-2947.35	22735.6	53972	13725.4		17.637		6.82772		48484.8	6.34919	175502	6.82772
						14.8352	20.8873					-17587.6	29840.3	65023.2	60117.1		17.0531		2.9851		66805.5	3.45825	182975	2.9851
						17.033	14.5306					10237.3	30505.6	67924.7	48179.9		5.78532		3.36898		73722.9	21.3002	85128.4	3.36898
						51.6484	42.3698					-1487.5	20122.7	63202.7	52563.2		11.7164		9.01633		33874	22.8831	188844	9.01633
						14.2857	22.5403					7860.27	43924.3	41911.9	62909		21.1223		8.7277		108557	9.7115	108802	8.7277
						11.4754	48.2206					11775.7	50558.4	43457	35233.7		42.339		4.39369		68652.5	19.7249	121644	4.39369
						9.78261	3.06204					3098.51	37770.3	43958.3	18564.9		20.0985		17.3138		30561.6	25.4353	137181	17.3138
						5.85106	17.57					3394.77	29611.2	35874.3	75634.7		24.5068		10.8453		59863.1	7.39668	187904	10.8453
						10.1064	20.2073					-861.987	35690	65499	27578		28.1251		30.5727		110389	9.35951	156310	30.5727
						14.8936	26.8103					-7311.94	14483.9	35101.8	38391.3		19.5083		3.07702		70272.6	12.6505	138324	3.07702
						19.1489	23.846					23585.3	21018.9	75991.7	34215.6		38.7624		1.53027		35009.9	34.7134	79713.9	1.53027
						7.93651	33.2198					22245.2	38715.5	40647.1	64573.9		33.4962		19.3894		36312.6	21.439	154646	19.3894
						10.0529	17.2325					27263.1	28473.3	56625.8	28885.4		13.2473		10.2102		25874.9	15.2846	137305	10.2102
						16.4021	15.365					51825.9	62633.9	72185.8	59724.9		25.7651		2.99859		68504.4	14.4057	156931	2.99859
						8.99471	21.2353					71504.8	48629.8	49300.8	30774.3		21.0271		3.12719		62695.7	34.4064	127861	3.12719
						26.8421	36.6079					61553.8	40428.2	34903.3	54720.6		11.5201		5.63991		74386.1	18.4949	253748	5.63991
						11.0526	26.456					49133.8	32092.3	50790.2	22497.7		12.3005		6.49811		85913.9	2.51624	335626	6.49811
						35.7895	17.2301					49800.1	29241.6	86951.7	32096		4.47261		5.1663		61431.5	4.28574	213243	5.1663
						42.1053	19.687					57958	52347.5	88455	4178.04		40.7349		14.6145		23681	73.464	91394.4	14.6145
						9.94764	26.9515					73564.1	48543.2	31134.9	7642.32		6.99493		2.77042		14535.7	42.9857	108019	2.77042
						18.8482	14.2625					34771.7	9483.82	74132.6	21494.8		19.3341		5.93234		40061.2	12.2503	115045	5.93234
						9.375	25.4197					46766.4	24390.4	70034.1	36098.2		5.07123		9.6031		61132.9	2.15735	101134	9.6031
						8.85417	32.2941					23159.6	10491.1	34973	56258.9		9.50903		8.42849		34347.4	12.8094	215188	8.42849
						11.4583	28.9119					36158	20445.7	20145.8	72364.7		2.83882		3.87213		32028	16.1578	102924	3.87213
						30.2564	23.0951					-1971.57	31113	32142	50901.3		39.9373		3.00058		44863.2	14.0862	298536	3.00058
						14.7208	18.6865					22642.6	74218.1	47490	87767.7		16.3265		7.71007		28597.2	18.1318	136596	7.71007
						21.8274	20.6089					-7670.62	34624.6	63642.7	44714.8		3.92476		2.28971		68773.6	13.3185	193664	2.28971
						13.7056	15.3188					12496.8	34171.2	72863.8	41876.1		21.6303		10.1078		38608.7	9.28471	135934	10.1078
						7.07071	5.19784					1640.87	44060.7	48499.9	58539.1		26.7606		8.89882		133717	4.31177	151542	8.89882
						20.202	23.3766					-31019.3	26265.8	57921.2	41888.3		21.3393		10.2461		65137.7	12.0604	190696	10.2461
						12.5628	21.597					-4250.84	33619.4	98015.3	60272.1		11.402		8.77792		79947.7	2.00932	166645	8.77792
						8.54271	4.83379					-7970.91	24225	50430	8149.36		12.1351		4.72838		54090.6	8.28922	157633	4.72838
						15	8.67918					-19232.1	57248.9	63543.2	13350.5		13.3029		2.62559		52198.9	5.54135	197202	2.62559
						4	9.63846					-15953	9729.27	61006.3	63597.5		35.4201		10.4288		112861	21.5658	173152	10.4288
						37.3134	35.0037					-19997.5	38016.7	35405.3	48162.6		12.2916		6.24163		29896.7	25.87	260629	6.24163
						8.41584	23.6765					-35078.2	24945.2	41992.6	26035.2		22.4737		4.27645		54497	32.9291	186501	4.27645
						13.2353	10.3746					-694.22	39322.3	57520.7	47545.5		19.5783		1.83835		42305.7	2.32234	117254	1.83835
						20.098	6.60446					-20818.4	26068.6	71448.3	87001.1		28.4208		1.18768		40502.2	19.437	208731	1.18768
						8.69565	25.8967					2354.27	22066.5	59843.3	20132.5		8.53293				31340	8.22696	94743.6	17.9454
						6.28019	29.7797					6873.51	75573.7	183244	43378.7		38.922				46933.4	11.1355	95295.6	19.6948
						11.1111	30.8345					-50541.2	32218.3	26222.5	4442.83		23.767				71028	19.0091	70973.1	9.00007
						12.0773	49.0487					-43813.9	35715.6	64685.1	12627		38.1165				75671.5	14.8992	63843.1	3.30353
						9.61538	17.9239					-18231.3	58777.1	58174.4	23177.2		5.52231				41550.8	17.526	74020.8	4.51213
						12.5	11.7044					-3193.09	23156.9	57646.2	29089.6		17.7612				111576	10.446	20282.9	17.1428
						10.0962	6.70767					11311.9	19239.8	65704.9	11318.9		28.0178				42481.2	19.2305	141198	6.50257
						10.5769	13.2513					4341.54	25082.4	26539.5	22263.7		21.9074				36276.2	28.2661	46958.4	8.23148
						10.4762	22.6749					16219.4	20918.1	65236	37142.4		17.5337				72888.1	12.9281	169761	2.29875
						15.0943	24.6613					20592.8	12270.2	64512.2	19678.5		3.41729				37405.2	2.30776	97624.4	14.8264
						7.54717	15.9137					12633	31899.3	17694.4	32871		39.3174				47819.6	3.85153	66024.3	4.03925
						14.0845	16.9571					28461	33696.2	23960.1	63718.5		46.7553				85003.5	4.87343	312290	4.88913
						12.093	15.6837					34359.4	25193.5	51443.2	-7255.86		5.15479				41841.3	6.12978	158804	3.59398
						8.83721	44.0724					-635.301	50235.1	61191.2	59461.2		3.66581				70184.8	25.4905	374634	8.17192
						6.48148	24.7556					89175.9	62532.9	45132.8	26489.8		39.1872				69411.6	7.45509	109154	16.8163
						8.7156	34.6502					37351	65476.1	64320.2	8367.65		14.3686				78958.4	1.92428	221669	3.9152
						12.2727	13.9371					20450.9	32443.7	26247.9	13523.4		17.8263				68828.2	5.41103	98999.6	5.34556
						24.4344	21.8987					-48305.3	47498.3	40724.5	26658.8		32.3232				52509.3	3.76558	117722	20.8579
						17.5676	17.4023					-25526.8	43542.4	34620	60928.8		18.759				33476.5	18.596	543755	0.914286
						7.17489	11.4662					-26922.7	36373.2	35535.9	35715.7		10.0572				85540.7	8.98422	115848	5.82598
						12.1076	5.38502					-30949	24570.2	46105.6	52371.1		53.3043				72779.6	3.42001	84882.4	7.82214
						12.5	24.5037					-24117.7	54215	19670.9	10775.9		2.73008				50288.3	22.1924	97312.7	39.5671
						10.9649	20.3748					-18058.8	122848	90871.8	25371.8		45.4284				67635.5	10.8066	112988	6.0356
						6.14035	3.67085					26616.6	13053.3	40059.5	41306.5		12.2162				72091.7	6.73072	56569.7	1.97181
						19.2982	18.0212					40792.1	80446.3	46750.7	82150.1		40.5673				43573.3	12.5001	68969.6	27.8416
						7.86026	1.1772					21431.1	35605.8	44221	79690.2		29.0142				152393	16.5402	91754.4	14.5137
						4.34783	25.2195					58611.4	47782.2	37178.2	26959.9		24.8595				125546	14.2858	126639	7.9796
						12.1739	22.321					56872.9	37128.8	34191.6	42383.2		41.9581				112956	12.2574	203251	9.25751
						15.5172	3.98449					29138	16829.6	75247.3	78449.8		6.83379				215344	2.79165	66315.8	14.155
						6.46552	10.6476					36698.3	23026.3	31218.8	18168.2		62.9325				59271.3	10.5769	143978	10.8887
						18.1034	19.3145					15296.7	55108.3	18789.8	28088.8		4.9451				49313.9	5.89516	65897	8.35375
						16.7382	10.6544					4381.13	16286.2	34229.1	26275.7		26.0992				28545.8	4.40247	94093.5	17.3261
						12.0172	8.88182					-311.092	50617	13367.6	28913.2		16.1867				87492.3	12.4093	78333.8	7.01651
						14.1631	28.3964					-2121.21	47077.1	35722.5	12280.6		14.7947				120982	6.34236	447901	5.04457
						18.4549	11.0106					10817.5	27874.2	11537.4	16887.1		21.5845				39148.8	10.3107	281212	13.6264
						16.309	25.5836					14772.3	99297.1	31844.7	-2937.12		13.3423				57705.6	9.39956	102000	9.85525
						6.43777	16.7192					1178.33	90879.9	57170.7	30599.6		14.305				72514.6	2.00809	122556	21.9879
						14.9573	5.92431					5358.92	15006.3	21698.3	-16998.1		9.47949				127817	11.0829	53648.2	22.0234
						5.12821	9.6306					19866.7	9015.58	23156.8	40017.9		48.3399				112776	6.6347	74631.1	6.44144
						17.094	10.2827					2581.03	19514.9	40255.8	4010.98		18.8657				78773.5	5.56135	291641	11.6691
						7.69231	50.5267					12436.8	21730.2	50577.9	6158.86		25.4281				61008.1	21.3114	106000	15.3284
						13.617	9.01671					44731.4	19070.4	18955	-22307.5		29.7789				74131.8	13.0771	159821	19.1853
						51.0638	21.819					90341.7	15485.9	22472.3	12422.2		22.3376				95741.8	6.47896	115753	4.27534
						17.8723	76.7637					61128.8	8714.63	47596.5	92375.4		14.2671				48311.5	23.9317	93002.9	2.89207
						11.8644	10.4242					40929.5	17099.8	26914.3	17030.4		24.9035				57631.9	4.87027	119251	15.4038
						10.5932	16.6662					41752.8	16700.9	31023.5	29703.1		7.13388				73493	5.37547	158301	15.3683
						5.48523	16.0408					32662.3	39708.5	23700.2	22312.6		25.7942				91591.5	5.53313	143911	3.70742
						14.346	17.8571					20932	31641.2	27237.3	13662.6		32.4903				42735.6	6.2851	103901	31.4722
						19.4093	6.26978					21507.1	49651.3	68543.3	18294.1		10.7322				49049.6	31.6439	46852.3	23.2073
						10.9244	26.1264					39736	30092.8	16940.6	12669.1		2.2725				37232.6	11.9877	132099	15.8673
						24.6862	7.73608					23001	64517.5	42961.8	8266.15		6.55736				34555.5	14.3129
						10.4167	6.55233					81648.1	14234.5	19959.8	423.577		23.3963				62672.9	6.51755
						9.58333	8.12332					68417.3	54291.5	23248.5	116203		11.7942				92373.8	5.74793
						15.4167	31.3673					46621.6	25378.5	52880.8	78337.6		32.3716				149619	13.9621
						19.0871	28.8003					47488.9	52185.6	64626.8	72733		45.8855				59399.8	8.3887
						24.7934	2.12208					52525.7	62766.6	41695.4	3423.46		7.32901				44773.5	4.80471
						6.61157	9.7114					73423.7	31622.3	41053.8	39576.5		34.2007				67226.9	14.6464
						19.7531	21.3545					63101.2	14313.6	133362	66145.9		19.5543				83689.2	4.42929
						10.2459	16.6666					51200.6	38353	45355.4	21687.2		25.3711				54284.2	4.1106
						6.93878	62.3374					37347.6	35351.7	60071.5	18165.5		30.1607				59184.5	7.20494
						21.1382	26.5308					80179.9	33449.9	69553.9	15686.4		30.6274				39905	42.605
						9.67742	44.1397					65817.1	50822.5	77042.1	40572.7		25.7006				54545.5	18.0793
						20.5645	21.4283					86325.6	24880.1	56599.4	6481.91		23.8155				97656.3	3.1788
						6.4	23.9905					64193.9	66304.9	34988.4	78023.2		9.69676
						8	20.2732					103892	29534.4	34552.7	24431		1.44563
						7.96813	89.3666					8794.95	47001.3	27970	38000.8		7.66451
						7.56972	6.54635					18514.1	36219.2	33926.9	20115.1		41.9159
						23.9044	18.0802					17258.9	59337.2	18610.6	57502.5		25.957
						17.8571	6.7389					23140.2	39544.5	27751.4	16711.3		19.0932
						11.0672	1.7242					55889.2	26742.1	18231.5	12542.4		5.81237
						4.72441	10.5606					12907.3	60287.9	75947.5	50626.8		32.0709
						10.9375	6.63791					8349.88	49087.7	31095.1	4884.76		51.5828
						6.22568	16.2789					-15101.2	22952.7	55837.6	12124.6		7.82714
						7.36434	7.99998					-16490.8	19609.2	105280	6108.27		16.2195
						8.88031	24.6409					16166	40940.4	22596.3	12870.5		39.4186
						7.33591	23.7707					24930	24181.7	42732.2	17490.1		21.3455
						10.4247	55.3754					11707.8	35958.9	32668.4	12979.2		22.2223
						5.74713	13.5081					34671.9	51682.1	15723.6	24235.3		31.8288
						16.092	25.9482					42564.7	33175.2	46904.5	18610.6		11.047
						9.5057	4.50957					33300.8	29222.7	15093.7	76903.2		14.1877
						4.56274	12.8406					34315.3	11477.2	28168.9	26822.3		40.3891
						5.30303	44.2716					34604.6	46628.7	14845.4	10532.2		24.2287
						10.566	34.3572					41736.4	36267.2	28573.5	-596.86		28.7998
						48.3019	23.2381					27377.6	12782.4	25085.8	17917.9		57.7275
						9.02256	6.64122					43177.2	20397.2	23977.9	30605.3		7.72725
						29.2135	26.3257					38218.4	45399.5	70286.7	-16323.8		17.1557
						29.2135	27.5473					31586.2	32017.3	34800.7	46634		2.47459
						5.61798	10.9229					45157	48139.7	49238.6	115356		5.9416
						5.99251	6.52968					69890.9	30030.1	36912.7	24765.8		24.5013
						7.46269	21.1895					38589.9	28345.4	107351	40132.1		28.0974
						14.5522	15.6825					34845.5	34481.6	55265.7	22612.7		36.5344
						21.5613	17.7306					76637.1	17588	24654.5	37307.4		10.2957
						16.3569	18.7278					30220.4	35111.2	40013.8	30179.6		23.6068
						18.8889	15.1941					48224.1	35836	47666.8	36451		3.48197
						3.7037	6.52566					19510.4	31278.2	51044.6	28630.3		23.8302
						9.55882	2.10903					14867.1	15562.5	94094.2	14091.1		16.0519
						21.3235	6.92062					124619	36205.7	115561	11510.5		8.6672
						5.49451	8.93452					30618.7	44185.7	43635.2	41915.5		11.9998
						13.8182	3.88493					10680.5	55604.9	51018.1	46462.9		31.6072
						25.2708	24.9998					38483.5	34431.6	35252.6	13491.9		3.55972
						14.0288	25.628					75935.4	68522.6	61827.2	11588.2		35.3447
						21.147	38.8706					45513.6	24860.8	27612	68606		19.2471
						5.71429	7.43814					49631.1	19716.7	53399.8	43488.4		24.7852
						6.42857	29.868					31705.2	37900.3	12153.5	8157.39		16.1903
						12.8571	28.6646					37695.8	24385.2	29435.2	14488.8		12.8554
						17.1429	36.5697					57231.1	20511	46205.8	5625.53		6.41441
						10.6762	67.3109					35081.3	30802.7	22747.9	2098.04		17.1192
						7.80142	11.2542					36559.3	27737.4	68814.3	-6795.31		35.0001
						4.91228	28.7082					47789.4	100689	56540.6	-23293.3		4.66065
						11.2281	8.73012					17330.9	30324.9	73192.4	27912.5		22.8832
						9.09091	1.58463					-140.356	29083.9	35600.5	111903		36.7942
						9.79021	26.3077					7532.92	49857.6	50174.5	-16463.3		22.9478
						12.1951	24.9213					66493.5	44180.1	53394.2	-37277.1		49.0349
						10.0694	39.4656					12899.2	23878.7	45441.4	-13066.7		18.7024
						14.5329	7.88248					19373.4	23272	82418.2	-13635.6		10.5364
						7.61246	30.7098					29346.6	42022.8	24855.7	13310.8		29.7653
						12.4138	40.7295					22942.7	15649.5	48477.1			2.15946
						4.12371	19.3351					40941.3	30535.1	134290			31.7255
						27.4914	16.893					103164	14863	106815			42.1486
						4.45205	16.2652					49082.9	36652.3	45431.5			4.37947
						5.11945	14.0088					68224.8	30983.8	41692.8			15.0499
						10.101	27.9822					57395.3	40408.7	36936.4			8.4316
						23.2323	1.30808					57694	17927.7	28445.2			26.3587
						5.36913	18.4969					44008.3	46598.6	15017.9			9.2961
						5.35117	28.179					48311	62797.3	50220.3			16.9177
						7.69231	4.76196					39685.6	82320.7	26773.5			31.3274
						7.02341	48.559					28886.7	82356.3	17649.3			2.64326
						5.66667	25.4676					24789	17422.6	34672			1.32163
						8.33333	3.59715					38739.2	14659.9	9764.32			11.4135
						9.33333	11.0314					-1090.76	23091.1	20481.2			43.2669
						27.6667	21.7764					24962	54289.8	12605.8			44.7915
						15.8416	10.6838					47940	57435	9851.87			29.9742
						16.7763	17.2365					24250.5	20678.1	103154			9.1847
						9.53947	28.9733					7099.59	39949.9	60087.1			34.8122
						31.8182	11.0956					67907.3	21068	136868			10.3974
						14.6104	22.9371					108407	47908.4	38046.9			8.34007
						13.5922	35.4882					23999.9	26373	88436.8			23.5293
						24.9191	36.4011					22215.6	79195.6	65219.1			63.7105
						26.2136	34.9795					40083.9	58793.9	17145.2			40.7109
						29.7735	6.06478					57115.5	25996.2	29187.6			18.4458
						8.03859	55.1818					24970	25206.6	16081			8.35919
						10.2236	4.70419					18692.2	48557.2	62425.3			29.6297
						4.79233	18.7502					23431.2	20994.7	32918.8			7.59872
						4.4586	24.5684					24899.7	28937.4	42526.9			1.87412
						23.5669	11.1406					49932.6	16718.2	60928.2			12.4351
						4.7619	11.5233					49657.4	19009.9	24464.6			25.6727
						10.1587	7.01999					22970	53274.9	14550.1			13.3428
						3.80952	14.4927					34336.7	30166.5	70471.4			28.6323
						26.3492	26.2124					90227.5	69594.5	56706.6			35.2453
						5.03145	27.9374					58049.9	33260.1	16940.7			11.5781
						34.1693	6.36376					25837.9	30112.7	92650.5			50.0987
						4.38871	39.5109					46440.9	31220.4	6961.78			4.41734
						19.9377	14.578					31722.7	19824.4	20103.1			29.0873
						11.838	29.6204					29661.8	67864.6	28816.7			38.5247
						6.21118	33.3753					25486.1	24301.5	7286.77			4.02761
						5.57276	29.3449					24736.2	24722.8	23726.6			9.83089
						6.81115	9.77458					40540	15237.4	11683.5			26.0284
						7.12074	18.8987					22280.4	18984.5	29783			39.855
						8.33333	50.2494					13545.2	22638	129897			12.7003
						4.92308	33.4158					11248.1	41714.8	54371.6			28.9333
						12.5767	22.3181					4577.41	11074.4	48548.2			19.2396
						19.2661	17.6325					42924.3	14250	71385.9			16.5144
						15.5488	2.17645					6811.87	14667.4	80709.8			14.3588
						9.7561	26.7223					17736.5	28078	16168.8			16.939
						10.2719	19.0757					5217.01	46433.6	45983.6			21.1029
						12.0482	15.4115					-1410.6	15506	27969.3			35.239
						19.403	26.237					3241.57	34013.5	75070.3			17.2263
						15.7738	2.05471					25168.4	18032.5	64098.4			6.06414
						6.25	6.56858					23632.2	81222.7	41795.5
						7.4184	11.851					26326.5	7867.01	26482
						3.52941	21.4847					19019.4	15503.2	95418.1
						6.45161	18.0898					47283.7	28512.2	64884.8
						5.27859	15.3416					35526.6	35578.3	95668.4
						4.98534	10.1225					5728.16	31504.1	72868.6
						14.0762	23.4705					25602.7	26320.6	66196.1
						6.14035	24.1005					1375.06	46678.9	32251
						19.2982	25.1082					5660.83	112573	106572
						9.06433	3.24321					9595.52	35035.8	58667.5
						6.14035	22.258					176.82	14237.4	43622.7
						9.91254	10.2784					12992.4	34845.4	29968.8
						4.66472	11.8144					21753.1	46781.9	16059.4
						12.828	16.0337					46287	45602.7	76917.8
						13.3721	21.0527					9437.12	126874	34010.7
						24.058	21.0085					10938.8	38664.5	52546.2
						36.5217	18.468					3541.59	85657.3	13227.8
						4.34783	11.4906					19839.5	14939.3	26641.1
						6.66667	54.5918					19212.4	30750.8	42054
						6.93642	16.9697					13450.8	26241.1	11651.9
						10.3746	7.92383					23512.8	39898	84309.2
						4.02299	11.2113					14807.4	33809.3	29623.3
						9.48276	10.9					15095.4	42321.5	89292.1
						28.3668	10.2591					41874.4	26292.3	36993.3
						15.4286	33.4321					26720.9	53253.5	35436.6
						3.42857	30.1275					51217.7	37107.6	47730.2
						21.3068	25.7592					605.714	27328	29922
						3.66197	23.9806					14325.4	56505.5	18148.8
						15.9218	18.4108					99095.4	22555.8	71030.1
						32.6816	23.2624					49118.9	36996.6	50483.4
						25.9777	13.5709					48975.3	64031.3	77580.8
						10.3064	36.0687					55006.5	46870.2	79547.3
						4.45682	1.14181					42267.5	48527.5	35001.7
						5.55556	20.1328					2814.27	36104.7	68686.4
						16.3889	39.4194					15838.2	42551.8	52291.3
						19.5592	20					13118.1	40033.6	37953.7
						4.13223	11.4469					13982.4	47176.1	90881.9
						7.35695	16.2728					3489.76	32400.1	22533.6
						15.5313	40.5064					-5267.4	17186.5	1607.72
						11.5282	7.13001					24749.4	59070.7	50504.1
						27.2727	6.96438					29131	69524	75948.8
						16.8	31.7052					60792.7	39596.5	87309.1
						9.06667	35.7639					23469.7	31987.2	69977.2
						6.66667	11.2652					28026.8	27856.5	68599.3
						10.9043	10.9671					13904.9	42870.2	47895.2
						1.32275	6.62643					-20342.2	33523.1	104362
						15.873	5.41909					32129.3	33507.7	67531.4
						6.33245	10.5131					-30827.6	29381.5	52546.6
						7.34908	9.00758					-479.446	14765.4	79538.8
						15.4856	37.1997					631.216	28389.2	115628
						4.46194	1.80323					4977.75	23373.7	131568
						15.7068	26.3844					3306.42	14124.2	43853.1
						7.03125	17.1223					7590.55	40581.6	44121.1
						3.10078	15.5803					-7119.95	36752.3	58845.1
						19.3798	3.56583					9397.43	23429.2	141978
						32.8165	15.6863					-12448.7	763.481	42794.4
						6.94087	19.5483					-1639.07	27950.4	58045.9
						8.92857	25.8115					34687.4	42768.7	190839
						11.9898	6.46153					18613.9	72421.6	65696
						4.07125	3.11082					7606.32	62612.6	136281
						8.58586	18.8164					13281.9	34187.4	107374
						9.82368	9.35152					2844.08	13813	123909
						4.03023	15.7303					991.168	50911.6	75068.6
						11.0276	6.14157					2166.17		66251.7
						9.77444	18.188					-24123.1		106392
						5.25	34.315					-7513.71		56246.1
						3	25.7514					17380		44310.7
						5.7072	25.1024							145070
						3.46535	4.5333							48148.6
						9.38272	17.2619							105492
						2.2113	10.9044							169128
						24.57	25.3205							91835.9
						12.0393	9.09676							144721
						4.41176	2.85538							89840.6
						4.40098	15.65							133860
						13.6919	2.85191							191400
						42.8224	8.1632							78105.3
						7.28155	3.51795							116822
						4.58937	2.8895							140236
						4.34783	9.84229							153377
						7.45192	9.09583							119104
						3.35731	20.4093							160240
						4.55635	4.91724							104798
						11.271	16.5723							119935
						2.39234	3.44651							56582.5
						14.1148	11.4156							101968
						2.6253	42.3821							127208
						6.44391	23.4568							196808
						10.4513	3.02894							117432
						7.81991	82.2696							90431.8
						6.83962	64.4303							103668
						19.2037	27.9063							104942
						6.54206	14.6065							111771
						12.6168	10.4999							134965
						5.82751	61.1935							169316
						5.5814	42.6472							164058
						5.52995	56.2498							109461
						8.73563	21.9624							34857
						9.40367	12.9634							86180.8
						4.54545	40.8888							101036
						6.13636	9.64888							64193.3
						18.8209	17.0128							132727
						28.3447	34.8663							78187.4
						14.2212	38.3457							64404.7
						27.4157	32.5844							137841
						27.191	70.0376							132536
						13.9013	34.8145							52660.6
						8.01782	25.5397							54958.7
						5.55556	22.6619							71286.8
						9.71302	37.143							68104.4
						19.8675	43.1096							43220
						4.41501	6.87308							74447.6
						9.2511	33.108							86753.8
						13.8158	48.311							71470.4
						18.913	21.8117							39146.8
						3.0303	28.3332							78865.2
						11.2069	29.8703							81332.2
						12.2845	41.4012							66170
						14.1935	7.32443							53725.1
						8.17204	16.5602							32015.9
						13.9785	10.3126							63050.9
						4.21941	27.4145							42261
						5.89474	46.8943							85942.4
						5.2521	39.0093							69867.2
						1.86722	24.1591							92278.4
						20.4124	41.4631							93643.7
						5.36082	28.4026							101793
						15.1951	12.6842							51615.3
						13.1148	74.1176							114855
						7.17213	49.4152							186365
						18.8641	32.951							83769.1
						7.07071	58.496							103427
						5.45455	58.0556							79247.2
						6.43863	29.6395							66122
						3.81526	8.2872							63045.2
						12.0482	22.2525							61220.7
						22.5933	33.4236							56271.4
						4.89237	16.7108							98160.4
						2.14844	14.0586							117705
						2.33918	2.38085							173083
						8.88031	25.7215
						11.9461	24.2187
						3.85356	29.7925
						2.29885	25.0637
						7.2381	32.061
						10.4563	52.5378
						5.51331	26.6497
						18.0608	37.9749
						5.32319	29.471
						15.9393	32.9144
						4.93359	7.73045
						5.67108	76.6166
						62.218	42.327
						8.27068	13.759
						17.4721	47.4449
						1.85529	7.99042
						4.80591	35.5768
						2.57827	22.3008
						4.22794	36.2791
						10.4015	10.9301
						17.122	21.3457
						19.8182	11.1108
						10.0719	12.557
						14.8214	42.7274
						11.4082	22.3479
						6.52557	9.48084
						9.98249	40.7656
						15.7618	45.7402
						2.08696	55.357
						2.43056	50.6665
						3.29289	11.7519
						6.48464	25.1655
						3.57751	29.1388
						4.42177	18.421
						4.24448	35.6521
						8.38926	10.3894
						9.71524	52.3604
						2.48344	90.2748
						10.7261	9.85312
						15.122	20.2928
						6.16883	45.6067
						5.28846	36.3826
						13.44	7.88378
						2.21519	49.4825
						12.1495	2.68037
						7.57342	18.7499
						3.04878	7.44478
						4.85584	7.01385
						6.0241	2.96465
						3.46386	5.10796
						3.73134	25.344
						5.15464	23.7354
						12.7941	23.8833
						8.23529	10.0578
						4.40529	28.1855
						14.0762	5.59851
						5.84795	17.4666
						8.96359	5.54497
						5.49451	8.71213
						1.64835	39.7363
						11.908	24.4822
						7.12401	11.71
						20.7031	48.3869
						3.23834	27.3213
						2.574	10.3572
						21.4013	7.96472
						19.1697	3.1857
						2.96209	18.6291
						13.058	12.3479
						1.3363	46.8749
						11.5044	9.20157
						13.9037	37.457
						4.29448	41.4966
						13.3	50.836
						6.28116	49.7504
						24.5283	38.806
						38.1818	55.8102
						25.3968	23.5678
						25.7576	19.9346
						11.5942	62.969
						16.2162	48.4504
						35.8974	24.9596
						29.1139	17.8281
						7.5	14.7013
						40.2439	22.08
						15.9091	28.0702
						20	7.47209
						5.26316	26.2661
						9.375	22.6266
						17.8218	3.44279
						10.4762	34.8366
						33.6449	43.7015
						12.1495	30.6152
						20.3704	15.6681
						25	28.8787
						5.55556	21.101
						28.8288	18.5976
						10.6195	20.5479
						27.5862	22.8698
						13.6752	28.4224
						13.2231	4.59244
						28.6885	47.6402
						18.8525	46.6861
						32.5203	22.8528
						56.0976	5.66027
						13.8211	33.6719
						12.9032	50.3607
						14.5161	38.9369
						9.67742	14.1027
						33.6	11.5384
						11.2	34.9433
						34.9206	60.0567
						13.3858	47.1087
						10.1562	22.9578
						16.9118	14.9649
						18.705	22.1141
						14.7887	56.9252
						30.9859	16.3209
						13.986	33.3332
						13.8889	22.1616
						8.33333	31.3008
						9.72222	14.8448
						11.8056	11.8598
						19.1781	39.2182
						38.0952	15.7259
						5.36913	21.3049
						14.5695	15.0266
						26.9737	14.5695
						24.3421	25.6953
						21.7105	7.83281
						11.1111	32.5522
						43.1373	8.94926
						4.57516	11.6668
						11.6883	24.4244
						43.949	12.7227
						28.0255	2.63158
						9.55414	20.5479
						12.7389	9.95025
						7.64331	38.2352
						38.8535	4.26819
						10.6918	5.56902
						16.9811	59.2504
						11.3208	8.90505
						13.75	25.06
						25.4658	13.3493
						10.559	23.159
						9.93789	14.1161
						11.0429	17.6606
						24.2424	26.9187
						7.87879	35.0516
						33.1325	11.1111
						10.241	17.2178
						30.5389	31.2218
						13.1737	16.911
						13.0952	9.5828
						7.69231	43.5269
						24.1176	4.88876
						8.82353	47.3332
						23.3918	35.0706
						13.4503	19.3757
						9.30233	29.4803
						15.6977	10.5709
						9.30233	48.0168
						15.6977	51.8211
						16.185	14.9222
						6.93642	7.73997
						5.17241	4.80567
						17.2414	21.8814
						9.14286	5.21468
						3.42857	25.8426
						13.0682	23.6236
						22.1591	14.03
						29.5455	20.5653
						4.51977	4.28003
						7.9096	16.4091
						26.9663	30.2124
						11.236	31.2861
						3.88889	25.9083
						5.52486	18.1297
						18.1319	66.5717
						6.04396	22.6843
						18.3784	12.312
						8.10811	12.3607
						9.09091	17.9962
						9.52381	27.8898
						10.5263	31.875
						19.3717	28.8256
						13.089	30.247
						25.6545	10.4622
						7.8125	30.9014
						14.5078	17.6272
						21.7617	59.5602
						8.80829	20.655
						14.9485	26.0296
						10.2564	28.4202
						12.2449	27.4273
						8.67347	15.2701
						28.934	44.288
						20.7071	22.3868
						10.5528	7.70437
						25.6281	23.6659
						10	58.9062
						7.5	54.532
						6.96517	23.2182
						16.0976	7.92374
						14.5631	5.09059
						8.25243	14.7868
						21.7391	10.9129
						5.76923	11.0587
						13.9423	15.3641
						10.4762	29.4898
						30	43.8574
						7.61905	13.5029
						19.5238	24.1533
						16.5877	17.4202
						5.66038	10.4603
						4.71698	21.4753
						17.4528	4.20618
						11.3208	16.9267
						6.01852	11.7749
						38.8889	43.9253
						10.6481	6.83295
						5.99078	58.1823
						7.76256	15.8818
						7.76256	10.4042
						23.6364	12.2811
						11.7647	37.7189
						9.95475	8.47486
						12.6126	42.8567
						8.55856	48.5481
						6.75676	15.3225
						13.964	25.7932
						19.2825	87.6988
						11.2108	30.7692
						24.6637	16.4749
						32.7354	23.2726
						3.52423	34.6572
						11.0132	27.7584
						17.5439	33.1015
						10.0437	31.818
						11.7904	19.6827
						8.69565	62.2225
						52.6087	23.8096
						5.21739	62.8402
						10.8225	83.5779
						5.19481	20.3341
						9.05172	29.5892
						34.0517	39.3441
						4.29185	37.4663
						10.6838	57.9636
						11.0638	37.2091
						7.65957	39.1958
						11.0169	48.3174
						30.9322	25.5977
						17.7966	27.2728
						2.10084	45.6624
						13.8655	42.2126
						20.9205	9.57669
						14.2259	23.3853
						8.3682	35.5265
						6.69456	48.1398
						7.11297	35.1698
						26.25	37.2631
						2.5	11.8015
						8.33333	53.5126
						12.5	14.2266
						33.61	14.7239
						18.1818	16.6331
						2.89256	15.9597
						46.5021	0.801627
						6.58436	16.0787
						19.3416	47.9535
						21.3115	8.47759
						19.5918	50.5702
						8.94309	62.3837
						16.5992	10.5557
						20.1613	33.2723
						6.85484	4.30295
						4.81928	45.0946
						4.81928	54.0171
						23.6	23.4797
						10.4	20.5387
						9.16335	46.4225
						23.9044	64.5215
						16.2698	44.2622
						15.0794	8.15665
						17.0635	26.3846
						30.0395	31.1689
						30.83	14.9517
						6.29921	18.8104
						7.84314	53.1848
						8.23529	25.2783
						13.2812	16.0317
						2.34375	40.095
						48.8372	34.4938
						6.94981	36.6155
						25.7692	22.9711
						20.6897	28.186
						20.6107	3.0837
						12.1673	20.4976
						26.616	11.611
						14.8289	10.5642
						23.4848	26.2625
						7.54717	53.143
						22.6415	51.4245
						10.566	28.892
						6.76692	34.6853
						11.1524	41.4127
						33.4572	11.5803
						33.7037	30.3522
						6.2963	21.2567
						16.6667	32.2751
						11.1111	42.4083
						14.7059	23.9217
						25.3676	22.7214
						3.67647	24.5525
						9.85401	49.1184
						5.10949	17.1283
						19.4245	8.00994
						6.47482	12.531
						9.319	68.9358
						12.5448	44.1572
						23.6559	6.87106
						17.5	13.1126
						13.2143	8.14096
						9.96441	25.391
						10.9929	21.9689
						15.9011	5.28197
						8.83392	37.3652
						10.9155	12.1428
						1.76056	15.5476
						28.169	45.6019
						3.50877	37.8753
						38.4615	23.5567
						14.1869	39.726
						4.84429	6.24996
						2.41379	17.4604
						6.52921	18.2434
						24.055	50.6697
						6.52921	14.732
						14.966	16.5381
						4.42177	38.4785
						6.80272	8.92063
						5.42373	23.3625
						14.9153	17.8496
						3.7037	25.8824
						21.8855	2.9198
						5.7047	39.4629
						6.71141	11.6256
						6.02007	2.46921
						3	26.3533
						13.3333	9.52869
						7.97342	8.70878
						14.5695	27.7121
						21.3816	19.5481
						3.28947	9.79437
						5.26316	17.693
						16.7213	30.8664
						16.0656	21.7137
						5.22876	39.652
						9.47712	10.8342
						17.2638	31.9924
						27.9221	36.6824
						5.82524	9.37511
						4.53074	25.2808
						3.53698	36.0327
						18.2109	10.0542
						21.6561	15.5495
						6.05096	19.0265
						15.5556	36.484
						21.9048	56.5639
						5.06329	22.0294
						9.14826	41.8907
						12.6183	32.5542
						6.28931	26.0157
						4.70219	10.5713
						4.03727	13.5435
						10.5263	40.1169
						5.57276	51.6639
						3.08642	6.95008
						16.3077	43.5573
						9.84615	6.44664
						12.8834	8.56919
						6.11621	14.6646
						14.6789	12.9558
						15.5488	37.5771
						23.1707	31.7204
						3.04878	2.45407
						5.45455	17.5707
						9.09091	39.2066
						9.39394	13.0336
						8.48485	7.36282
						18.7311	28.5288
						9.96979	37.1991
						32.5301	4.50586
						6.92771	14.6253
						15.0602	28.1138
						12.3494	29.2492
						8.63095	9.05269
						4.73373	46.4211
						8.87574	5.75993
						14.1593	16.7229
						10.3245	7.08552
						7.91789	35.1226
						8.16327	26.0131
						14.2857	20.6266
						2.61628	22.3445
						7.80347	4.50746
						4.32277	19.7963
						25.9366	19.5183
						9.77011	25.5612
						11.2069	13.2837
						18.9112	17.8726
						12.6074	39.4813
						3.71429	8.84046
						18	9.07061
						5.98291	28.8032
						8.83191	26.4625
						5.68182	15.2209
						4.81586	16.4578
						16.1017	17.2414
						31.6384	49.8138
						13.5211	16.9851
						31.2676	19.8517
						8.4507	12.5197
						10.6742	34.3847
						5.05618	21.169
						25.7703	3.60652
						8.37989	32.981
						4.45682	19.4872
						27.2222	29.732
						2.77778
						3.33333
						6.07735
						7.18232
						12.6722
						5.21978
						15.6164
						16.8478
						12.1951
						8.94309
						4.04313
						12.3324
						7.21925
						8.82353
						13.6364
						13.6
						4.53333
						1.8617
						4.50928
						9.81432
						3.14961
						6.82415
						22.5722
						6.02094
						12.0104
						10.1562
						8.29016
						4.66321
						27.8351
						14.6907
						8.48329
						5.89744
						9.48718
						3.58056
						16.8367
						7.88804
						18.7817
						5.58376
						3.29949
						2.77778
						6.29723
						23.8095
						3.75
						2.75
						13.6476
						9.92556
						18.0693
						3.20988
						5.14706
						5.88235
						25
						8.55746
						6.56934
						11.1922
						2.91971
						14.8058
						4.83092
						4.83092
						11.3253
						8.91566
						8.8729
						4.05728
						25
						8.09524
						14.2857
						18.8095
						2.1327
						2.8436
						14.554
						2.34192
						13.8173
						19.6262
						2.80374
						11.215
						2.31481
						3.00926
						4.61894
						2.30415
						3.67816
						49.7706
						5.26316
						8.69565
						14.123
						33.4852
						2.04545
						12.7273
						6.59091
						3.37838
						3.14607
						5.15695
						10.0671
						22.6164
						5.53097
						15.0442
						10.7692
						8.99123
						4.80349
						5.67686
						8.04348
						4.33839
						4.31965
						3.22581
						9.67742
						17.6344
						15.8798
						0.856531
						2.56959
						9.40171
						10.8511
						2.12314
						2.76008
						3.60934
						20.296
						3.78151
						6.72269
						6.93277
						4.83193
						4.39331
						3.13808
						2.71399
						3.73444
						19.6687
						12.6294
						3.71901
						3.50515
						4.3299
						5.34979
						14.8073
						10.7287
						5.45455
						11.5152
						25.1509
						1.80723
						2.40964
						3.00601
						4.40882
						7.58483
						11.3095
						2.97619
						10.495
						14.2574
						3.55731
						15.6126
						14.7929
						3.93701
						9.41176
						5.67515
						6.84932
						2.73973
						4.2885
						3.30097
						4.85437
						18.7621
						8.30116
						3.46821
						5.78035
						3.45489
						5.18234
						25.6214
						21.9885
						8.39695
						12.3574
						15.3409
						4.32331
						8.08271
						3.37079
						10.0935
						2.23881
						10.6343
						3.73134
						6.69145
						13.7546
						11.1524
						17.0956
						21.8018
						12.1646
						1.61002
						24.4643
						13.879
						3.7234
						4.0708
						11.1504
						4.90368
						10.4167
						7.26644
						13.4948
						2.92599
						17.3838
						5.64103
						3.22581
						3.18258
						13.7874
						8.18331
						7.64228
						5.98706
						4.85437
						10.1613
						7.08535
						18.6795
						15.5698
						12.5596
						9.68254
						6.02219
						8.05687
						5.5205
						33.6957
						22.3765
						4.16667
						9.38462
						3.07692
						4.90798
						2.87009
						4.65465
						8.69565
						2.98063
						2.8065
						10.0147
						3.81232
						0.879765
						6.84134
						1.73913
						11.0951
						5.86552
						6.85714
						9.28571
						7.37589
						3.76569
						6.80556
						7.81893
						21.4188
						3.12076
						14.2469
						4.45344
						5.89812
						1.55642
						17.1501
						4.72637
						8.05452
						2.95203
						16.8098
						3.06748
						18.1045
						19.2494
						9.80861
						2.73159
						4.15184
						4.4186
						3.48028
						16.1327
						11.1745
						2.96128
						11.3867
						13.0191
						10.6785
						9.16031
						2.25564
						11.4528
						3.54536
						20.1621
						3.33333
						12.3661
						8.56031
						4.13534
						1.86741
						3.0303
						3.62216

## Sheet: Figure 6
Panel D																					Panel E																	Panel G
Young derived CPECs (42 div)																					Older derived CPECs (110 div)																		Expression level averaged in cells of a given subtype across time
cilia 1		cilia 2		cilia 3		cilia 4		cilia 5		cilia 6		cilia 7		cilia 8		cilia 9		cilia 10			cilia 1		cilia 2		cilia 3		cilia 4		cilia 5		cilia 6		cilia 7		cilia 8				Type 1 CPECs							Type 2 CPECs
x-coordinate	y-coordinate	x-coordinate	y-coordinate	x-coordinate	y-coordinate	x-coordinate	y-coordinate	x-coordinate	y-coordinate	x-coordinate	y-coordinate	x-coordinate	y-coordinate	x-coordinate	y-coordinate	x-coordinate	y-coordinate	x-coordinate	y-coordinate		x-coordinate	y-coordinate	x-coordinate	y-coordinate	x-coordinate	y-coordinate	x-coordinate	y-coordinate	x-coordinate	y-coordinate	x-coordinate	y-coordinate	x-coordinate	y-coordinate	x-coordinate	y-coordinate			CCNO	FOXJ1	ARL13B	RFX2	TRRAP	FOXN4	MCIDAS	CCNO	FOXJ1	ARL13B	RFX2
194	106	159	128	136	210	211	92	159	174	26	218	39	231	188	167	217	169	205	171		257	226	266	222	202	215	206	208	230	292	239	288	243	284	245	277		31 days	4.11735	4.27138	3.64115	3.76872	3.06399	1.62585	2.00246	5.42686	5.00601	3.66355	3.99899
190	104	161	126	137	208	213	92	159	174	31	225	32	229	191	169	214	172	205	171		257	226	266	223	202	215	206	208	230	292	239	288	243	284	245	277		46 days	3.57049	3.95626	3.46489	3.57821	2.87812	1.68201	1.66204	5.27381	4.83211	3.83028	4.0369
190	105	164	124	141	205	214	90	160	163	31	227	38	232	193	170	215	169	205	171		257	225	266	223	202	215	206	208	231	291	239	288	243	284	245	277		55 days	3.56454	3.97116	3.52558	3.37565	2.68509	1.52579	1.87908	4.44091	4.35218	4.14922	4.14114
196	105	164	122	136	210	214	84	159	156	31	226	38	235	187	168	215	169	203	170		257	225	266	223	202	215	206	208	232	291	239	288	243	284	245	277		75 days	3.30659	3.82236	3.30423	3.4214	2.72696	1.24815	1.13038	4.40993	4.3483	4.07918	4.20412
198	102	167	121	137	208	213	92	159	169	26	221	39	232	188	168	215	169	203	170		257	225	266	223	202	213	206	208	232	290	239	288	243	284	245	277
200	102	167	122	139	202	206	94	152	186	26	219	36	228	189	169	215	169	202	170		257	225	266	223	202	213	206	208	232	290	239	288	243	284	245	277
200	102	158	127	140	207	205	92	151	184	27	220	33	227	190	167	215	169	201	170		257	225	266	223	202	213	206	208	232	290	239	288	243	284	245	277
200	102	158	127	140	207	206	89	152	184	33	221	39	234	191	168	216	170	203	170		257	225	266	223	202	213	206	208	232	290	239	288	242	284	245	277
199	104	154	128	137	211	207	89	162	167	33	225	40	235	192	169	216	170	203	170		257	225	266	223	202	213	206	208	232	290	239	288	242	284	245	277
198	104	154	128	137	212	211	89	162	160	21	223	41	235	191	167	216	166	203	170		257	225	266	223	201	213	206	208	232	290	239	288	242	284	245	277
195	105	154	128	137	218	214	93	162	162	21	222	35	229	192	165	216	169	203	170		257	224	266	223	201	213	206	208	232	290	239	288	242	283	245	277
194	105	159	128	136	218	213	98	159	177	22	217	34	228	191	167	216	169	202	170		257	224	266	223	201	213	206	208	232	290	239	288	242	283	244	276
194	105	161	127	136	213	207	98	159	181	27	219	47	234	191	164	216	169	202	170		257	224	266	223	201	213	206	208	232	290	239	288	242	283	244	276
195	105	163	123	138	209	207	92	156	188	28	219	39	232	188	166	216	169	202	170		257	224	266	223	201	213	206	208	232	290	239	288	242	283	244	276
199	105	163	123	138	209	210	90	155	188	28	222	38	232	186	165	216	169	202	170		257	224	266	223	201	213	206	208	232	290	239	288	242	283	244	276
200	105	163	124	140	206	212	88	158	176	31	222	39	232	187	166	216	169	202	170		257	224	266	223	201	213	206	208	232	291	239	288	242	283	244	276
200	103	161	127	140	206	212	88	163	169	31	220	34	229	188	166	216	169	206	170		258	224	266	223	201	213	206	208	232	291	239	288	242	283	244	276
200	103	160	128	139	216	212	88	163	162	29	216	34	229	191	169	216	169	204	169		258	224	265	222	201	213	206	208	232	291	239	288	242	283	244	276
200	103	158	128	138	216	212	88	163	158	25	216	38	230	187	169	215	169	203	169		258	224	265	222	201	213	206	208	232	291	239	288	242	283	245	276
200	103	155	128	136	213	210	93	163	159	25	216	38	230	184	169	215	169	203	169		258	224	265	223	201	213	206	208	232	291	239	288	242	283	245	277
198	106	152	130	136	212	210	93	163	172	29	222	40	234	190	170	216	169	202	169		258	224	265	223	201	213	206	208	232	291	239	288	242	283	245	277
196	107	150	130	138	210	210	96	159	185	31	223	39	234	191	170	218	170	202	169		258	224	265	223	201	213	206	208	232	291	239	288	242	283	245	277
195	107	155	130	141	202	210	96	157	193	34	223	37	232	191	170	219	170	202	169		258	224	266	223	201	213	206	208	232	291	239	288	242	283	245	277
192	107	156	130	141	202	210	96	157	187	34	222	36	231	191	168	219	170	202	169		258	224	266	223	201	213	206	208	231	291	239	288	242	283	245	277
202	107	157	130	141	209	216	89	160	182	28	217	30	231	191	168	219	170	202	169		258	224	266	223	201	213	206	208	231	291	239	288	242	283	245	277
203	107	160	128	141	210	217	86	165	170	25	217	30	231	190	168	219	170	202	169		258	224	266	222	201	213	206	208	231	291	239	288	242	283	245	277
203	105	161	126	141	211	217	86	165	164	25	217	40	232	190	168	219	170	202	169		258	224	265	222	201	213	206	208	231	291	239	288	242	283	245	277
203	105	162	123	139	211	217	86	165	162	25	226	40	232	190	168	218	170	202	169		258	224	265	222	201	213	206	208	231	291	239	288	242	283	245	277
202	106	162	123	135	212	217	88	165	163	25	226	40	232	190	168	218	170	202	169		258	224	265	222	201	213	206	208	231	291	239	288	242	283	245	277
200	106	162	123	135	212	215	90	165	177	32	226	40	232	190	169	218	170	202	169		258	224	265	224	201	213	206	208	231	291	239	288	242	283	245	277
195	107	160	129	135	212	215	90	165	177	32	221	39	230	190	169	218	170	202	169		257	224	265	224	201	213	207	208	231	291	239	288	242	283	245	277
193	107	160	130	136	201	215	90	162	186	26	215	36	229	191	169	218	170	204	169		257	224	265	222	201	213	207	208	231	291	239	288	242	283	245	277
193	107	157	131	138	201	222	89	162	189	15	215	36	229	191	169	219	170	204	169		257	224	265	222	201	213	207	208	231	291	239	288	242	283	245	277
197	107	156	131	138	210	222	88	161	190	13	215	30	229	191	169	220	170	204	169		257	224	265	222	201	213	206	209	231	291	239	288	242	283	245	277
201	105	153	131	138	213	222	84	161	188	21	217	30	229	191	169	220	170	204	169		257	224	265	222	201	213	206	209	231	291	239	288	242	283	245	277
201	105	156	131	132	214	222	84	173	177	23	217	39	231	193	167	220	170	201	169		257	224	265	222	201	213	206	209	231	291	239	288	242	283	245	277
201	105	157	131	131	209	222	84	174	171	25	217	39	232	191	167	218	170	201	169		257	224	265	222	201	213	206	209	231	291	239	288	242	283	245	277
199	105	160	130	133	204	216	96	174	167	25	217	39	232	191	167	218	170	201	169		257	224	265	222	202	213	206	209	231	291	239	288	242	283	245	276
196	107	161	130	137	204	216	96	174	165	19	216	39	232	190	167	216	170	201	169		257	224	265	222	202	213	206	209	231	291	239	288	242	283	245	276
196	108	165	123	137	214	216	96	174	167	14	216	39	232	189	167	216	170	201	169		257	224	265	222	202	213	206	209	231	291	239	288	242	283	245	276
190	108	166	120	137	214	216	96	169	177	14	218	39	232	190	167	218	170	201	169		257	224	265	222	202	213	206	209	231	291	239	288	242	283	245	276
194	107	166	124	126	214	222	95	167	177	18	218	37	230	190	167	219	171	201	169		257	224	265	222	202	213	206	209	231	291	239	288	242	283	245	276
199	107	166	125	132	204	224	94	167	177	21	218	37	230	190	167	219	171	201	169		257	224	265	222	202	213	206	209	231	291	239	288	242	283	245	276
200	103	166	125	136	199	224	94	167	175	23	218	37	230	188	167	219	171	204	169		257	224	265	222	202	213	206	209	231	291	239	288	242	283	245	276
200	100	162	127	137	207	224	93	167	170	22	214	37	230	188	167	219	171	204	169		258	224	265	222	202	213	206	209	231	291	239	288	242	283	245	276
200	100	161	129	135	208	224	94	167	164	18	214	37	230	188	167	219	171	204	169		258	224	265	222	202	213	206	209	231	291	239	288	242	283	245	276
194	107	161	129	131	209	222	96	167	160	15	214	41	233	190	167	218	171	204	169		258	224	265	222	202	213	206	209	231	291	238	288	242	283	245	276
193	107	161	129	134	202	221	96	167	169	14	218	42	235	190	167	218	171	202	169		258	224	264	222	201	213	206	209	231	291	237	287	242	283	245	276
189	107	157	129	137	200	220	96	167	172	15	222	42	236	190	167	216	171	202	169		258	224	264	222	201	213	206	209	231	291	237	287	242	283	245	276
193	107	157	129	137	218	211	95	167	181	20	222	43	236	190	167	217	171	201	169		258	224	264	223	201	213	206	209	231	291	238	287	242	283	245	276
196	107	163	129	131	219	210	95	167	181	24	222	43	236	190	167	217	171	203	169		258	224	264	223	201	213	206	209	231	291	238	287	242	283	245	276
198	105	164	128	132	207	219	95	167	171	24	222	35	230	190	167	218	171	204	169		258	224	264	223	201	213	206	209	231	291	238	287	242	283	245	276
198	105	167	125	133	201	223	95	167	167	23	218	35	230	190	167	219	171	204	169		258	224	264	223	201	213	206	209	231	291	238	287	242	284	245	274
198	108	167	123	135	201	227	89	168	151	23	217	33	228	190	167	219	171	204	169		258	224	264	223	201	213	206	209	231	291	238	287	242	284	245	277
194	109	167	126	135	208	226	94	168	150	23	217	36	230	189	167	219	171	202	169		258	224	265	223	203	211	207	209	231	291	238	287	242	284	246	277
192	109	161	134	130	216	226	95	168	162	22	217	40	233	188	167	219	171	201	169		258	224	265	223	202	212	207	209	231	291	238	287	242	284	245	277
194	109	160	135	128	218	218	96	168	162	22	217	40	233	188	167	219	171	201	169		258	224	265	223	202	212	207	209	231	291	238	287	242	284	245	277
201	109	159	135	127	218	217	96	168	173	21	217	42	235	188	167	219	171	203	169		258	224	265	223	202	212	207	209	231	291	238	287	242	284	245	277
201	107	159	135	127	212	217	96	168	174	21	217	42	235	189	167	218	171	203	169		258	224	265	223	202	212	207	209	231	291	238	287	242	284	245	277
201	107	170	133	133	205	223	96	168	175	20	217	35	225	191	166	218	171	203	169		259	224	265	223	202	212	207	209	231	291	238	287	242	284	245	277
201	114	170	131	135	204	229	96	169	171	19	217	30	223	191	164	218	171	203	169		259	224	265	223	202	212	207	209	231	291	238	287	242	284	245	277
194	114	171	128	135	204	229	95	171	159	18	218	39	230	191	163	218	171	202	169		259	224	263	223	202	212	207	209	231	291	238	287	242	284	245	277
194	114	171	131	135	213	229	86	171	158	18	220	39	230	191	163	216	171	202	169		259	224	263	223	202	212	207	209	231	291	238	287	242	284	245	277
196	114	165	137	133	217	229	89	171	157	18	220	40	233	190	163	216	171	202	169		259	224	263	223	202	212	207	209	231	291	238	287	242	284	245	277
204	114	157	141	133	223	227	95	171	165	18	220	30	229	190	163	218	171	204	169		259	224	264	223	202	212	207	209	231	291	238	287	242	284	245	277
206	110	154	142	132	223	227	95	167	181	21	224	27	226	190	163	219	171	204	169		259	224	264	223	202	212	207	209	231	291	238	287	242	284	245	277
206	110	157	142	133	217	225	95	167	180	21	224	30	226	190	163	219	171	204	169		259	224	264	223	202	212	207	209	231	291	238	287	242	284	245	277
204	113	171	142	133	214	222	95	166	178	21	224	36	229	190	167	219	171	204	169		259	224	264	223	202	212	207	209	231	291	238	287	242	284	245	277
198	114	172	142	133	213	222	95	167	174	23	224	36	229	190	167	219	171	204	169		259	224	263	223	202	212	207	209	231	291	238	287	242	284	245	277
196	114	174	128	133	213	226	95	168	164	23	220	37	229	191	167	219	171	203	169		259	224	263	223	202	212	207	209	231	291	238	287	242	284	245	277
196	114	166	135	132	226	229	95	168	162	23	220	37	233	191	167	219	171	203	169		259	224	263	223	202	212	207	209	231	291	238	287	242	284	245	277
206	114	163	138	132	226	230	95	168	166	14	219	28	232	191	167	215	171	201	169		259	224	263	223	201	212	207	209	231	291	238	287	242	284	245	277
196	103	155	141	132	226	230	91	166	175	14	220	28	228	191	167	218	173	199	169		259	224	263	223	201	212	207	209	231	291	238	287	242	283	245	277
195	112	152	141	132	225	230	91	165	179	20	223	35	228	191	167	218	173	200	169		259	224	263	223	201	212	207	209	231	291	238	287	242	283	245	277
187	113	158	141	133	219	230	96	165	179	21	223	36	229	192	169	219	173	200	169		259	224	264	223	202	212	207	209	231	291	238	287	242	283	245	277
187	113	161	140	135	210	226	99	166	176	21	217	41	233	192	169	219	173	201	169		260	224	264	223	202	212	207	209	231	291	238	287	242	283	245	277
188	113	166	135	135	211	221	100	167	161	20	213	41	233	192	169	216	172	201	169		260	224	264	223	202	212	207	209	231	291	238	287	242	283	245	277
199	110	170	125	135	211	227	100	167	158	15	212	35	227	192	169	216	172	202	169		260	224	264	223	202	211	207	209	231	291	238	287	242	283	245	277
200	106	170	130	134	221	227	100	167	151	14	215	33	224	192	168	220	173	202	169		260	224	264	223	202	210	207	207	231	291	238	287	242	283	245	277
200	106	165	135	134	221	227	100	167	152	24	215	32	223	192	168	220	173	203	169		260	224	264	223	202	210	207	208	231	291	238	287	242	283	245	277
200	108	165	136	134	215	230	98	167	168	16	215	32	226	192	168	220	173	201	169		258	224	263	223	202	210	207	208	231	291	238	287	242	283	245	277
194	113	165	136	135	208	231	98	167	175	17	217	45	230	192	168	215	171	201	169		258	224	261	223	202	210	207	208	231	291	238	287	242	283	245	277
193	113	159	136	136	206	234	95	167	179	22	217	45	230	192	168	215	171	201	169		258	224	261	223	202	210	207	208	231	291	238	287	242	283	245	277
192	113	158	137	136	206	234	95	167	180	23	217	47	234	191	168	215	172	201	169		258	224	261	223	202	210	207	208	231	291	238	287	242	283	245	277
200	112	167	137	129	224	234	96	169	169	22	213	41	230	191	168	216	172	201	169		258	224	261	223	202	210	207	208	231	291	238	287	242	283	245	277
205	110	170	136	130	232	234	97	169	167	15	212	40	230	195	168	216	172	202	169		258	224	263	223	202	211	207	208	231	291	237	287	242	283	245	276
205	106	173	135	131	233	233	98	169	163	14	221	40	230	192	168	216	171	204	169		258	224	264	223	202	211	207	208	231	291	237	287	242	283	245	276
205	106	178	128	131	226	228	101	169	159	20	222	38	228	192	168	216	171	205	169		259	224	264	223	202	211	207	208	231	291	237	287	242	283	245	276
197	104	178	128	131	220	228	102	169	155	24	222	36	227	193	168	215	171	201	169		259	224	264	223	202	211	207	208	232	290	237	287	242	283	245	276
195	104	175	132	131	218	233	101	169	163	24	222	36	226	193	168	215	171	201	169		259	224	264	223	202	211	207	207	232	290	237	287	242	283	245	276
193	104	166	137	131	213	233	101	167	170	24	220	42	230	193	168	215	171	201	169		259	224	264	223	201	211	207	207	233	290	237	287	242	283	245	276
192	104	165	138	131	213	233	101	167	172	16	219	42	230	193	168	215	171	201	169		259	224	264	223	201	211	207	207	233	290	237	287	242	283	245	276
192	105	161	143	131	216	235	98	167	182	15	220	43	231	192	168	215	171	201	169		259	224	264	223	201	212	207	207	233	295	237	287	242	283	245	276
192	106	161	143	131	219	235	91	167	183	15	220	43	231	190	168	218	171	202	169		259	224	264	223	201	212	207	207	232	291	237	287	242	283	245	276
195	105	161	143	131	221	235	90	171	172	23	223	37	224	190	168	218	171	202	169		259	224	264	223	201	212	207	207	232	291	237	287	242	283	245	276
197	105	165	136	131	217	235	97	171	166	23	223	37	224	190	168	218	171	195	169		259	223	263	223	201	212	207	207	232	291	237	287	242	283	245	274
197	105	170	131	132	207	235	100	171	159	26	221	36	224	190	168	213	170	200	168		259	223	261	223	201	212	207	207	232	291	237	287	242	283	245	274
197	105	170	131	132	207	233	100	172	154	26	213	36	224	190	170	212	170	200	168		259	223	261	223	202	212	207	207	232	291	237	287	242	283	245	274
197	105	173	131	132	207	230	100	172	156	22	213	42	231	190	168	212	170	205	168		259	223	261	223	202	212	207	207	232	291	237	287	242	283	245	274
197	105	173	131	132	212	230	100	168	180	12	215	43	232	190	166	213	171	205	168		259	223	261	223	202	212	207	207	232	291	237	287			245	274
195	106	172	138	132	216	237	100	168	181	15	217	43	232	190	166	214	171	205	168
194	106	166	144	132	216	238	100	167	188	22	217	43	232	190	166	214	171	202	168
194	106	164	145	134	215	242	98	167	189	26	217	41	230	186	167	214	171	202	168
194	106	160	145	135	207	242	97	168	177	25	215	39	229	186	167	214	171	202	168
194	106	158	146	135	203	242	93	171	168	19	211	37	228	187	167	212	171	202	168
193	106	158	135	132	214	226	91	171	164	16	211	35	227	188	167	217	172	202	168
204	106	168	129	132	217	220	85	171	164	16	211	35	227	188	167	217	173	201	168
200	106	176	126	132	223	224	76	171	163	22	213	31	227	188	167	217	173	201	168
200	106	176	127	133	224	224	76	171	157	23	213	34	230	188	167	217	167	202	168
196	106	172	138	133	224	223	82	171	173	23	211	34	231	189	167	217	170	204	168
196	106	168	142	133	220	217	84	171	173	22	209	36	234	189	167	217	170	204	168
192	106	164	146	133	219	212	88	170	186	18	209	36	234	189	167	215	170	204	168
193	107	161	146	133	216	214	89	170	187	17	209	40	234	189	167	214	170	204	168
196	107	161	137	133	216	217	87	170	187	17	210	41	234	189	167	220	172	203	168
198	107	164	128	131	215	218	86	170	183	17	211	43	234	189	167	220	172	203	168
199	106	171	125	131	224	219	85	170	178	22	212	41	230	189	166	220	172	203	168
199	102	176	125	131	234	220	85	170	163	22	212	39	223	185	166	220	172	203	168
199	103	176	128	131	235	223	80	170	163	22	206	30	223	184	166	218	171	203	168
197	104	175	128	137	233	224	80	170	165	22	206	35	232	191	166	215	171	203	168
193	104	171	138	137	224	223	85	170	167	15	205	36	232	192	167	215	171	200	168
193	104	164	140	136	223	215	93	166	181	11	205	46	233	192	167	216	171	200	168
199	104	158	140	134	243	215	93	166	194	11	205	44	230	192	167	216	171	204	168
199	103	162	131	134	243	215	93	166	194	11	206	39	230	191	167	216	171	204	168
196	105	165	129	136	248	216	93	167	189	11	208	36	229	191	167	216	171	201	168
195	105	170	126	138	249	218	91	167	185	12	208	36	229	191	167	216	171	204	168
192	106	173	126	139	246	221	89	167	179	12	208	36	231	191	167	216	170	202	169
192	107	173	126	139	243	222	87	167	178	18	209	48	235	191	167	216	170	202	169
195	107	173	138	139	227	222	83	167	173	19	208	43	229	191	167	214	163	204	169
195	107	164	142	139	227	222	82	167	169	19	206	39	228	191	167	214	164	201	169
195	106	159	149	139	235	222	82	167	170	17	206	35	227	191	167			205	169
196	106	159	145	139	242	214	92	167	191	16	206	35	228	191	167			204	169
196	106	160	132	139	243	214	92	167	207	16	209	37	233	193	169			204	169
192	107	165	130			214	93	167	214	16	209	37	233	193	169			204	169
189	107	169	128			214	91	167	214	16	209	42	233	193	169			204	169
189	107	175	125			216	88	167	214	19	210	42	230	193	169			204	169
192	107	175	128			216	88	167	207	19	210	38	224	193	169			204	169
194	107	168	141			216	82	169	198	19	207	34	222	193	169			203	169
194	104	161	143			215	88	169	186	19	206	33	222	193	166			202	169
194	104	160	144			206	94	169	181	16	206	33	226	192	166			201	169
193	110	160	138			206	95	169	175	16	206	33	227	192	166			209	170
191	111	167	133			209	95	169	168	16	208	38	229	192	166			205	170
190	111	172	131			210	95	169	168	17	209	38	229	192	166			205	170
200	111	172	130			210	95	169	182	20	210	44	229	193	166			205	170
200	108	175	131			215	92	169	183	20	207	44	225	193	166			205	170
199	109	176	133			215	92	168	191	20	201	40	224	193	166			201	170
195	112	166	147			212	97	168	192	20	201	37	224	193	166			202	170
195	112	165	147			211	97	168	187	20	201	37	224	193	166			202	170
197	110	162	146			206	98	168	183	18	201	37	229	193	166			202	170
198	110	163	132			206	96	168	177	16	203	37	234					202	170
198	109	170	129			208	94	168	175	16	205	39	234
196	110	170	129			216	94	168	172	21	209	45	234
194	112	184	120			216	94	168	165	21	210	45	234
192	112	182	135			220	94	168	165	21	210	45	233
195	110	179	136			217	95	168	169	15	210	43	230
199	106	169	136			210	98	168	192	14	210	38	226
200	106	169	136			208	99	168	196	14	216	38	225
193	111	169	130			208	95	168	198	15	217	38	230
193	112	175	125			211	86	168	199	22	217	38	231
194	110	178	124			219	85			22	217	42	231
196	109	178	124			220	85			22	217	42	231
196	109	178	126			219	87			22	217
196	109	178	139			219	88			22	217
190	110	171	141			213	96
200	107	171	141			211	96
191	113	170	139			211	90
196	112	170	128			219	90
198	108	180	127			222	90
201	105	183	127			222	90
195	108	179	138			214	98
193	108	165	144			214	98
193	108	165	138			211	95
201	108	173	126			217	92
201	108	180	125			223	91
204	108	184	125			227	91
203	111	179	133			227	91
197	112	170	140			218	105
195	112	169	140			213	106
201	112	166	135			212	106
203	112	166	130			212	106
205	111	184	121			214	102
204	111	185	123			219	99
198	113	181	135			219	99
197	113	178	136			212	108
193	113	171	136			211	109
194	113	171	134			211	108
198	113	171	132
200	109	179	130
199	106	184	130
193	111	185	133
189	111	182	136
188	111	175	138
190	111	167	138
195	109	165	132
197	105	176	121
195	106	179	121
191	107	179	123
190	108	174	127
193	108	169	135
197	108	165	140
197	106	159	140
197	106	158	130
192	110	172	122
192	110
190	108
[truncated: 7 more columns]

## Sheet: Figure 7
Panel B				Panel D																	Panel H									Panel K
GSEA enrichment terms and score				Pearson correlation of the expression of various pairs in type 1 CPECs across time																	Fluorescent level numerical				rank order of fluorescent levels					Fluorescent level numerical				rank order of fluorescent levels
Pathway term	nes	subtype enriched in			CLDN5 v SC5D	CLDN5 v ATF5	CLDN5 v SLC3A2	HTR2C v SC5D	HTR2C v ATF5	HTR2C v SLC3A2	CAPS v SC5D	CAPS v ATF5	CAPS v SLC3A2	CLDN5 v HTR2C	SC5D v ATF5	CLDN5 v CAPS	SC5D v SLC3A2	HTR2C v CAPS	ATF5 v SLC3A2		61 div		79 div		61 div		79 div			23 pcw		42 pcw		23 pcw		42 pcw
RESPONSE_TO_ENDOPLASMIC_RETICULUM_STRESS	-2.371	type 1b		31 DIV	0.02	-0.03	0.16	0.09	-0.03	0.01	-0.07	0.04	-0.05	0.4	0.03	0.2	0.11	0.17	0.02		CLDN5	SC5D	CLDN5	SC5D	CLDN5	SC5D	CLDN5	SC5D		CLDN5	SC5D	CLDN5	SC5D	CLDN5	SC5D	CLDN5	SC5D
UNFOLDED_PROTEIN_RESPONSE_UPR	-2.339	type 1b		46 DIV	0.02	-0.06	0.08	0.03	-0.03	0.08	0	-0.01	-0.09	0.52	0.02	0.27	0.11	0.31	0.09		1.18289e+06	82339.8	2.75944e+06	-8780.68	1	79	1	523		359874	35234	697668	18267.7	1	58	1	383
RESPONSE_TO_TOPOLOGICALLY_INCORRECT_PROTEIN	-2.326	type 1b		55 DIV	0.04	-0.09	0.07	0.13	-0.06	0.26	-0.09	-0.12	-0.19	0.52	0.18	0.3	0.33	0.09	0.23		1.08521e+06	34465.4	1.88085e+06	3620.7	2	126	2	509		337325	21362.6	689104	34746.1	2	176	2	164
ENDOPLASMIC_RETICULUM_UNFOLDED_PROTEIN_RESPONSE	-2.272	type 1b		75 DIV	-0.2	-0.28	-0.25	-0.17	-0.3	-0.24	-0.33	-0.4	-0.43	0.55	0.43	0.43	0.56	0.3	0.59		1.06606e+06	219241	1.75514e+06	5327.83	3	19	3	506		332722	31183.3	682201	6870	3	88	3	650
CELLULAR_RESPONSE_TO_UNFOLDED_PROTEIN	-2.254	type 1b																			1.0391e+06	288751	1.71219e+06	226409	4	4	4	76		327227	35579.2	679157	18349.6	4	56	4	381
INTRINSIC_RESPONSE_TO_ENDOPLASMIC_RETICULUM_STRESS	-2.237	type 1b																			1.00204e+06	101256	1.66613e+06	33549.3	5	56	5	484		321456	41996.8	674717	16193.9	5	26	5	422
RESPONSE_TO_TOPOLOGICALLY_INCORRECT_PROTEIN	-2.235	type 1b																			1.00083e+06	136400	1.63138e+06	10166.9	6	35	6	497		319459	49144.3	673193	14572.2	6	9	6	446
PROTEIN_LOCALIZATION_TO_ENDOPLASMIC_RETICULUM	-2.13	type 1b																			959611	224722	1.61007e+06	117747	7	17	7	294		315212	32099.9	670595	10515.7	7	79	7	547
RESPONSE_TO_ENDOPLASMIC_RETICULUM_STRESS	-2.122	type 1b																			955600	95758.3	1.57473e+06	92189.5	8	64	8	375		314478	10159	660754	8389.29	8	297	8	615
ERAD_PATHWAY	-2.081	type 1b																			950431	107373	1.57309e+06	212446	9	51	9	96		314332	27311.1	658760	12645.8	9	114	9	494
IRE1ALPHA_ACTIVATES_CHAPERONES	-2.074	type 1b																			938860	157465	1.57277e+06	159160	10	32	10	177		310075	22591.8	651154	446.651	10	166	10	808
UBIQUITIN_DEPENDENT_ERAD_PATHWAY	-2.07	type 1b																			903545	96791.2	1.55797e+06	209952	11	61	11	100		309252	38865.7	642140	4665.6	11	36	11	725
RESPONSE_TO_GAMMA_RADIATION	-2.069	type 1b																			866467	120891	1555385	265929	12	41	12	40		308251	11985.8	641381	23835.4	12	287	12	311
MYOBLAST_DIFFERENTIATION	-2.061	type 1b																			833510	41346.8	1.5464e+06	138979	13	113	13	223		304239	16387.1	639373	10828.3	13	240	13	540
REGULATION_OF_NEURON_APOPTOTIC_PROCESS	-2.051	type 1b																			808276	34306.3	1.54073e+06	167479	14	127	14	156		304168	46739.4	636265	6295.35	14	13	14	667
RESPONSE_TO_ENDOPLASMIC_RETICULUM_STRESS	-2.034	type 1b																			804739	96033.1	1.54004e+06	207942	15	63	15	103		302338	56556.2	634408	10046.8	15	1	15	559
EMBRYONIC_PLACENTA_DEVELOPMENT	-2.001	type 1b																			789443	30253.1	1.53872e+06	94262.8	16	134	16	364		297854	31535	631734	14459.9	16	84	16	447
PROTEASOMAL_PROTEIN_CATABOLIC_PROCESS	-1.886	type 1b																			788726	79005.6	1.53647e+06	79538.2	17	82	17	409		295750	38188.3	629920	4509.8	17	38	17	728
ABC_TRANSPORTER_DISORDERS	-1.738	type 1b																			784013	98331.3	1.51666e+06	179879	18	58	18	143		292358	31556.5	625238	15753.6	18	83	18	432
ABC_FAMILY_PROTEINS_MEDIATED_TRANSPORT	-1.717	type 1b																			781266	99027.5	1.51495e+06	-23572.1	19	57	19	549		289607	15819.4	624543	11502.8	19	246	19	520
LYSOSOME	-1.711	type 1b																			767582	148429	1.51247e+06	136475	20	33	20	237		289568	20116.6	619280	20417.4	20	192	20	360
PROTEASOME	-1.637	type 1b																			753426	90767.9	1.49957e+06	9056.96	21	68	21	500		288610	33810	617816	3489.5	21	72	21	754
IRON_UPTAKE_AND_TRANSPORT	-1.516	type 1b																			749035	145051	1.49433e+06	3342.98	22	34	22	510		287948	26598.9	617209	5597.9	22	119	22	697
ENDOCYTOSIS	-1.356	type 1b																			749010	266851	1.49318e+06	-23448.7	23	9	23	548		287114	5958.5	616030	13932.9	23	319	23	463
RIBOSOME	1.647	type 1a																			706314	71090.9	1.48166e+06	197453	24	88	24	120		286779	29447.8	613745	39535.7	24	102	24	120
ION_HOMEOSTASIS	1.771	type 1a																			678756	26473.3	1.46898e+06	46248	25	138	25	478		284817	38291.8	613560	17435.8	25	37	25	405
EXTRACELLULAR_TRANSPORT	2.192	type 1a																			673966	83949	1.46728e+06	178409	26	77	26	146		283184	15076.3	613228	14944.2	26	261	26	444
MITOCHONDRIAL_RESPIRATORY_CHAIN_COMPLEX_ASSEMBLY	2.321	type 1a																			670240	64565.4	1.46652e+06	60323	27	94	27	458		282539	14322.1	609445	14245.3	27	270	27	455
MICROTUBULE_BUNDLE_FORMATION	2.375	type 1a																			664366	69053.8	1459423	12068.9	28	90	28	496		282176	46213.5	607713	6821.31	28	16	28	653
CILIUM_ORGANIZATION	2.398	type 1a																			664074	29246.9	1.45897e+06	118472	29	135	29	289		282171	36513.4	606866	23032.1	29	51	29	325
CILIUM_OR_FLAGELLUM_DEPENDENT_CELL_MOTILITY	2.42	type 1a																			659311	89491.9	1.44272e+06	9784.58	30	70	30	498		281036	22754.9	605746	15295.8	30	162	30	439
ENERGY_DERIVATION_BY_OXIDATION	2.458	type 1a																			657617	16289.3	1.42544e+06	94974.7	31	147	31	360		280923	25622.3	603127	9749.23	31	132	31	568
AXONEME_ASSEMBLY	2.555	type 1a																			657273	30502.8	1.41018e+06	126832	32	132	32	264		280918	12469.5	601930	18827.3	32	282	32	378
ATP_METABOLIC_PROCESS	2.567	type 1a																			650899	14167.5	1.40383e+06	48186.4	33	149	33	476		279453	28312.2	601264	34606.4	33	108	33	166
CELLULAR_RESPIRATION	2.619	type 1a																			648213	107824	1.39424e+06	304848	34	50	34	15		278413	15472.7	600767	21444.1	34	254	34	348
NADH_DEHYDROGENASE_COMPLEX_ASSEMBLY	2.676	type 1a																			621191	83103.2	1.39079e+06	195285	35	78	35	126		276576	37329.1	597706	13157.2	35	48	35	475
AEROBIC_RESPIRATION	2.68	type 1a																			615464	27397	1.39008e+06	21859.6	36	137	36	490		274091	23444.4	597335	12922.6	36	158	36	488
HUNTINGTONS_DISEASE	2.705	type 1a																			615279	65133	1.38874e+06	97301.7	37	93	37	356		273561	37384.3	597255	10841.7	37	46	37	539
OXIDATIVE_PHOSPHORYLATION	2.753	type 1a																			615154	47198.7	1.38713e+06	-24033.1	38	106	38	551		273216	13712.5	596586	23821.8	38	274	38	312
CARDIAC_MUSCLE_CONTRACTION	2.771	type 1a																			612669	90697.1	1.38013e+06	85490.1	39	69	39	395		273068	10716.7	593554	17653	39	294	39	400
ELECTRON_TRANSPORT_CHAIN	2.796	type 1a																			608772	57276.9	1.37616e+06	139457	40	99	40	220		271443	16265.3	592868	6117.66	40	242	40	674
COMPLEX_I_BIOGENESIS	2.802	type 1a																			606453	342752	1.37584e+06	153808	41	1	41	192		271313	21004.8	591345	16212.1	41	180	41	421
CILIUM_MOVEMENT	2.849	type 1a																			606095	33380.8	1.374e+06	159188	42	129	42	176		269571	27489.2	588754	16605.5	42	113	42	418
MITOCHONDRIAL_ELECTRON_TRANSPORT	2.853	type 1a																			598941	276052	1.36983e+06	101699	43	6	43	339		269473	27065.2	588622	18796.4	43	116	43	379
PROTON_TRANSMEMBRANE_TRANSPORT	2.854	type 1a																			585653	35372	1.36326e+06	2526.27	44	122	44	512		269151	18413.4	584996	5700.43	44	214	44	690
TCA_CYCLE_AND_RESPIRATORY_ELECTRON_TRANSPORT	3.011	type 1a																			580402	78537.1	1.359e+06	71816.1	45	83	45	436		268002	24940.4	584831	12364	45	136	45	498
ALZHEIMERS_DISEASE	3.037	type 1a																			566599	84420	1.35787e+06	126391	46	76	46	267		267809	31149.5	583823	37849	46	89	46	135
RESPIRATORY_ELECTRON_TRANSPORT_CHAIN	3.072	type 1a																			560882	130155	1.35434e+06	138034	47	39	47	230		266300	49273.1	583625	8741.01	47	8	47	601
ATP_SYNTHESIS_COUPLED_ELECTRON_TRANSPORT	3.154	type 1a																			558151	134446	1.35e+06	270862	48	36	48	38		264218	29436.1	583490	32531.4	48	103	48	189
RESPIRATORY_ELECTRON_TRANSPORT	3.183	type 1a																			558070	202506	1.34583e+06	126149	49	24	49	268		264176	17927.3	581262	15819.6	49	220	49	431
PARKINSONS_DISEASE	3.262	type 1a																			555179	28331.8	1.34193e+06	152774	50	136	50	194		263769	39232.2	580592	24599.3	50	34	50	300
OXIDATIVE_PHOSPHORYLATION	3.263	type 1a																			554422	320915	1.34054e+06	-30653	51	2	51	564		262931	21794.1	580425	10024.1	51	174	51	561
ELECTRON_TRANSPORT_ATP_SYNTHESIS	3.273	type 1a																			552639	110947	1.34051e+06	98214.2	52	47	52	352		259838	25835.3	580125	21728.4	52	129	52	345
																					549931	34903.5	1.33889e+06	80550.4	53	125	53	407		259149	27161.7	580108	47360.6	53	115	53	56
																					546854	76816.6	1.33407e+06	197354	54	86	54	122		259089	25324.9	579529	13669.3	54	133	54	468
																					531029	54428.4	1.33117e+06	-16207.1	55	101	55	535		256227	18623.4	579208	7473.81	55	211	55	634
																					505550	84999.2	1.32741e+06	200970	56	75	56	111		255251	20043.8	578548	8861	56	194	56	594
																					499532	85307	1.32264e+06	2939.94	57	73	57	511		254819	29143.1	575819	15610.1	57	107	57	434
																					492236	48438.3	1.31783e+06	136769	58	105	58	236		253588	30912.2	575612	9430.26	58	92	58	574
																					489346	114743	1.3117e+06	125378	59	45	59	270		253109	14498.1	574853	26514	59	266	59	270
																					473539	261307	1.31106e+06	138742	60	10	60	225		252401	20241.9	572544	16016.6	60	191	60	429
																					472631	24399.7	1.3052e+06	155651	61	140	61	186		251890	18396	571663	11707.5	61	215	61	514
																					469554	85234.3	1.30514e+06	103483	62	74	62	333		251801	35524	569162	11195.1	62	57	62	531
																					464725	87877.9	1.29996e+06	166058	63	71	63	163		250699	23998.6	568886	26841.2	63	151	63	261
																					463114	92657.5	1.27291e+06	149802	64	66	64	202		250066	27900.6	567216	45870.9	64	111	64	66
																					453480	23217.1	1.27128e+06	112094	65	141	65	307		248705	7257.2	566389	28108.4	65	315	65	242
																					449636	55988.9	1.26585e+06	60261.5	66	100	66	459		248649	16634	564571	12992.2	66	237	66	481
																					448965	213750	1.26457e+06	256252	67	20	67	47		248584	24845.8	564137	41784.5	67	137	67	96
																					446349	165284	1.26328e+06	100166	68	30	68	344		248578	19158.4	563187	29756.9	68	204	68	222
																					445789	97615.9	1.26287e+06	-28674.8	69	59	69	560		248478	18125.5	562703	37263.3	69	218	69	139
																					445434	53573.7	1.25569e+06	-4767.17	70	102	70	517		248201	17013.8	561318	43013.9	70	233	70	85
																					444722	41710	1.25434e+06	168758	71	112	71	153		247795	42775	560668	12562.7	71	25	71	495
																					443756	202392	1.24333e+06	27997.4	72	25	72	488		247454	24667.2	560277	14134.5	72	140	72	458
																					442501	61228.5	1.2432e+06	122615	73	96	73	282		246206	10675.6	557437	61849.9	73	295	73	11
																					423261	260331	1.23999e+06	-5736.24	74	11	74	519		246056	20687	556856	19396.4	74	184	74	372
																					418548	254836	1.23755e+06	204146	75	15	75	106		245699	39465.1	556569	12361.5	75	32	75	499
																					417004	102450	1.23472e+06	275108	76	55	76	35		245192	26598.5	555061	5698.25	76	120	76	691
																					415341	106340	1.23386e+06	92417.8	77	53	77	373		243957	39037.8	554391	29897.9	77	35	77	217
																					412743	97404.9	1.21497e+06	259779	78	60	78	43		243914	18630.9	553354	5931.92	78	210	78	683
																					407529	44916.7	1.21282e+06	251924	79	110	79	51		240157	24644.1	551910	5362.65	79	141	79	706
																					407507	118663	1.20667e+06	46603.5	80	42	80	477		239892	30873.7	551487	9119.95	80	94	80	583
																					404913	96639.5	1.20595e+06	123242	81	62	81	275		239192	16503.6	548682	17515.8	81	239	81	404
																					394482	108015	1.20372e+06	9019.91	82	49	82	501		238936	13982	548084	5622.79	82	271	82	695
																					392349	20921.1	1.19489e+06	156721	83	143	83	184		237447	18640.1	546837	6178.36	83	209	83	672
																					389125	279696	1.19068e+06	21076.3	84	5	84	492		236592	19508.9	546063	39242.2	84	203	84	122
																					388599	248239	1.18645e+06	218173	85	16	85	83		236450	49403.2	544742	26722.4	85	7	85	264
																					384596	39095.6	1.1829e+06	118424	86	115	86	290		236223	37543.2	544398	8467.86	86	45	86	612
																					384072	213034	1.18273e+06	129391	87	22	87	258		235607	50017.4	544331	4316.85	87	5	87	737
																					383983	111248	1.16525e+06	157919	88	46	88	183		233941	27827.6	544103	28029.5	88	112	88	244
																					375362	116377	1.16444e+06	82503.9	89	44	89	402		233626	24763.7	543350	15368.4	89	138	89	438
																					370654	304639	1.16094e+06	76392.9	90	3	90	422		233117	17924.5	541904	36093.4	90	221	90	149
																					362016	45312.8	1.15464e+06	-20137.5	91	109	91	543		232999	16959	541634	62514.2	91	234	91	10
																					356356	132542	1.15031e+06	116224	92	37	92	298		232811	14438.1	540977	29493.2	92	269	92	223
																					350014	254979	1.14656e+06	99995.5	93	14	93	345		232771	9825.45	540755	8694.05	93	299	93	602
																					349118	189117	1.14584e+06	97640.6	94	27	94	355		232526	15166.1	538648	11680.5	94	257	94	516
																					347117	199591	1.14074e+06	160507	95	26	95	174		232027	8531.51	533950	22598.6	95	310	95	332
																					345662	275603	1.1382e+06	341226	96	7	96	5		231656	10568.2	533529	11336.9	96	296	96	525
																					345623	46819.1	1.13604e+06	261767	97	107	97	42		230864	26469.1	532612	29190.5	97	123	97	228
																					342365	258000	1.12932e+06	83131.2	98	13	98	401		230620	14703.6	530289	14435.9	98	264	98	448
																					338869	117430	1.12427e+06	104943	99	43	99	327		229931	26555.4	529679	21762.3	99	121	99	344
																					338165	37928.4	1.12325e+06	-23258.9	100	119	100	547		229607	17712.1	529316	41427.7	100	224	100	100
																					338027	77434.7	1.12316e+06	239998	101	85	101	62		229335	13458.1	529200	8407.74	101	277	101	614
																					336093	125164	1.1225e+06	88517.5	102	40	102	383		228690	19554.8	526468	5484.21	102	201	102	700
																					333777	110119	1.12188e+06	135442	103	48	103	239		228391	20278	523259	49387.4	103	190	103	45
																					322023	79310.1	1.12049e+06	56752.6	104	81	104	466		226512	30973.4	521596	4931.09	104	91	104	720
																					310695	171284	1.11999e+06	90128.7	105	29	105	378		226069	38055.1	520639	5816.13	105	40	105	685
																					310098	85368.1	1.11489e+06	273202	106	72	106	37		225945	23655	520541	6292.78	106	156	106	668
																					309605	33297.4	1113462	122895	107	131	107	279		225817	52690.4	519763	32750	107	3	107	186
																					308377	158006	1.11239e+06	112489	108	31	108	304		225546	24289.7	519537	27742.5	108	146	108	248
																					300122	16352.8	1.11121e+06	105547	109	146	109	325		225006	34613.9	518632	6593.68	109	62	109	664
																					298356	131356	1.10517e+06	-18822.9	110	38	110	538		224990	34561.4	518461	23254.8	110	63	110	322
																					296288	38254.5	1.10103e+06	65393.7	111	117	111	447		224336	32045.2	518223	23599.8	111	80	111	315
																					292230	39072.9	1.10028e+06	-15238	112	116	112	532		224208	12346	517518	43717.1	112	283	112	82
																					289349	211916	1.09303e+06	213603	113	23	113	89		224061	37558.6	516113	15468.9	113	44	113	437
																					286472	46643.6	1.09122e+06	138163	114	108	114	229		223770	32411.3	514535	4687.88	114	78	114	724
																					286323	33535.6	1.09062e+06	117317	115	128	115	295		223562	33884.1	514332	18144.4	115	70	115	388
																					283603	258699	1.0903e+06	56138.4	116	12	116	470		222595	31408.2	514074	26111.6	116	87	116	279
																					282638	62973.7	1.08901e+06	6615.96	117	95	117	504		222529	29382.3	513611	4897.57	117	104	117	722
																					281388	91833.3	1.08741e+06	-29978.5	118	67	118	563		222090	17109.5	513135	8742.8	118	230	118	600
																					279202	93629.5	1.0866e+06	109074	119	65	119	315		221254	38040.7	513122	37010.5	119	41	119	142
																					271021	-9578.64	1.08395e+06	183757	120	150	120	138		220041	12195	512786	34116.5	120	284	120	172
																					262523	33378.6	1.08382e+06	-42876.5	121	130	121	575		219767	12877.5	512131	1707.69	121	279	121	794
																					262346	213632	1.08359e+06	57597.8	122	21	122	463		219364	25719.9	511961	19473	122	130	122	371
																					256035	15316.2	1.08053e+06	126518	123	148	123	266		219071	8523.77	511246	20865.3	123	311	123	354
																					254455	49310.5	1.0784e+06	85393.8	124	104	124	396		218910	12041.5	510578	5106.65	124	286	124	712
																					244100	74300.7	1.06918e+06	125573	125	87	125	269		218826	22191.9	510087	39831.5	125	168	125	117
																					239074	77471.9	1.0593e+06	1594.02	126	84	126	514		218247	16249.5	509356	56109	126	243	126	21
																					226405	183856	1.05774e+06	123829	127	28	127	273		217954	33128.9	509328	8419.83	127	75	127	613
																					210257	61099.7	1.05546e+06	59313.6	128	97	128	460		217649	25001.4	507842	2623.39	128	135	128	778
																					199948	69128.7	1.05295e+06	73374.1	129	89	129	430		217156	45317.4	507574	6221.92	129	20	129	669
																					191193	269207	1.0446e+06	156626	130	8	130	185		216954	13905.9	507486	7901.07	130	272	130	624
																					189007	44546	1.04086e+06	29307.4	131	111	131	486		216944	36134.6	507376	6856.14	131	54	131	652
																					184271	66561.2	1.04052e+06	290375	132	92	132	26		216783	15699.5	507058	35194.8	132	248	132	158
																					181855	25732	1.0294e+06	119308	133	139	133	287		214379	22330.8	507004	19645.4	133	167	133	368
																					170784	106520	1.02844e+06	143966	134	52	134	214		213959	11041.5	506816	8508.59	134	291	134	610
																					164832	37082.9	1.02842e+06	76882.9	135	120	135	420		213799	41662.4	506741	2995.19	135	27	135	770
																					159347	36617.3	1.02196e+06	44616.6	136	121	136	480		213448	26314.8	506073	7234.71	136	125	136	640
																					144479	224603	1.02022e+06	132554	137	18	137	247		213372	19126.1	505742	17195.7	137	205	137	410
																					141818	30314.5	1.01749e+06	209412	138	133	138	101		213279	24093.9	504937	10024.3	138	150	138	560
																					139594	19617.8	1.01691e+06	101485	139	144	139	341		213250	26475.9	503625	56556.2	139	122	139	18
																					134796	39952.2	1.01542e+06	-9733.22	140	114	140	526		213048	15520.8	503446	23521.5	140	252	140	318
																					134455	16375.1	1.01295e+06	133044	141	145	141	245		212228	33100.4	503369	23306.9	141	76	141	320
																					132112	35047	1.01253e+06	154072	142	124	142	191		211084	35205.5	502962	34193.6	142	59	142	171
																					128606	79832.5	1.01204e+06	94010.3	143	80	143	366		210895	15678.8	502561	12062.7	143	249	143	503
																					113795	49908.7	1.01054e+06	160079	144	103	144	175		210764	20856.1	502036	1709.64	144	182	144	793
																					110327	103137	1.00681e+06	275869	145	54	145	34		209884	26265.3	501775	17821.8	145	126	145	396
																					96989.9	21391.4	1.00144e+06	162621	146	142	146	167		209471	12075.7	501234	7339.9	146	285	146	637
																					91977.8	66744.2	997852	234526	147	91	147	68		208942	31581.5	500669	27672.3	147	82	147	250
																					86936.6	35290	996122	-4422.53	148	123	148	516		208740	34524	500614	29760.2	148	64	148	221
																					71502.8	38232.2	994042	146408	149	118	149	209		207558	21465.2	500149	49108.3	149	175	149	47
																					66276.2	57628.2	983066	161610	150	98	150	172		207410	20617.1	499173	6862.5	150	185	150	651
																							982280	187121			151	133		206713	24285.3	498564	49758.5	151	147	151	41
																							976879	155383			152	187		206148	44535.8	497689	44218.6	152	22	152	76
																							976051	118027			153	293		206060	9622.78	497093	28892	153	301	153	233
																							974364	211764			154	97		205811	27975.6	496389	62708.9	154	109	154	8
																							973925	133932			155	241		204902	18525.8	496381	15015.4	155	212	155	443
																							973258	111173			156	309		204880	30429.6	494683	41944	156	96	156	94
																							971856	158592			157	178		204760	34053.3	494541	9066.18	157	66	157	586
																							970974	-11544.1			158	528		204469	23452.4	494385	32706.7	158	157	158	188
																							970282	96168.9			159	358		203495	34048.3	494334	4995.49	159	67	159	719
																							968772	138284			160	228		203423	19839.1	493850	14423.6	160	199	160	449
																							966171	123494			161	274		203338	3638.08	491589	40091.8	161	322	161	113
																							965226	235647			162	67		203061	24763.6	491463	3124.4	162	139	162	765
																							962869	57485.1			163	464		202691	9533.95	491200	43732.4	163	302	163	81
																							960357	199703			164	113		202436	17659.6	490898	4540.2	164	225	164	726
																							959747	108995			165	316		201398	10925.8	490313	34665.3	165	292	165	165
																							957776	341344			166	4		200856	33904.9	490096	25476.2	166	69	166	286
																							956374	94011			167	365		200681	18788.9	490050	13911.6	167	208	167	464
																							956289	67894.8			168	442		200213	21275	489039	6671.88	168	177	168	661
																							955866	68657.9			169	439		199935	16830.7	488924	6602.34	169	236	169	663
																							955712	222009			170	80		199778	8607.48	488828	24875	170	308	170	297
																							954786	229746			171	71		199619	45861.8	488714	15249.8	171	17	171	441
																							948681	138374			172	227		199447	18319.2	488589	11930.1	172	216	172	508
																							944726	198402			173	117		199256	37353.4	488163	59956.5	173	47	173	13
																							943616	126741			174	265		199044	52782	488132	19491.2	174	2	174	369
																							943191	93559.5			175	368		198776	34351.8	488070	28129.9	175	65	175	241
																							943188	98358.6			176	351		198186	21012.2	487579	31045.7	176	179	176	200
																							942209	157990			177	182		197797	32889.4	487061	4093.66	177	77	177	741
																							941523	104066			178	331		197663	23302	486484	8801.03	178	159	178	599
																							940264	56384.1			179	469		197599	20860.8	485696	27202.2	179	181	179	257
																							938966	152934			180	193		196883	19074	485550	49725	180	206	180	42
																							937400	-23629.3			181	550		195513	33865.3	485011	10076.9	181	71	181	558
																							935435	136032			182	238		195388	30890.1	483950	7660.62	182	93	182	632
																							934901	129293			183	259		194308	31879.3	483600	46341.2	183	81	183	62
																							932126	160678			184	173		193871	40544.1	483200	12034	184	31	184	505
																							929335	-20900.8			185	545		193813	15601.6	482851	34603.2	185	250	185	167
																							928315	-26324			186	557		192103	30264.8	482821	11916.6	186	97	186	509
																							926503	112314			187	306		191262	13903.6	482648	26473.5	187	273	187	275
																							925174	127810			188	263		190848	22687.2	482423	5456.18	188	164	188	702
																							922616	163423			189	166		190375	29314.6	481984	2656.08	189	105	189	777
																							922398	88406.2			190	384		190219	37190.3	481579	6070.88	190	49	190	677
																							918232	-50191.8			191	579		190130	36504.6	481157	7735.2	191	52	191	630
																							916001	134596			192	240		189053	37874.8	480232	27894.1	192	43	192	246
																							914540	151244			193	197		189027	26031.1	479880	44271.7	193	128	193	75
																							911309	217919			194	84		188649	24263.5	479693	16606.2	194	149	194	417
																							910678	73477.2			195	428		188039	22637.6	478551	4483.05	195	165	195	731
																							910252	63411.2			196	453		187980	16379.2	477005	39124.8	196	241	196	126
																							910076	18613.2			197	493		187497	34011.8	475611	5076.02	197	68	197	714
																							907939	-25995.7			198	555		187097	35796.1	475535	35915.2	198	55	198	151
																							907110	116528			199	296		186991	17882.3	475342	37180.6	199	223	199	140
																							906321	122894			200	280		186722	22179.5	474775	8556.05	200	169	200	608
																							906021	103761			201	332		186647	15381.5	473448	30339.7	201	255	201	214
																							905867	69685.6			202	438		186639	23688.9	473405	19388.2	202	155	202	373
																							900071	73210			203	431		185806	24618.2	472500	4538.73	203	142	203	727
																							898782	151027			204	198		185606	11945.5	472236	11402.2	204	288	204	523
																							893698	213445			205	91		185322	44130	470932	17733.9	205	23	205	399
																							893651	81931.8			206	404		185147	26459.5	470257	11131.6	206	124	206	532
																							888745	63585.7			207	451		185021	45476.2	470071	6203.77	207	19	207	670
																							888172	87576.5			208	390		184821	38106.3	469958	25091.7	208	39	208	292
																							888166	-24586.7			209	552		184467	29586.4	469805	5471.91	209	101	209	701
																							886023	-44836.4			210	578		183822	29944.5	469591	10663.4	210	99	210	545
																							881936	72005.3			211	435		183539	46442.7	469488	7826.45	211	14	211	628
																							873480	76845.7			212	421		183185	50012.6	467669	14282.2	212	6	212	453
																							870508	21840.4			213	491		183071	17063.4	467434	30806.1	213	231	213	206
																							869270	-22199.3			214	546		182194	25293.5	466974	43964.3	214	134	214	79
																							868736	94355.3			215	361		182014	21036.3	466535	5756.37	215	178	215	688
																							867604	73192.9			216	432		181850	10803.7	465849	15947.9	216	293	216	430
																							867345	148296			217	206		180953	6561.06	464442	13126.7	217	317	217	477
																							867167	108004			218	320		178923	26762.2	464294	8810.71	218	118	218	598
																							866491	217322			219	85		178883	15919.1	463680	7054.15	219	244	219	646
																							863337	88009.1			220	387		178578	19921.7	463167	10397.7	220	197	220	551
																							859183	155315			221	188		178352	18474.6	461421	4074.92	221	213	221	743
																							853580	186349			222	136		178345	29887.1	459104	2600.63	222	100	222	779
																							847792	258225			223	45		178277	31434.4	458721	29338.5	223	85	223	225
																							847434	-43069.3			224	576		178175	21826.2	458019	28347.3	224	172	224	240
																							846786	79097.4			225	411		177067	37904.4	457345	19367.2	225	42	225	374
																							846139	67022.7			226	444		177002	52520.1	456515	15604.7	226	4	226	435
																							845431	-38267.1			227	570		176753	23896.4	454980	9462.67	227	153	227	573
																							844984	22371.6			228	489		176695	20751.6	454393	12127.1	228	183	228	502
																							844964	63450.3			229	452		176536	6348	454274	37535.4	229	318	229	137
																							844798	97841			230	354		175193	17127.3	453518	13020.3	230	229	230	480
																							844757	183109			231	139		174202	15079.8	453417	3269.47	231	260	231	762
																							843342	132222			232	249		173773	36242.3	453330	9661.42	232	53	232	571
																							840140	123025			233	277		172696	16950.3	453133	65851.7	233	235	233	5
																							839123	-43371.2			234	577		172667	20105.2	452480	2392.21	234	193	234	783
																							835900	87943.9			235	388		171947	24545.3	451859	53808.7	235	143	235	25
																							835698	40049.2			236	482		171548	47953	451418	-478.641	236	10	236	811
																							835234	93094.2			237	370		170958	34887.6	450086	5008.06	237	60	237	717
																							834620	295429			238	18		170922	18856	449941	33065.4	238	207	238	182
																							833596	66503.5			239	445		170651	30986.4	449193	2847.31	239	90	239	774
																							830375	64733.7			240	448		169680	13217	449139	24317.4	240	278	240	306
																							827830	296158			241	17		169452	47523.8	448563	4242.07	241	11	241	738
																							825564	190470			242	129		169075	41269.5	448350	16341.6	242	29	242	420
																							822645	128074			243	262		168745	14464.9	448026	5697.11	243	267	243	692
																							820979	107467			244	321		168357	18182.8	447821	22915.6	244	217	244	327
																							820372	129508			245	256		167839	17592.6	447268	11747.2	245	226	245	513
																							819946	338313			246	8		167635	45481.9	446262	26876	246	18	246	259
																							818215	56520.7			247	468		167619	33585.3	446021	14281.6	247	73	247	454
																							817347	249460			248	52		166981	30775.2	445568	10410.7	248	95	248	549
																							815105	119936			249	286		166469	13469	445264	27571.4	249	276	249	252
																							814652	85853.8			250	394		166422	21810.2	445116	50527.9	250	173	250	38
																							812867	-50379.8			251	580		163655	17546.5	444588	10667.9	251	227	251	544
																							812414	73950.6			252	426		163345	15141.2	443786	50716.3	252	258	252	36
																							812187	124442			253	272		163241	41311.4	443147	20268.5	253	28	253	361
																							807899	87499.8			254	391		163183	14448.2	442972	2874.2	254	268	254	772
																							803633	-6067.51			255	520		163101	46431.9	442605	24980.3	255	15	255	296
																							796589	104724			256	329		162998	45170.6	442399	11542.2	256	21	256	518
																							795276	158382			257	180		162919	14614.7	442179	33116.5	257	265	257	181
																							786555	197268			258	123		162483	20525.1	442040	36647.3	258	187	258	146
																							785879	96364.5			259	357		161381	36657.5	441899	5805.28	259	50	259	686
																							782286	158374			260	181		160876	23181.8	441754	32898.7	260	160	260	184
																							781866	86345.5			261	392		160719	30189	441415	22974.4	261	98	261	326
																							780179	-53611.2			262	582		160431	31418.1	441255	6673.82	262	86	262	660
																							779366	7103.72			263	503		160158	17293.2	440286	21526.4	263	228	263	347
																							778186	108404			264	317		158063	20604	440208	23707.2	264	186	264	314
																							775272	-34868			265	569		157567	3351.48	440161	4236.12	265	323	265	739
																							774073	-31586.2			266	566		157340	47124	440006	10138.9	266	12	266	556
																							773550	248501			267	53		155975	24397.5	439949	25825.5	267	144	267	280
																							771485	113082			268	303		155785	39360.7	439288	2041.4	268	33	268	789
																							771246	148794			269	204		155120	26121.4	438423	14005.6	269	127	269	460
																							766952	144184			270	213		154960	19647.6	438081	18037.7	270	200	270	390
																							764304	-26181.1			271	556		154906	33303.3	436953	32175.9	271	74	271	194
																							763067	128670			272	261		153632	11278.2	435233	30308.8	272	289	272	215
																							762576	133325			273	243		153560	19888.2	434635	23458.4	273	198	273	319
																							759413	116486			274	297		147763	15121.1	432650	11196.7	274	259	274	530
																							759383	137767			275	232		146319	8749.07	431622	6075.89	275	307	275	676
																							758439	12249.1			276	495		145518	40610.9	431117	9423.07	276	30	276	575
																							758352	93828.1			277	367		144480	20514.7	430553	11586.2	277	189	277	517
																							756957	31624.3			278	485		143592	13538.9	429978	8831.08	278	275	278	597
																							755670	109577			279	314		141240	23786.7	429145	10822.4	279	154	279	541
																							750752	16980.9			280	494		140675	43682	428215	25280.8	280	24	280	288
																							741204	115013			281	300		139253	9165.11	428213	3321.28	281	305	281	760
																							740748	76067.8			282	423		137658	34620.2	427379	18179.2	282	61	282	386
																							740191	132759			283	246		137337	9239.69	426853	41561.2	283	303	283	99
																							737493	149786			284	203		136162	26949.5	425109	2849.38	284	117	284	773
																							735514	78211			285	416		135914	14760.1	423881	2327.4	285	262	285	784
																							734319	125114			286	271		132407	9938.47	423329	4501.44	286	298	286	729
																							733660	166279			287	159		130958	8566.11	423047	12411.8	287	309	287	497
																							732525	289145			288	27		129764	8509.09	421999	6009.66	288	312	288	679
																							726085	221999			289	81		129494	17886.4	421844	7982.15	289	222	289	621
																							724364	178734			290	145		128360	5940.71	420214	8894.27	290	320	290	592
																							722876	104607			291	330		126718	9669.81	419891	26832.7	291	300	291	263
																							722473	340996			292	6		126395	20520	419754	22644	292	188	292	330
																							720243	-29165.1			293	562		125733	22701.8	419611	56252.7	293	163	293	20
																							719960	67582			294	443		125520	17051.8	419413	24563.2	294	232	294	301
																							719476	131877			295	251		122800	15483	418432	12228	295	253	295	501
																							718248	-41140.1			296	572		120878	20016.9	418416	17955.8	296	195	296	395
																							717970	-11335.9			297	527		120748	22143.3	417174	30465.7	297	170	297	211
																							714800	28219.5			298	487		120463	12697.9	416993	9338.83	298	281	298	577
																							712758	110595			299	311		117727	29306.5	416453	17324.3	299	106	299	407
																							711351	83247.7			300	400		117337	24388.3	416415	7147.09	300	145	300	641
																							710989	77423.6			301	419		115868	23963.5	416178	13422.6	301	152	301	470
																							710163	122921			302	278		113422	16519.4	415501	42086	302	238	302	93
																							708922	222853			303	78		111683	9210.06	414370	4011.81	303	304	303	745
																							707413	-24834.2			304	553		111106	14746.4	414195	38630.3	304	263	304	129
																							706434	98499.7			305	350		110033	15548	412456	5382.67	305	251	305	705
																							705165	43026.8			306	481		108285	12737.8	412390	12756.1	306	280	306	491
																							701707	188604			307	131		105929	18110.9	412317	9668.73	307	219	307	570
																							701278	-12325.9			308	531		104323	23108	411689	8595.13	308	161	308	606
																							698965	64153.2			309	449		104274	25704.5	411312	5010.71	309	131	309	716
																							696159	-32678			310	567		101136	9004.43	410467	51740.7	310	306	310	34
																							695716	147973			311	207		100773	11224.8	408946	23188.8	311	290	311	323
																							695342	35071.3			312	483		99923.6	21887.7	408791	49793.3	312	171	312	40
																							693595	84603.4			313	398		98635.4	24281.6	408642	22016.5	313	148	313	338
																							689268	99379.1			314	346		98281.7	19542.9	408487	48160.9	314	202	314	52
																							686445	144447			315	212		97107.6	15914.1	407984	14899.6	315	245	315	445
																							685066	204204			316	105		95857.3	5459.99	405911	40874.5	316	321	316	104
																							683853	118107			317	292		93385	7841.61	405570	20207.9	317	314	317	364
																							683450	1801.73			318	513		93047.9	15263.6	404608	7576.63	318	256	318	633
																							679673	181375			319	142		92318.8	15727.3	404211	5168.71	319	247	319	709
																							676377	314125			320	11		88175	27918.1	404104	2162.61	320	110	320	787
																							671142	76027.8			321	424		87949.4	6937.19	403059	17785.8	321	316	321	397
																							669047	152095			322	195		85143.4	19940.1	401383	6531.21	322	196	322	666
																							666380	72735.5			323	433		83698.5	8478.8	401178	1273.05	323	313	323	801
																							665422	201813			324	110				401086	1711.9			324	792
																							665386	100836			325	342				399958	34257.7			325	169
																							664674	108044			326	319				399821	3367.11			326	759
																							661724	229376			327	74				399530	22894.4			327	328
																							661654	-19922.9			328	542				399288	41572.4			328	98
																							660149	130801			329	254				398317	9154.46			329	582
																							659329	123183			330	276				397386	72217.4			330	3
																							656467	222013			331	79				397044	24450.5			331	303
																							655312	325282			332	10				396812	4178.92			332	740
																							655290	137069			333	235				395580	3915.48			333	749
																							652385	137494			334	234				395193	21172.1			334	350
																							651959	79461.5			335	410				394344	3072.62			335	767
																							651140	78125.1			336	417				393560	15019.8			336	442
																							650393	57986.2			337	462				392729	9831.53			337	564
																							648780	-28623.8			338	559				392339	12966.4			338	485
																							644854	215439			339	87				392332	35839.6			339	152
																							643412	78810.1			340	413				392217	18984.2			340	377
																							642714	-19016.2			341	539				392147	15662.5			341	433
																							642288	-20369.4			342	544				391292	10232.7			342	555
																							641818	115576			343	299				391292	8167.01			343	618
																							639460	61771.8			344	455				391242	24259.4			344	307
																							639134	137614			345	233				390931	1544.81			345	798
																							639103	-31215.7			346	565				390122	6699.79			346	659
																							639069	-951.987			347	515				389343	24769.9			347	298
																							638443	246349			348	55				389011	23037.7			348	324
																							638386	88177			349	386				388970	12057.9			349	504
																							638289	73469.2			350	429				388403	9156.47			350	581
																							636896	186872			351	134				387884	11274.7			351	529
																							636774	147539			352	208				386919	10010			352	562
																							635481	204023			353	107				386484	16138.3			353	425
																							633627	106873			354	324				384900	38068.9			354	134
																							629405	240851			355	61				384443	28711.9			355	235
																							628979	62656.2			356	454				383961	37514.9			356	138
																							628784	170113			357	151				383859	5671.96			357	694
																							624986	65796.1			358	446				381928	8085.43			358	619
																							624119	-19081.8			359	540				381716	6125.28			359	673
																							622435	119132			360	288				380913	23532.1			360	316
																							621476	132393			361	248				379650	6576.77			361	665
																							620464	87640.4			362	389				378136	7890.21			362	625
																							615153	101650			363	340				377480	13811.3			363	466
																							614501	170337			364	150				377073	32449.8			364	192
																							609213	139602			365	219				377044	7071.74			365	644
																							607985	56631.9			366	467				376528	8989.49			366	588
																							606855	-25879.6			367	554				375017	4479.43			367	732
																							605929	189903			368	130				374043	417.498			368	809
																							603320	-34445.3			369	568				373975	7829.54			369	627
																							602572	-16036.2			370	534				373611	8321.68			370	616
																							601041	146323			371	210				372174	13283.2			371	473
																							598156	3979.62			372	508				371468	18035.7			372	391
																							595328	82344.8			373	403				370538	9910.8			373	563
																							593866	170818			374	148				369808	1218.01			374	803
																							591385	129412			375	257				369728	5995.99			375	680
																							589482	138979			376	224				368347	19718			376	367
																							585235	264305			377	41				367823	5071.53			377	715
																							580804	-11700.4			378	529				366897	28985.1			378	232
																							580102	114449			379	302				366180	54745.8			379	24
																							579168	161663			380	171				364578	8904.59			380	591
																							574579	244924			381	56				364552	51102.5			381	35
																							572688	92776.5			382	371				363687	15469.9			382	436
																							571322	307002			383	14				363565	1517.17			383	799
																							570739	-19593.1			384	541				363273	7698.07			384	631
																							569317	-38314.4			385	571				363007	12989.7			385	483
																							566950	89858.9			386	379				362715	6913.78			386	649
																							566721	-42546.6			387	573				359519	6994.41			387	647
																							562263	162100			388	169				359378	17968.5			388	394
																							559205	110154			389	312				359374	38312			389	132
																							555012	94333.4			390	363				359332	29478.4			390	224
																							554715	210051			391	99				359326	4372.29			391	735
																							548424	150873			392	200				357879	10408			392	550
																							544583	108150			393	318				357345	11496.1			393	521
																							543368	114729			394	301				356643	26509.1			394	272
																							541949	122464			395	283				355639	25008.8			395	295
																							539134	310771			396	12				355118	60657.9			396	12
																							538836	197388			397	121				355077	27308			397	255
																							538426	231597			398	70				354569	25204.3			398	289
																							538246	78315.7			399	414				354199	54867.8			399	23
																							538095	81262.7			400	406				353950	6705.27			400	658
																							536546	-52630.1			401	581				353302	1418.67			401	800
																							535431	129945			402	255				352330	18171.3			402	387
																							533313	-15564.3			403	533				352136	7066.75			403	645
																							530047	165711			404	164				351750	8864.94			404	593
																							529414	-27421.5			405	558				349118	20665			405	356
																							528070	292539			406	21				348480	21581			406	346
																							528048	111885			407	308				347647	36768.7			407	144
																							527853	-28980.5			408	561				346933	4030.37			408	744
																							524026	133295			409	244				345566	3192.35			409	763
																							523250	252688			410	50				345544	25052.1			410	294
																							522898	-8935.04			411	524				345287	10991.1			411	536
																							522173	93399			412	369				345216	1108.16			412	804
																							519998	53258.3			413	472				343787	5153.94			413	710
																							519835	133475			414	242				343279	27536.8			414	253
																							517988	259727			415	44				342467	38590			415	130
																							516979	154865			416	189				342077	4347.23			416	736
																							515125	274712			417	36				341943	7399.44			417	635
																							514880	137955			418	231				341741	6179.11			418	671
																							513478	-6371.03			419	521				341102	1634.5			419	795
																							513138	106948			420	323				340041	3369.45			420	758
																							512249	49575.6			421	475				340031	5327.25			421	707
																							509959	78282.1			422	415				338624	6797.8			422	654
																							508813	-4816.35			423	518				336388	19197.4			423	375
																							508508	142836			424	215				336285	37585.9			424	136
																							505841	75248.6			425	425				336134	6741.26			425	656
																							505599	288108			426	29				335063	9311.17			426	578
																							504790	51297.2			427	474				334782	43858			427	80
																							496466	438849			428	1				334731	40009.2			428	114
																							495843	92261.3			429	374				333675	33736.9			429	176
																							492753	-42861.7			430	574				333313	12543.2			430	496
																							486250	166223			431	161				331328	26856.9			431	260
																							486026	105537			432	326				331231	10708			432	543
																							478608	229434			433	73				331137	22620.8			433	331
																							477985	187368			434	132				330536	6983.55			434	648
																							475981	112341			435	305				330281	29870.2			435	218
																							474916	-7303.26			436	522				330083	8943.76			436	590
																							472793	292516			437	22				329453	52188.6			437	33
																							471643	241011			438	60				329354	40877.5			438	103
																							470249	78062.7			439	418				328392	1557.82			439	797
																							468555	132143			440	250				326753	18321.2			440	382
																							466191	73566.9			441	427				325622	26313.5			441	278
																							463384	91640.4			442	376				324712	5945.2			442	682
																							459007	85051			443	397				324272	17356.1			443	406
																							458585	139090			444	222				323577	29010.8			444	231
																							456848	142794			445	216				323498	2600.03			445	780
																							456100	109796			446	313				322328	4092.91			446	742
																							455031	-17776.6			447	537				322236	82345.9			447	1
																							451233	196503			448	125				321182	7383.07			448	636
																							450601	179664			449	144				320609	7765.91			449	629
																							450253	151013			450	199				320381	25497.8			450	285
																							450005	215186			451	88				320322	10374.7			451	553
																							449358	89809.2			452	380				319192	69133			452	4
																							442942	199450			453	115				318981	20631			453	357
																							441681	385934			454	2				318579	3890.6			454	750
																							441663	-58102.1			455	583				316975	22016.4			455	339
																							437173	61628.1			456	456				316952	46106			456	64
																							434992	-9333.68			457	525				315234	30540.8			457	210
																							430903	92644.4			458	372				315039	72360.2			458	2
																							428082	293884			459	19				314906	20228.6			459	362
																							426772	330840			460	9				314786	509.799			460	807
																							421308	198334			461	118				314625	52863.1			461	28
																							418953	90469			462	377				313889	12933.2			462	487
																							418859	151686			463	196				313753	26709.9			463	265
																							417221	167089			464	157				312317	4688.33			464	723
																							406094	213042			465	92				310895	40728.8			465	106
																							405685	252984			466	49				310272	17292.7			466	408
																							404383	212927			467	93				310106	35278.5			467	157
																							403909	242465			468	59				308944	26385.1			468	277
																							402685	138544			469	226				307617	5614.85			469	696
																							401070	211627			470	98				307191	14389.4			470	451
																							399637	199634			471	114				307027	28400.8			471	238
																							395410	-66951.6			472	584				306590	5804.1			472	687
																							394867	237319			473	64				305864	33770.9			473	175
																							393577	98807.1			474	349				305272	3045.34			474	768
																							392834	141626			475	217				303793	20597.9			475	358
																							392042	291753			476	23				302836	8059.2			476	620
																							390076	81561			477	405				301653	22781.2			477	329
																							389087	182805			478	140				300952	13435.5			478	469
																							388577	280202			479	31				300517	5145.02			479	711
																							388207	141157			480	218				299355	25285.1			480	287
																							387607	60357.8			481	457				298232	25547.5			481	284
																							385364	224709			482	77				298036	49480.9			482	43
																							384750	148474			483	205				297597	10904.9			483	537
																							384723	64011.9			484	450				297077	32960.8			484	183
																							382879	54843			485	471				296130	9691.77			485	569
																							381967	-17178.7			486	536				295391	27136.5			486	258
																							378524	131454			487	253				295231	32489.5			487	191
																							372535	58715.5			488	461				294010	7910.35			488	623
																							371228	5758.89			489	505				293895	24392.5			489	304
																							368301	139104			490	221				292893	47130.4			490	58
																							366497	154345			491	190				292248	25644.9			491	283
																							363539	158508			492	179				291794	8311.21			492	617
																							363087	169302			493	152				291554	8980.03			493	589
																							361827	212716			494	94				291000	27575.3			494	251
																							360489	102528			495	335				288723	58572.9			495	16
																							360370	122353			496	284				288550	5174.37			496	708
																							357925	88307.5			497	385				288260	46046.5			497	65
																							357584	231751			498	69				287995	1917.03			498	791
																							356280	128795			499	260				287471	12809.1			499	489
																							356222	68360.2			500	440				286129	20968.2			500	353
																							353507	285779			501	30				286087	33821.7			501	174
																							348609	290770			502	25				285841	19725.6			502	366
																							347657	9136.97			503	499				285606	9051.45			503	587
																							344843	208029			504	102				285170	13085.3			504	479
																							343475	198012			505	119				284576	29221.2			505	227
																							334877	4328.96			506	507				284158	47547.4			506	55
																							334016	107250			507	322				284020	40529.5			507	108
																							333456	243807			508	57				283653	30907			508	205
																							330301	236528			509	66				282898	16708.7			509	415
																							326062	94351.6			510	362				282845	16997.3			510	413
																							323777	52605.1			511	473				282533	13201.4			511	474
																							322910	102936			512	334				282100	16066.6			512	428
																							322668	199908			513	112				281767	5951.62			513	681
																							317515	166081			514	162				281571	12746.7			514	492
																							317492	196978			515	124				280717	11866.3			515	512
																							317154	8356.38			516	502				280530	11538			516	519
																							311473	79709.4			517	408				280450	22278.5			517	334
																							310890	204742			518	104				279715	17024.5			518	412
																							305786	170749			519	149				279495	2531.27			519	781
																							304018	216587			520	86				278969	13354.4			520	471
																							297953	168570			521	154				278833	46369			521	61
																							296715	104841			522	328				278715	39873.8			522	116
																							289812	95999.7			523	359				278648	47359.5			523	57
																							288946	121111			524	285				278589	47122.6			524	59
																							287841	307905			525	13				277277	52517.4			525	29
																							286346	89617.8			526	381				277089	4926.95			526	721
																							284363	86306.6			527	393				275085	16082			527	427
																							280599	291470			528	24				274664	2724.22			528	776
																							280156	168087			529	155				274088	35190.9			529	159
																							279651	278286			530	32				273915	11890.3			530	511
																							277216	-12220.1			531	530				273649	40182.7			531	112
																							273902	166250			532	160				273431	30981.2			532	203
																							273515	213533			533	90				273114	39154.8			533	125
																							272822	150487			534	201				273108	3789.01			534	752
																							272764	131814			535	252				272576	13937.8			535	462
																							272071	376076			536	3				271306	36494			536	148
																							270819	185060			537	137				271291	9797.56			537	566
																							269614	98873.2			538	348				270517	11495.7			538	522
																							264547	296913			539	16				268475	10855.6			539	538
																							264377	97899.3			540	353				267897	42906.9			540	88
																							256786	194356			541	128				267784	45734.2			541	67
																							254071	162476			542	168				266940	13105.9			542	478
																							253508	164819			543	165				266232	10394.3			543	552
																							245710	194426			544	127				265893	24049.7			544	309
																							243770	72563.5			545	434				265298	52369.7			545	32
																							233362	100190			546	343				264971	41205			546	101
																							230042	237119			547	65				264777	42812.8			547	89
																							229525	78926.8			548	412				264468	30618.3			548	208
																							229266	339784			549	7				264008	23528.9			549	317
																							224874	203016			550	109				262235	17628.6			550	401
																							220768	98924.5			551	347				261903	64246.3			551	7
																							220074	161966			552	170				261021	7255.08			552	639
																							218356	110837			553	310				260854	18643.5			553	380
																							218324	256980			554	46				259501	38320.5			554	131
																							212648	71499.2			555	437				259323	11041.6			555	535
																							205716	44882.2			556	479				259062	29255.2			556	226
																							201859	102123			557	337				258439	59115.5			557	14
																							188558	226945			558	75				258211	20217.1			558	363
																							187098	242527			559	58				257993	42351.2			559	91
																							177626	212519			560	95				257898	20504.2			560	359
																							177415	276916			561	33				257818	37022			561	141
																							176022	166531			562	158				257560	28489.1			562	237
																							171921	145741			563	211				257558	2757.6			563	775
																							169651	186674			564	135				257365	3469.16			564	756
																							168667	198486			565	116				256497	35582.1			565	154
																							161606	172152			566	147				254109	6713.19			566	657
																							157304	203601			567	108				253505	5089.82			567	713
																							156695	238276			568	63				252546	11282.4			568	528
																							154509	218863			569	82				252390	797.312			569	806
																							152058	84054.6			570	399				252191	58816			570	15
																							141591	255714			571	48				251072	9547.66			571	572
																							136002	57296.7			572	465				250845	31017.9			572	201
																							135055	68171.2			573	441				250239	45036			573	71
																							129506	229532			574	72				249959	10278.8			574	554
																							127453	118109			575	291				249948	16364.5			575	419
																							104695	247905			576	54				249731	49018.2			576	48
																							99191.4	181503			577	141				249525	23942.3			577	310
																							96729.4	122773			578	281				248821	40293.1			578	111
																							95004.9	269120			579	39				248582	14199.8			579	456
																							88694.7	101908			580	338				247645	30734.6			580	207
																							86111.2	288211			581	28				246924	5690.42			581	693
																							78945.2	102289			582	336				246048	25748.4			582	282
																							60249.4	293249			583	20				246028	30950.2			583	204
																							54755.7	88926.9			584	382				245775	26547			584	269
																																245308	12989.7			585	482
																																245285	64735.9			586	6
																																244966	22100.4			587	337
																																244183	52487.3			588	30
																																243580	3456.18			589	757
																																243468	34990.8			590	163
																																242996	2177.72			591	785
																																242964	7869.67			592	626
																																241427	11092.5			593	534
																																240002	48421.1			594	51
																																239254	57629			595	17
																																238560	43059.1			596	84
																																238501	40781.3			597	105
																																238438	34472.4			598	168
																																238140	42298			599	92
																																237981	2165.51			600	786
																																237867	34221.8			601	170
																																237417	41873.9			602	95
																																237276	47609.5			603	54
																																237261	3270.82			604	761
																																236906	8677.43			605	603
																																236861	39761.6			606	118
																																236852	14186.1			607	457
																																236398	9305.98			608	579
																																236127	40456.8			609	109
																																235948	35179.3			610	160
																																235942	21405.6			611	349
																																235691	42986.2			612	86
																																235331	3006.87			613	769
																																235076	11949.5			614	507
																																233529	8844.24			615	596
																																233296	2146.05			616	788
																																233084	44962.6			617	72
																																233031	10474.3			618	548
																																232646	18143.6			619	389
																																232578	22486.5			620	333
																																231600	8509.4			621	609
																																231585	30396.3			622	213
																																231289	16682.9			623	416
																																231004	6088.56			624	675
																																228681	11118.4			625	533
																																227490	21791.1			626	343
																																227457	49456.2			627	44
																																227214	27758.1			628	247
																																227176	22250.4			629	336
																																226744	38633.8			630	128
																																226559	16736.7			631	414
																																226465	40942.7			632	102
																																225216	24512.9			633	302
																																224128	50623.8			634	37
																																222837	48798.9			635	50
																																222469	36705			636	145
																																222380	8476			637	611
																																221701	25186.4			638	290
																																221211	3489.09			639	755
																																220323	31207			640	198
																																220035	11914.6			641	510
																																219925	5448.22			642	703
																																219773	38250.3			643	133
																																219769	-2152.28			644	812
																																219592	33270.7			645	179
																																219509	4488.11			646	730
																																218697	49273.9			647	46
																																218520	15281.9			648	440
																																218442	28727.6			649	234
																																218422	30240.9			650	216
																																217678	25182.2			651	291
																																217404	25063.6			652	293
																																216490	23272.4			653	321
																																216346	3747.57			654	753
																																216341	32076.4			655	195
																																216117	3149.26			656	764
																																215296	56392.7			657	19
																																213946	62558.7			658	9
																																213652	3112.4			659	766
																																213559	35742.9			660	153
																																213086	24689.5			661	299
																																212916	12023			662	506
																																211924	25817.4			663	281
																																211843	40676.2			664	107
																																211675	39235.2			665	123
																																211562	7099.26			666	643
																																211389	26446.8			667	276
																																211361	53054.7			668	27
																																211148	28706.4			669	236
																																210739	11332.3			670	526
																																210549	20774.7			671	355
																																210182	9164.77			672	580
																																210041	29171.7			673	230
																																209716	22278.3			674	335
																																209528	46168.6			675	63
																																209222	17615.5			676	402
																																209175	12650			677	493
																																208642	19059.2			678	376
																																208616	21086			679	351
																																208228	12980.5			680	484
																																207924	41725.2			681	97
																																207657	46462.2			682	60
																																207594	21887.1			683	342
																																207589	36632.6			684	147
																																207519	42690.8			685	90
																																207068	55727.1			686	22
																																206520	44356			687	74
																																206312	14354.8			688	452
																																206287	10122.9			689	557
																																206031	23729.4			690	313
																																205569	12796.7			691	490
																																205327	16187			692	423
																																205266	42953.4			693	87
																																203523	10542.1			694	546
																																203393	48873.2			695	49
																																203339	11342.8			696	524
																																203283	18253.5			697	384
																																203029	39702.7			698	119
																																202931	6791.51			699	655
																																202655	29173			700	229
																																201905	13299			701	472
																																201789	13686.9			702	467
																																201645	-77.7817			703	810
																																200625	29795.4			704	220
																																200000	45212			705	70
																																199202	27984.3			706	245
																																199119	9361.64			707	576
																																198701	35466.2			708	156
																																198519	4423.77			709	733
																																197936	53368.1			710	26
																																197891	17588.8			711	403
																																197626	7106.15			712	642
																																197306	5867.22			713	684
																																196787	4403.95			714	734
																																195821	8844.54			715	595
																																195761	8594.03			716	607
																																195517	32810.3			717	185
																																195503	28375.1			718	239
																																195059	45384.8			719	69
																																195009	17785.4			720	398
																																194704	26505.7			721	273
																																194679	48039.6			722	53
																																194477	18010.1			723	392
																																193964	39295.3			724	121
																																193155	21013.7			725	352
																																192957	31418.2			726	197
																																192865	7936.37			727	622
																																192799	31010.5			728	202
																																192072	3962.61			729	746
																																191593	32719.6			730	187
																																191068	16149.5			731	424
																																190268	17119			732	411
																																189798	14031.2			733	459
																																189039	3951.58			734	747
																																188517	40317.2			735	110
																																188434	33567.7			736	178
																																188070	38767.4			737	127
																																187678	44015.4			738	78
																																187094	26670.3			739	267
																																186502	31544.7			740	196
																																186395	1616.72			741	796
																																185474	11304.1			742	527
																																185424	13869.3			743	465
																																184066	26677.2			744	266
																																183884	36954.5			745	143
																																183854	26838.8			746	262
																																183768	27346.9			747	254
																																183199	18249.5			748	385
																																182893	19746.6			749	365
																																182458	52427.6			750	31
																																181622	33858.6			751	173
																																181179	16104.9			752	426
																																180871	9108.67			753	584
																																180536	7255.38			754	638
																																180259	6054.84			755	678
																																178835	33135.4			756	180
																																178378	30541.9			757	209
																																176526	1223.26			758	802
																																175157	33578.6			759	177
																																174943	35484.9			760	155
																																174835	9826.12			761	565
																																174804	29806.4			762	219
																																173414	3950.19			763	748
																																169521	21923.1			764	341
																																168287	13129.3			765	476
																																168254	838.982			766	805
																																168232	12340.2			767	500
																																167992	3789.63			768	751
																																167283	44483.7			769	73
																																167153	17217			770	409
																																166989	14409.7			771	450
																																166654	44095.7			772	77
																																166505	39924.1			773	115
																																165210	12937			774	486
																																164496	24353.6			775	305
																																164248	17999.1			776	393
																																163436	10721.5			777	542
																																162034	8639.48			778	605
																																161921	43535.2			779	83
																																160571	45618.5			780	68
																																160421	31173.6			781	199
																																159547	36092.2			782	150
																																159021	6606.07			783	662
																																157706	19479			784	370
																																157412	35017.4			785	162
																																156539	5486.3			786	699
																																154920	27265.3			787	256
																																154478	5744.14			788	689
																																153930	2017.67			789	790
																																153151	26644.3			790	268
																																150701	11690			791	515
																																150419	30401.6			792	212
																																150314	27676.3			793	249
																																143930	5496.08			794	698
																																143557	26511.7			795	271
																																142686	5005.04			796	718
																																141064	50110.8			797	39
																																139996	24137.2			798	308
																																139993	32521.5			799	190
																																139160	28045.3			800	243
																																137725	2935.8			801	771
																																137333	39197.3			802	124
																																136818	26499.8			803	274
																																135870	9796.4			804	567
																																135214	21952.6			805	340
																																133672	32342.1			806	193
																																128585	13967.8			807	461
																																124284	8662.85			808	604
																																120430	35072.6			809	161
																																114866	9084.12			810	585
																																111148	2478.27			811	782
																																66404.5	5415.9			812	704

## Sheet: Supplementary Figure 2
Panel I							Panel J
correlation of AB fluorescent levels and eea1 fluorescent levels							% area covered by cilia per cell per condition
30 min	1 hour	6 hours	12 hours	24 hours	48 hours		Vehicle	1uM 30 min	1uM 1 hour	1uM 2 hours	2uM 30 min	2uM 1 hour	2uM 2 hours
0.37	0.28	0.33	0.19	0.25	0.09		10.8698	12.0263	6.37634	11.4454	25.5199	13.4493	19.9995
0.38	0.34	0.29	0.33	0.15	0.11		6.29438	30.188	2.79537	10.9865	38.2769	7.72682	24.243
0.38	0.44	0.33	0.23	0.13	0.04		29.6777	14.7835	5.6499	32.0342	29.5544	9.45934	16.1295
0.49	0.34	0.39	0.31	0.21	0.08		23.4952	31.0758	5.47963	16.9628	11.5522	22.2677	11.9783
0.46	0.03	0.34	0.13	0.31	0.04		9.03938	52.173	81.9149	28.4905	42.7561	5.15957	55.9592
0.33	0.3	0.41	0.28	0.12	0.23		34.3929	27.1057	8.39881	35.2345	91.6078	32.4113	7.53796
0.36	0.38	0.32	0.31	0.25	0.1		3.5169	14.7485	21.7072	6.91267	15.7537	11.2786	44.4432
0.4	0.29	0.4	0.14	0.16	0.05		15.271	3.49661	13.702	4.99979	11.4651	6.45091	37.28
0.27	0.37	0.32	0.18	0.22	0.01		2.41553	9.52322	13.5513	29.7584	7.57147	4.57815	16.3084
0.44	0.35	0.34	0.28	0.18	0.04		8.52985	69.9676	47.2458	10.4567	78.0181	12.1623	45.34
0.4	0.37	0.4	0.12	0.2	0.15		7.79765	16.0649	28.4229	10.7195	9.11885	23.5104	14.1133
0.33	0.39	0.33	0.14	0.19			9.01278	2.61498	19.8343	17.9102	28.0121	11.0396	32.1572
0.43	0.37	0.05	0.13	0.25			22.0831	20.9009	20.0821	41.3189	9.85038	4.85455	41.7977
0.28	0.36	0.31	0.29				25.1944	25.7229	8.85271	21.3252	54.046	12.3035	12.4028
0.22			0.23				82.2226	78.594	22.1112	29.2044	36.1345	14.196	33.0829
0.29							29.1511	8.09966	14.0042	13.9379	50.276	27.4691	34.0745
0.36							10.5845	13.8894	15.0393	27.9606	36.164	22.0234	18.6379
0.39							26.8703	35.1358	17.2223	12.3523	9.94606	3.53946	4.25489
0.38							33.5542	22.3535	10.9055	26.9906	10.5671	4.70581	22.997
0.22							42.2951	4.10592	13.4889	10.6886	4.05055	4.63761	8.62093
0.49							4.57556	12.0343	6.07175	3.25751	9.79946	11.8979	24.4899
0.37							17.9159	9.14093	32.1183	2.7994	32.6632	35.3932	8.16374
							53.5482	3.67488	9.01213	5.59228	8.97764	8.83957	8.52455
							41.9869	19.4939	9.51588	21.9191	4.71496	11.8809	7.18922
							15.5549	3.0072	3.62065	12.1076	49.8795	17.9673	14.4171
							9.17773	13.1703	18.4933	1.33813	45.6058	34.2792	10.2945
							45.111	39.2859	13.7993	9.88905	14.9643	6.38282	27.9065
							46.3719	31.7355	22.9478	8.08344	57.3113	12.3849	43.9095
							7.83727	14.5744	3.66652	1.90857	12.383	19.5015	44.3549
							39.3184	2.44979	24.6664	13.3594	47.6739	3.61167	10.8181
							51.3842	3.67147	23.9344	12.5472	20.3705	3.80289	25.0656
							33.9445	4.79132	17.6847	3.54448	14.3188	4.89958	9.39952
							69.2078	19.3416	12.0557	7.44359	2.75833	30.2425	19.0229
							58.6627	6.7598	20.9094	2.86953	29.8165	4.6707	21.1736
							43.3342	4.75279	13.7882	5.52017	21.0885	13.8146	48.2141
							40.7854	21.1048	12.1807	4.31148	38.4618	7.01071	10.606
							61.3097	4.67865	9.05059	11.9308	4.96594	36.6799	12.0905
							49.4081	25	0.738576	10.4534	65.3242	22.5149	62.2501
							43.401	5.95013	23.6495	22.9075	12.335	20.9678	21.5005
							16.3268	6.89663	19.8871	54.8313	21.0522	3.59963	4.24972
							38.9538	10.816	25.1041	29.8746	22.4403	34.8607	23.961
							43.143	39.2046	30.4831	6.32976	3.45566	32.8093	8.7592
							11.0801	1.49567	4.66682	16.537	29.4876	14.9023	10.3612
							5.08422	11.9401	4.24958		19.4034	11.7991	6.47465
							12.9945	6.53006	7.94728		12.979	7.85452	17.7032
							15.8195	1.83156	8.40984		12.1277	20.6502	1.42842
							52.6763	12.2338	19.4481		17.9171	11.5096	26.3655
							6.76102	18.0703	19.3587		23.4216	5.83808	7.27703
							14.085	30.4725	15.0429		7.31711	30.5404	15.0232
							43.1757	15.5594	8.24115		8.94658	28.6748	12.8209
							11.9236	3.47232	4.66242		25.0004	8.81264	3.71222
							40.8108	56.1317	3.17073		18.217	20.3209	12.4134
							95.9458	7.74549	8.39403		16.3459	2.79227	7.53394
							38.2747	42.5388	12.7736		22.9752	22.2221	39.686
							37.9314	1.51025	13.6691		12.806	2.21877	33.3336
							32.1151	8.36146	24.1418		12.2414	11.9045	6.22185
							19.2984	18.9684	1.76062		19.626	4.3551	24.4491
							18.2957	4.48491	4.73995		37.8476	7.62863	30.4826
							5.48606	3.63622	6.81276		49.3528	42.1218	16.0518
							22.7163	27.5975	19.5454		4.74454	3.15467	3.63225
							22.1672	20.7432	13.3708		8.37896	6.50151	4.84176
							19.3626	12.2544	4.34804		22.8574	19.5683	4.84176
							52.6833	2.84026	2.97348		2.13501	5.06892	30.1258
							9.26798	4.17887	27.533		5.65359	4.44813	14.8762
							12.0196	4.46443	5.355		5.9968	3.34842	7.17235
							41.7064	5.33337	13.7554		8.93182	16.1337	7.7233
							4.7283	9.29199	5.4488		14.721	27.7944	37.5256
							33.2562	16.0116	7.33731		11.577	8.03549	14.6046
							9.51286	47.11	8.87533		44.9666	12.1483	6.69342
							53.2406	6.92628	7.52574		5.69545	15.7896	15.6
							49.5416	5.72265	0.713414		47.3337	10.9327	13.4121
							2.74571	5.99139	12.9295		14.9748	6.6571	69.6325
							97.4887	3.27611	7.23625		30.3481	4.34167	20.2701
							6.34884	6.11936	5.69738		20.496	6.05181	32.6996
							13.1518	10.9721	5.42119		13.3666	23.2091	7.0208
							2.71465	8.72569	12.6082		15.9804	7.26507	6.03761
							5.32184	21.2913	10.9227		10.2142	10.3399	9.79285
							9.71262	13.6797	2.49761		38.4613	10.8912	14.286
							24.6701	17.7595	9.34936		26.7424	17.0181	7.67797
							30.1094	14.8704	2.72488		12.2808	4.20771	3.91059
							33.7722	7.00807	6.49825		6.84695	12.5172	27.6953
							47.4838	7.77469	9.80217		11.0756	8.53997	11.5028
							6.55043	2.66675	15.1651		38.8623	4.40762	4.25894
							2.17399	10.1336	4.2818		8.125	15.9339	12.2936
							24.7828	6.2334	2.47336		42.1876	6.18288	10.5453
							4.31979	3.71332	1.66387		6.832	41.6555	16.6067
							7.328	5.6877	6.64349		11.9632	3.19595	36.3964
							36.1115	23.1372	2.21465		28.5061	30.1863	23.9436
							18.7634	17.8527	5.28111		12.7658	59.7071	40.7984
							10.2344	7.20734	6.91092		9.39398	10.9044	19.064
							50.837	11.3956	3.64679		21.0843	25.2632	19.064
							18.1253	7.04414	4.97994		55.8732	24.2103	4.14536
							34.0252	32.7525	4.2584		33.184	8.27853	4.63109
							46.5166	15.2987	4.37013		28.698	7.21805	9.02882
							51.626	13.5529	7.19475		39.5589	6.95526	5.40529
							17.2411	9.14579	8.04339		11.4537	2.60086	79.4616
							23.4815	3.20276	1.57473		12.9222	5.0652	87.8491
							4.2424	17.3411	8.61863		7.91767	7.89146	5.56494
							13.1317	46.6129	18.0022		21.5741	7.87494	4.5749
							47.9842	11.0113	2.57479		18.8048	6.24239	3.87747
							38.2003	6.95852			25.1818	2.96681	10.0001
							4.80032	0.781095			18.632	4.93842	31.4608
							12.7742	5.86923			9.31569	19.394	5.61815
							4.18322	3.40287			8.13969	5.67632	5.25455
							26.2422	2.84464			4.9278	14.8194	9.96825
							23.3666	10.0108			5.78889	15.024	29.384
							8.49783	2.54794			27.5467	7.24478	36.2634
							6.77006	4.44441			16.9299	15.9146	59.7825
							18.5684	10.5868			7.0924	12.2209	32.8703
							16.8907	8.86615			3.2301	7.72849	1.53615
							17.8504	7.26728			35.4344	5.84129	18.4332
							28.8718	5.60099			4.31757	11.422	33.8961
							9.92365	4.63509			13.5617	12.645	31.1074
							5.91605	14.8768			15.7822	15.2953	21.0608
							23.738	9.43006			19.9185	4.73445	9.62992
							8.00726	3.87985			23.8483	14.8447	1.62956
							22.3047	7.40739			3.7887	19.1999	2.66245
							33.9515	22.0973			5.93765	14.9998	4.41839
							3.14213	9.84201			26.7205	15.719	13.5175
							42.1732	23.7083			39.785	14.5198	21.387
							48.6288	7.60075			6.17459	4.58512	11.4447
							38.7571	11.0613			15.2925	4.45174	24.1823
							10.1268	14.2857			2.3527	25.619	7.67025
							4.15883	7.43358			45.0391	14.6781	3.53618
							6.47487	4.53356			27.9219	6.25672	4.21361
							27.1911	17.8911			38.9107	7.45347	3.482
							16.1925	8.10342			66.2351	6.22459	6.11083
							1.77626	24.3544			36.7743	4.68438	10.8218
							5.31929	4.62315			6.41868	6.09776	32.836
							19.6805	2.37275			7.17042	11.066	14.8992
							5.83013	3.28577			59.1314	22.2769	22.282
							4.04189	9.19556			10.7051	30.439	20.3752
							42.0037	17.7196			25.315	2.2968	20.8278
							2.98226	6.62366			15.7232	4.25747	9.44166
							9.07506	23.5669			22.8931	5.24354	14.1349
							32.6954	2.2221			4.27159	29.6601	10.1584
							80.4158	1.72002			42.9462	23.042	23.927
							22.1456	5.28769			3.10568	17.5995	13.1167
							16.2629	3.416			40.1241	2.34023	11.5434
							41.3079	2.29716			28.8368	8.61743	34.974
							17.6372	6.1692			15.2041	1.33219	43.3373
							38.7099	14.3169			26.1993	23.1783	4.26338
							19.3602	9.09101			11.6563	8.49225	39.5377
							37.7514	0.631655			45.7976	3.93504	2.9372
							13.2327	12.6653			10.7056	12.9196	13.3499
							16.6387	10.746			17.0908	10.4999	4.60767
							17.637	6.9536			4.60033	6.82772	4.08399
							17.0531	5.00294			18.4113	2.9851	26.0443
							5.78532	15.8702			33.9734	3.36898	26.8618
							11.7164	4.25457			33.4133	9.01633	9.00232
							21.1223				12.2011	8.7277	4.09168
							42.339				16.9652	4.39369	6.22009
							20.0985				36.8733	17.3138	18.8768
							24.5068				3.09523	10.8453	41.4981
							28.1251				16.7649	30.5727	9.62452
							19.5083				4.94697	3.07702	6.10328
							38.7624				19.906	1.53027	16.2765
							33.4962				4.82357	19.3894	54.8538
							13.2473				10.6685	10.2102	28.3083
							25.7651				9.23969	2.99859	20.3448
							21.0271				11.93	3.12719	11.609
							11.5201				15.0001	5.63991	29.324
							12.3005				13.6049	6.49811	6.28592
							4.47261				15.4473	5.1663	1.81197
							40.7349				8.07359	14.6145	33.6353
							6.99493				31.2359	2.77042	2.23471
							19.3341				9.08043	5.93234	6.1181
							5.07123				6.69679	9.6031	14.2387
							9.50903				20.4752	8.42849	39.7156
							2.83882				38.0363	3.87213	29.316
							39.9373				32.7396	3.00058	41.4241
							16.3265				6.34039	7.71007	12.606
							3.92476				10.211	2.28971	1.89653
							21.6303				22.7878	10.1078	25.1302
							26.7606				4.41515	8.89882	1.45694
							21.3393				2.40427	10.2461	3.87742
							11.402				10.3148	8.77792	12.3982
							12.1351				5.33067	4.72838	4.2424
							13.3029				41.5335	2.62559	14.6023
							35.4201				72.6215	10.4288	1.60639
							12.2916				16.7724	6.24163	19.9599
							22.4737				9.75872	4.27645	5.08989
							19.5783				5.24124	1.83835	19.6411
							28.4208				12.5392	1.18768	11.1556
							8.53293				3.75395		8.03144
							38.922				24.2768		10.8716
							23.767				13.4159		4.21146
							38.1165				21.5826		49.4139
							5.52231				14.1118		3.32049
							17.7612				7.61405		4.77567
							28.0178				27.5581		11.5647
							21.9074				12.9164		18.8166
							17.5337				15.784		3.77926
							3.41729				2.38584		4.89452
							39.3174				5.04959		10.8468
							46.7553				19.4664		7.6561
							5.15479				28.2608		34.6655
							3.66581				5.2836		17.6853
							39.1872				16.0195		2.66805
							14.3686				3.49179		3.84965
							17.8263				29.2187		28.9114
							32.3232				41.8109		17.0598
							18.759				3.84997		5.25357
							10.0572				5.61357		2.17406
							53.3043				44.529		2.06262
							2.73008				14.7867		33.0097
							45.4284				4.15861		11.3357
							12.2162				4.80234		13.3682
							40.5673				13.3888		24.7634
							29.0142				16.132		15.821
							24.8595				29.4603		12.7037
							41.9581				7.31917		7.67908
							6.83379				31.4207		16.6666
							62.9325				1.91082		43.0357
							4.9451				17.3914		2.24246
							26.0992				19.2966		12.7169
							16.1867				5.391		2.0543
							14.7947				10.5967		16.6394
							21.5845				0.435933		21.452
							13.3423				10.4348		8.36013
							14.305				4.69552		17.1566
							9.47949				39.9655		2.76251
							48.3399				3.94178		26.917
							18.8657				9.04425		1.87074
							25.4281				10.1363		12.9083
							29.7789				5.1022		18.3705
							22.3376				8.65152		20.3606
							14.2671				48.9932		13.7723
							24.9035				41.0384		16.1437
							7.13388				4.42972		7.62344
							25.7942				7.93792		34.4698
							32.4903				21.6504		10.8167
							10.7322				14.0879		2.69087
							2.2725				3.31719		3.91577
							6.55736				15.1003		18.2781
							23.3963				14.0811		4.75527
							11.7942				10.4512		2.73794
							32.3716				4.10094		26.9604
							45.8855				7.62589		16.1186
							7.32901				10.4315		7.02774
							34.2007				3.76463		2.62334
							19.5543				6.22072		17.7929
							25.3711				16.9255		73.1434
							30.1607				7.70408		15.8995
							30.6274				8.79875		18.9173
							25.7006				6.9098		2.58509
							23.8155				10.8435		12.2137
							9.69676				19.4132		1.34023
							1.44563				9.28148		40.289
							7.66451				14.4768		10.224
							41.9159				26.9875		5.93269
							25.957				17.3218		4.23241
							19.0932				10.7245		4.66135
							5.81237				8.74902		37.1891
							32.0709				2.16145		12.4533
							51.5828				5.92012		4.32701
							7.82714				21.2209		10.7517
							16.2195				8.90453		37.0132
							39.4186				9.16138		33.5896
							21.3455				39.7222		26.9323
							22.2223				12.5946		15.8156
							31.8288				12.9298		1.82687
							11.047				9.84961		9.21057
							14.1877				6.09335		5.22298
							40.3891				33.8938		5.93121
							24.2287				6.67996		6.54712
							28.7998				7.90175		11.8649
							57.7275				2.38887
							7.72725				26.1097
							17.1557				6.71452
							2.47459				2.95225
							5.9416				2.55933
							24.5013				6.79008
							28.0974				9.87871
							36.5344				3.00129
							10.2957				8.92861
							23.6068				13.3725
							3.48197				10.3087
							23.8302				18.6325
							16.0519				2.09629
							8.6672				11.6293
							11.9998				5.1657
							31.6072				8.68123
							3.55972				5.54065
							35.3447				15.7785
							19.2471				38.2554
							24.7852				4.5598
							16.1903				40.6004
							12.8554				21.0349
							6.41441				8.04548
							17.1192				5.56584
							35.0001				10.9116
							4.66065				14.0231
							22.8832				12.2475
							36.7942
							22.9478
							49.0349
							18.7024
							10.5364
							29.7653
							2.15946
							31.7255
							42.1486
							4.37947
							15.0499
							8.4316
							26.3587
							9.2961
							16.9177
							31.3274
							2.64326
							1.32163
							11.4135
							43.2669
							44.7915
							29.9742
							9.1847
							34.8122
							10.3974
							8.34007
							23.5293
							63.7105
							40.7109
							18.4458
							8.35919
							29.6297
							7.59872
							1.87412
							12.4351
							25.6727
							13.3428
							28.6323
							35.2453
							11.5781
							50.0987
							4.41734
							29.0873
							38.5247
							4.02761
							9.83089
							26.0284
							39.855
							12.7003
							28.9333
							19.2396
							16.5144
							14.3588
							16.939
							21.1029
							35.239
							17.2263
							6.06414

## Sheet: Supplementary Figure 6
Panel E
% of cells assigned to each category
	unspecified	lateral ventricle	fourth ventricle
31 div type 1	64.4211	28.4211	7.15789
31 div type 2	81.0198	16.1473	2.83286
46 div type 1	34.9643	55.1478	9.88787
46 div type 2	89.0547	9.45274	1.49254
55 div type 1	31.6883	62.3377	5.97403
75 div type 1a	31.9372	58.1152	9.94764
75 div type 1b	53.7634	37.6344	8.60215

## Sheet: Supplementary Figure 8
Panel C						Panel D									Panel E			Panel F			Panel G
FOX4 fluorescent levels						MCIDAS fluorescent levels									fluorescent levels at 31 div			fluorescent levels at 23 pcw			Fluorescent FOXN4 levels
31 div	46 div	60 div	75 div	88 div		23 pcw	33 pcw	37 pcw	38 pcw	39 pcw	39 pcw	42 pcw	36 years		FOXN4	MCIDAS		FOXN4	MCIDAS		23 pcw	42 pcw
1.93334e+07	7322.59	0	6576.72	45.4996		190727	14842.1	66475.3	40471.2	62605	35667.8	31671.7	55908.4		1758.1	9847.05		146900	163338		146900	40861.3
60015	2.11627e+07	0	14.4111	210.502		167072	47900.8	87982.1	54444.7	63812.8	22952.8	26197.5	108117		1758.1	8956.05		128433	137423		128433	41672.6
1.6879e+06	56401.8	0	3360.12	183.035		164170	53508.2	80862.6	35496.9	63021.8	29168.7	75342.2	33192.6		1758.1	15658.8		146608	156586		146608	38737.6
0	7413.92	425.212	1000.4	1496.67		163627	55581.2	56414.6	35369.7	71425.5	34415.9	37444.4	30722.9		1758.1	39007		176775	189687		176775	20439.8
0	0	147.54	2429.16	217.391		146878	59311.5	102755	48245.2	50319.2	30618	38005.4	37512.2		1758.1	41127		147069	163212		147069	41727.7
1584.47	139634	200.292	4163.18	431.961		143087	66357	74386.1	46127.6	52799.2	38626.7	35860.8	82525.5		1813.06	20875.2		154473	186867		154473	51745.7
760.539	3.34128e+06	7953.45	1246.52	425.058		142663	43409.8	59737.6	50052.3	79256.7	38715.3	36481.9	46723.8		1813.06	28781.5		142902	177481		142902	49484.7
2.36353e+07	43422.8	21387.3	57825.9	514.516		142141	42335.8	56684.8	49071.2	52803.8	41566.8	33173.8	72003.9		1868.01	37916.9		197903	223241		197903	39014.2
1.71548e+06	7.52706e+06	1324.24	42.3064	2514.08		141186	25586.2	43907.2	46882.9	58774.4	27937.4	54116.6	58994.2		1977.84	10867.6		166493	199480		166493	25104.3
879722380	4515.1	14277.1	158.159	23.0261		139521	28837.3	86251.4	43503.4	34170.8	29132	52858.4	79845.8		1977.84	23985.2		155482	171205		155482	31767.8
0	0	2620.43	1998.68	4.89639		127162	54319.3	74655.3	45086.4	29617.9	24917.3	51148.6	54897.5		1977.84	29055.9		124887	165102		124887	29513.1
888.232	689804	370.665	4456.49	176.195		126415	62658.1	79074.7	46103.7	60859.2	36607.7	34992.7	92143.5		1977.84	21558.4		127503	193923		127503	36550.6
17764.9	7.1075e+06	63.0098	544.937	224.287		125461	35527.2	87554.3	51841.5	22956.5	42771.8	41806.5	27763.2		2032.8	26847.5		157652	228540		157652	40941.7
1847.51	42.5807	408.095	244.613	404.331		121791	42720	77087.6	46412.9	53675.2	43677	35371.2	58545.8		2032.8	31530.9		161195	217282		161195	44522.8
92.5524	2032	4574.84	1050.14	89.1885		119731	37961.6	50870.3	52115.3	75990.3	32662.4	26948.8	46929.2		2087.76	18784.9		125726	141003		125726	48787.9
0	6.19364e+06	0.0108632	1206.28	203.621		107397	34181.6	89217.9	51293.4	39854.7	39113.7	50191.8	44327.7		2087.76	22443.2		114709	172497		114709	44384.2
0	5.75083e+06	1220.15	4931.9	1086.68		106580	49016.2	79103.7	50231	47761.4	43383.6	32204.8	52149.4		2087.76	33709.8		108611	151606		108611	62456.1
0	4.58214	0	37406.9	1937.66		99055	46202.1	104092	51689.6	49137.6	39805.7	28323.1	53203.5		2087.76	18936.2		138783	179931		138783	59369.8
0	144313	1.0089	65.0928	258.847		94593.7	71677.6	103300	53483.4	62389	41672.2	29480	42228.1		2087.76	26306.5		105766	122729		105766	48659.5
0	1.87833e+07	2050.77	1451.72	452.65		93841.3	70169.4	87161.9	42540.2	40112.5	39207.8	58308.4	49765.5		2142.71	34183.3		118517	140304		118517	54090.3
0	125985	53.1574	4322.28	231.189		91992.2	64503.1	100356	51415.3	63528	37084.5	25786.7	53552.4		2142.71	9816.81		120466	128919		120466	61743.5
0	1.25869e+07	5.07347	590.376	4.89639		91207	32092.5	52854.8	34806.5	33030.3	37891.5	30600.9	38143.9		2142.71	46866.1		147010	146108		147010	57049.3
1550.7	248.812	1651.52	1064.9	1.83688		90375.8	42135.5	89163.3	57833.7	72990.7	42203.1	38301.5	53415.2		2197.58	30013.8		157643	162225		157643	31923.5
888.232	0	2518.13	347.402	122.098		87930.7	81992.2	54415.7	48364	43458.9	46162.7	23341.7	61350.7		2252.54	17750		138296	183736		138296	40080.4
0	8284.16	0.0200404	105.826	196.749		79722.7	41478.6	76714.4	48073.4	51940.4	37165.2	27943.1	45367.3		2307.5	40097.3		136880	203027		136880	40446.8
0	2.98072e+06	459.193	508.01	1246.49		79387.1	40216.9	58302.5	42533	56243.6	40006.5	24182.3	37471		2307.5	28754.1		168658	232786		168658	44008.3
60503.9	13482.6	228.372	105.412	355.88		76654.1	67390.8	59887.5	37514.6	49810.4	21729.2	34700.2	52159.6		2307.5	40144.1		147993	193392		147993	51798.2
0	2.91619e+07	37.1419	3906.22	824.993		71517.1	50343.1	65163.1	32161.4	50211.7	34623.1	21051.2	42226.5		2362.45	33159.8		177138	234227		177138	55805.8
0	48648.3	1916.42	1796.22	169.369		71228.4	45864	47006.5	53618.7	59998.1	40012.6	62510.9	61506.5		2417.41	27669.7		204386	241573		204386	55935.6
0	651968	46.8596	783.588	0.102023		70693.3	37977	63021.6	40321.6	50035.3	37920.5	22963.9	58285		2527.24	43735.8		191415	268715		191415	57811.2
0	76.1176	0	465.836	2923.39		68147.4	65462.5	77695.6	61942.6	45311.5	37388.4	48073.3	57020.9		2527.24	42641.7		140892	226264		140892	49757.4
0	7.3471e+06	13.9605	0	231.189		67946.5	31408.4	103045	43697.7	44452.1	45730.8	41789.1	59965.2		2527.24	44898.3		170913	217602		170913	39686.2
785.371	13965.8	70.0726	1017.22	0.102023		67901.6	40705.4	67023.4	49817.8	62475.9	43372	48624.3	41268.3		2527.24	59403		164207	219303		164207	41227.1
1865.64	2.19601e+06	4291.84	1504.86	251.927		66382.7	37410.3	65825.7	46404.5	92552.9	34719	21792.8	32869.9		2582.19	28128.8		192582	250841		192582	65565.1
0	184048	84.6402	628.318	738.283		65071.5	31102.5	56961	49703.6	56588.3	26069	39294.2	39754.1		2582.19	25488.7		199726	250769		199726	71180
84.1145	0.423479	0	1184.64	362.808		64876.2	36122.6	74956.7	39546.9	58374.9	43845.4	41970.6	36912.2		2637.15	37014.2		172823	239785		172823	66206.7
0	2.47107e+06	1.0089	689.765	917.45		64189.4	39545.4	116177	52000.8	33565.4	30897	47567.1	22459.7		2692.11	35658.9		165373	237753		165373	51737.5
0	146090	1735.28	1183.73	0.102023		63813.4	50713.9	60851.7	41501	50015.5	44989.9	36409.8	31990.6		2692.11	22328		154240	204945		154240	63003.4
0	725798	1234.85	8085.52	7135.33		63597.3	47387.1	62890.7	48750.4	59605.7	44100.5	31590.7	34842.1		2692.11	22286.3		160322	236145		160322	49444.8
566838	232369	0	307.61	4.89639		62540.2	65762.7	56881.7	40810.9	49242.7	35629	23847.2	26230.2		2747.07	45455.5		149827	222394		149827	45026.5
0	2.22772e+06	13.8862	5971.12	452.65		61350.1	59726.3	80050.3	36911.6	57071.8	34259	94614.8	48837		2801.94	37898.7		128444	187742		128444	59050.9
128349	799072	0	873.644	128.782		59834.8	53476	107360	33866.3	44826.4	35648.1	26372.4	41212.4		2801.94	33868.9		150657	200292		150657	52319
52204	576168	0	1356.27	328.155		57642.2	80699.1	92036.4	50270.3	74645.8	47741.4	45416.7	46966.2		2801.94	35234.5		146040	201976		146040	52539.3
0	0	4.48537	1010.46	1271.81		56488.8	62242.8	63098.9	54730.2	34004.7	38720.8	50915	40730.5		2856.89	55873.8		96833.8	127275		96833.8	33270.8
80.0586	0	40.1653	0	8.74592		55984	81834.9	66058	37720.8	43476.8	37152	29280.2	46599.7		2856.89	34910.6		142114	177073		142114	43055.9
0	2.68734	0.202435	387.395	0.102023		55814.9	44099.7	70442.9	59267.2	54805.7	30821.1	41768.5	33304.5		2856.89	47809.2		139182	183472		139182	41625.1
0	8860.41	0.202435	1530.91	0.102023		53061.3	45052.4	87213.2	44176.1	60700.9	42257.5	25695.9	30679.2		2856.89	11364.3		89883.6	119626		89883.6	38494
113478	48.4328	0	507.521	541.907		49992.8	45178	66534.2	50680.9	64185.1	35784.2	32919	39440		2911.85	52065		72866.7	100709		72866.7	54114.3
0	0	0.00614289	1316.32	995.949		49276.3	59019.3	42656.9	51158.5	63934.7	38686.5	23569	38271.6		2911.85	37999.5		73586.8	90082.9		73586.8	56347.5
0	31477.4	50462.3	486.38	576.046			37687.1	76865.1	37262.1	57069.1	37666.1	44317.2	25824.4		2911.85	39365.7		140458	204569		140458	70865.5
0	778493	0	16.1085	362.808			84024.3	101356	41532	45208.7	32429.1	32598	45467		2966.81	50836.2		140510	208841		140510	40439.2
72.2787	0	0	2770.76	76.3429			57074.2	102142	42725.4	45735.8	35489.6	37181.7	42922.7		3021.76	57746		103977	137419		103977	23986.1
0	348329	453.775	605.054	17.9267			64178.4	56068.3	47400.1	50122	44128.3	32704.6	32399.8		3021.76	38488.2		145476	185339		145476	69857.4
6.3508e+06	583922	423.782	875.407	459.539			106459	74197.1	38863.6	50047.6	37164.4	44084.9	37718.7		3021.76	42030.1		136418	208596		136418	46200.4
234.556	4566.44	0.492041	2539.93	4.89639			71209.2	36696.2	43099.8	36472.8	33691.1	33252.6	38138.7		3076.72	91812.2		139187	208562		139187	61668.2
2817.41	19513.1	6677.54	306.392	562.404			87434.8	93285.2	41177.7	31503.4	47875.7	49216.4	28867.7		3076.72	38583.9		102541	153708		102541	61874.5
0	543681	7834.61	1153.65	4633.9			45301.6	96025.6	36214.5	55630.1	43163.6	38300.6	39037.6		3076.72	37342.9		164645	234750		164645	68521.6
0	0	61645.1	5.88766	818.352			35262.8	88927.6	47658.8	59152	45010.1	39487.1	38169		3076.72	35953.9		137996	184215		137996	56043.8
47819.8	1.80134e+06	39.8491	14242	4.89639			35865.6	92894.8	43312	45054.3	42818.7	42082.8	31921.8		3131.59	43155.5		156384	203393		156384	62531.4
0	395.738	0	0	751.677			44613.9	91834.8	50268.7	41991.4	38563.2	43141.6	40033.5		3131.59	59118.2		127956	182648		127956	75079.4
0	2482.91	404.009	534.996	404.331			56049.4	89458.5	38058.6	44871.2	44703.7	40683.3	30950.5		3131.59	34895.4		108276	160394		108276	51945.7
2422.04	187327	49.0825	2312.64	493.929			43181.4	95038	49509.3		46067.7	37707.4	36380.3		3186.55	27248.6		115630	175666		115630	60482.3
0	27655.8	18188.4	0	1.83688			40619.4	62875.2	39212		47495.8	26738.2	39893.5		3241.5	51741		78343.3	97842.8		78343.3	34189
6812.55	0	444.945	784.998	0.102023			38159.3	60105.3	46606.7		44565.2	81814.7	45660.9		3241.5	49518		99866.6	129667		99866.6	45939
146.724	98859.4	0	591.218	8.74592			52487.7	80229	46693.4		39050.7	70198.2	45211.5		3241.5	67056.4		130182	189668		130182	33592.9
0	27249.2	0	855.593	0.102023			36794.4	89813	42445.8		48220	45651.3	34940.1		3296.46	42690		125061	169171		125061	62009.3
0	0	0	16153	1.83688			102588	75816.9	25663		47016.2	33645.5	39621.1		3296.46	37199.7		121419	162745		121419	39036.9
25151.5	23315.5	0	2701.26	603.276			44072.1	73945	23853.1		43853.3	25233.2	41881.2		3351.42	57445.4		126289	187843		126289	47169.2
0.423479	6.56772e+06	420.566	137.101	0.102023			70680.3	77775.8	31261.5		41794.1	66851.9	48649		3406.29	41758.8		135864	195279		135864	32115.9
489491	13630.7	0	2505.86	142.229			18678	87473.1	35161		41433.7	84196.9	53592		3406.29	42238.5		113835	150093		113835	36039.3
0	0	6.95402	497.33	1.83688			36009.3	71374.3	50806.2		44044.7	44178.1	38349.5		3406.29	52318.5		128065	166224		128065	49728.9
5225.48	0	39.8491	323.209	1422.3			39178.5	100332	32198.1		47295.8	37845.9	37753.1		3461.24	37422.9		152614	199239		152614	39686.2
0	3.81058e+06	642.329	1781.55	28.3726			49504.2	79259.1	26171.3		45410.8	47251.2	46890.5		3461.24	54639.2		152657	218707		152657	50385.2
0	17885.4	0	2929.35	4.89639			43031.3	58287.1	44080.9		35469	22842.3	47133.5		3461.24	50497.4		173134	253158		173134	69521.4
0	55385.8	0	57.6559	425.058			73065.5	82046.9	33220.4		39973.1	49650.4	48832.8		3461.24	34818.2		148710	237868		148710	68357.7
139445	0	2826.71	883.445	0.102023			38409.1	87012.9	48415.8		39405.2	74468.8	55930.9		3461.24	59304.3		153010	212625		153010	51193.3
5831.34	1975.88	0.296931	561.472	135.494			85016.2	122728	45278.4		41624.5	68700.1	60421.4		3461.24	59307.4		157914	243964		157914	65514.4
5144.69	16573.6	6.17315	834.719	514.516			29960.8	90174.4	43735.1		40497.8	49547.2	48697.2		3516.2	55642.9		137944	210951		137944	64894.3
6460.23	160602	0	1933.38	70.0112			53894.1	52428.4	40888		30256.7	41031.6	50146.3		3516.2	55853		125457	172329		125457	32223.4
0	197802	214.244	10194.8	1278.12			49309.5	68386.4	38543.9		35678.8	40523.5	53180.7		3516.2	26313.3		144866	225581		144866	63288.2
0	16260	4.92367	1485.79	28.3726			76361.1	71763.7	37588.3		43878	52678.6	49012.1		3571.16	57034.6		135396	200139		135396	68639.9
0	148824	0	923.201	0.102023			38734.3	79789.2	34456.7		38506.6	49601.6	60361.8		3571.16	48955.4		149926	228115		149926	70756
0	0	225.307	1894.87	279.626			36609.7	108568	40559.9		33640.8	52674.7	44273.4		3571.16	33453.4		126278	196325		126278	59490.1
5887.55	0	5410.94	1198.65	0.102023			48831.6	44237.6	41704.2		36432.6	54362.6	82432.7		3626.12	43583.6		103592	142217		103592	47046.4
2262.74	342115	0	1556.24	108.821			52573.2	62195.8	38440.2		42522.4	43972.7	38174		3680.99	36386.2		153957	203940		153957	46063.1
0	45711.6	10.6971	717.455	45.4996			133396	47505.9	43913		30333.6		90883.6		3680.99	46439.7		149633	197030		149633	39938.7
4.0529e-06	209142	0	997.3	1.83688			55544.4	41067.4	44281		45647.3		113547		3735.94	71542.8		154591	221562		154591	53520.1
36629	0	0	2538.21	376.658			58059.3	48364.7	39202.9		42772.2		110162		3735.94	58334.7		166534	255473		166534	57315.7
0	1.38026e+06	0	801.572	251.927			64076.4	56435	44940.4		42388				3735.94	63534.6		136768	224074		136768	57211.9
27.5452	1.63442e+06	56.2732	1218.05	39.6392			77153.7	90275.5	39385.7		41265.7				3735.94	22140.4		146711	205096		146711	65106.9
2.76724e+06	836.091	18.5025	5828.33	57.5704			54343	20834.8	49641		41259				3735.94	46708.1		140592	188369		140592	59239.5
1.214e+06	0	0	3888.33	4.89639			47054.4		50052.4		42232.8				3790.9	50094.4		129571	199575		129571	50221.9
6171.6	88687.9	0	29698.5	2148.56			50591.6		38155.4		36442.3				3790.9	69293.9		135316	201285		135316	43151.5
4826.19	1.39197	1199.11	708.999	0.102023			58247.8		37192.4		43304.9				3790.9	73959		126087	184048		126087	51416.6
0	595416	555.846	3254.59	108.821			59878.5		42031.2		29569.9				3790.9	51396		165235	231298		165235	48429.1
736.069	0	112.077	24.1748	1131.71			51090.1		51946		32075.6				3845.86	54093.2		191273	256850		191273	60752.5
14454	3168.26	0	5868.45	507.658			46374.3		45914.2		42568.6				3845.86	65761.6		160789	208726		160789	26749
80.0586	3213.2	0	1892.27	203.621			59112.2		44841.3		32473				3845.86	44867.4		181370	210308		181370	12578.4
0	87401.2	4.48537	5440.12	1125.29			50211.2		35793		30864.2				3845.86	58711.5		209456	279871		209456	13940.9
0	344697	63.8515	689.553	0.102023			50319.4		45770.3		32534.5				3845.86	57909.7		187455	257019		187455	18079.5
53895.9	0	0	361.979	23.0261			51447.7		49508.8		45415.8				3845.86	66715.3		215091	277912		215091	28620.8
5091.12	1635.74	0	1.59741	355.88			62654.8		37513.3		35676				3845.86	63150.6		221387	249964		221387	34946.4
59256.1	1024.69	3032.94	354.103	4.89639			49820.1		44039.1		40848.9				3845.86	57419.9		211585	250704		211585	22232
186736	0	2.06155	327.085	718.156			76231.8		42376.1		38025.2				3845.86	28739.6		213159	248018		213159	29877.6
0	4211.66	3.70501	4120.78	0.102023			99228.2		44073.6		40282.2				3900.81	77657.3		160945	209206		160945	19895.6
8379.34	13188	267.712	5709.55	671.021			74565.1		47399.1		41639.2				3900.81	51302		167794	226077		167794	29045.5
0	934028	0	476.068	2037.76			34386.5		45175.2		39626.1				3900.81	49850.9		136785	198665		136785	41396.1
59310.3	0	8276.1	495.585	0.102023			60921.1		45508.9		45262.3				3900.81	39339.3		121640	157638		121640	33417.6
0	13.1293	0	6128.82	0.102023			39536.6		42383.8		36259.2				3900.81	41792.7		146350	220200		146350	39424.9
146217	1938.86	0	2755.51	265.771			44863.4		39430		38882.3				3900.81	45858.5		162298	204439		162298	25230.2
0	12496	1442.94	54.0356	0.102023			67320.8		51902.1		41146.2				3900.81	71239.3		190837	220166		190837	39280.6
3056.89	524208	6.95402	1146.92	5448.08			48505.6		45677.5		35394.5				3900.81	65227.6		205992	283705		205992	30697.1
21.4039	0	71.683	170.934	1594.97			77672.5		47542.6		34012.1				3900.81	88310.1		154712	209730		154712	31212.8
3.87866	91860.1	1086.18	816.805	122.098			50848		34270.2		36610.7				3900.81	62605.9		153928	220602		153928	21861.1
423.438	0	0	1180.22	1.83688			44378.8		38831.8		36246.6				3900.81	73685.8		155679	227460		155679	29606.8
0	142224	108.892	368.082	28.3726			49835.6		31752.7		36591.9				3900.81	62028.1		154689	224905		154689	45865.6
0	1.00876e+06	0	1707.27	0.102023			67646.8		38668.9		39624.9				3955.68	51146.5		153764	204811		153764	31980.4
2585.66	46840.2	0.91398	444.643	0.102023			51476.8		39033.2		31417.1				3955.68	66065		208761	288032		208761	38940.8
522.16	5.08381e+06	0	2333.47	0.102023			59302.8		35686.8		40915.8				3955.68	48558.9		144900	189993		144900	48565.8
0	35805.5	0	1889.48	623.649			50421.1		37206.3		39782.2				3955.68	52653.2		171116	209916		171116	54589.6
12858.7	2.15381e+06	0	20393.2	63.7505			65024.8		31718.5		36237.7				3955.68	83938.2		175020	202365		175020	47857.1
38093.2	8157.88	2194.12	742.127	23.0261			67367.7		41316.6		35635				3955.68	95901.5		209237	263542		209237	59776.1
0	343860	23.5575	5688.27	335.088			53893.1		43769.6		42015.3				3955.68	66621.3		153907	201190		153907	57085.4
1687.67	1722.68	524.841	0	431.961			88783.5		42875.8		41189.6				4010.64	47121.9		173198	223084		173198	54557.9
0	3534.66	7352.19	4.99795	51.4822			67515.5		40618.6		34122.3				4010.64	50851.7		142736	190000		142736	46277.6
1865.64	0	0	1054.29	0.102023			50031.2		43581		35428.5				4010.64	68523		156101	205416		156101	54983.2
0	4617.94	0	5236.96	57.5704			48411.1		55626.5		39556.5				4010.64	46890.9		163536	197679		163536	49666.9
74166.2	4.57231e+06	0	2454.49	355.88			46416.1		43130		39380.7				4010.64	102008		133259	161030		133259	47931.1
0	46737.3	0	5542.51	196.749			58582.3		43387		43731.9				4010.64	67862.3		151513	180365		151513	42835.7
0	375862	18.5025	911.149	23.0261			37458.4		38337.9		36852.4				4010.64	72708.4		149385	216701		149385	50035.9
5.35999	0	0	636.687	13.1366			41433.6		46930.4		38681.7				4010.64	66253.7		141120	205565		141120	55394.5
0	8.04001e+07	218.721	306.392	528.22			64123.3		37583.8		36277.9				4010.64	37719.5		182338	231220		182338	57849.2
0	0	28.8117	1538.8	82.7377			68637.4		40150		36833.6				4010.64	72810.3		212381	275404		212381	43144.5
182738	3.27962e+06	0.153231	556.776	1471.95			69069.2		50377.9		39153.2				4065.6	45117.2		185229	200165		185229	32587.9
8063.6	34890.6	0	10153.2	321.222			65643.5		53308.9		42914.5				4065.6	51916.8		174679	208024		174679	39071.7
0	1.32353e+06	3279.07	755.382	0.102023			51421.7		42784		30151.6				4065.6	68057.3		192849	241230		192849	39050.9
0	15599.6	0	685.116	2349.87			46158.8		31806.4		33876.9				4065.6	76566.1		156088	218297		156088	41169.5
4.69511e+06	0	0	2093.59	0.102023			59696.5		33551.8		32737.2				4065.6	56324.3		153254	209884		153254	36083
0.00111429	59960.7	0	1019.4	128.782			41409.9		38924		34593.2				4065.6	51199.8		161450	215739		161450	35767.2
57852.2	39.8174	39.2193	426.41	272.698			52039.4		44059.4		37792.1				4065.6	110405		200999	230858		200999	32635.4
1793.56	297569	998.3	1955.24	541.907			68856.2		42913.4		33783.3				4120.55	47673.3		186516	211074		186516	43945.7
4617.94	0	30.2501	2576.28	425.058			75266.5		45905.6		36031.7				4120.55	27527		174068	219100		174068	45045.5
9185.99	0	0	672.299	348.95			73053.4		49505.5		34767.3				4120.55	55162		209406	283570		209406	37944.1
5415.7	0	1.13395	1719.64	1.83688			48440.7		52138.8		38999.8				4120.55	55351.8		200911	278034		200911	32844.9
7261.97	1994.52	0	1316.46	4.89639			60603.1		46294.4		34769.5				4120.55	51545.4		192719	247630		192719	30981.9
23575.5	1.99001e+07	7.41662	690.328	0.102023			87641.1		43807.2		33423.5				4120.55	9706.4		191176	250253		191176	58938.9
5972.29	655714	34.0917	3640.43	1.83688			41371.5		36246.6		32721.1				4120.55	63986.5		146237	190144		146237	40167.8
1.1273e+06	19307.4	18396.7	1470.39	189.886			37216.4		54468.3		37513.3				4120.55	91872.7		152161	212164		152161	63305.3
18409.9	9982.86	949.585	1745.67	0.102023			47639.9		49823.8		34803.3				4120.55	47359.4		161627	218572		161627	60238.7
0	3964.81	0.67675	1709.4	0.102023			48382.5		56425.2		28119.2				4120.55	35162.5		190153	259181		190153	60395.6
15176.5	234.556	9.70407	21.5945	51.4822			40452.5		43379.6						4175.51	71039.9		161733	214700		161733	67930.5
432.871	133284	0	1610.48	1978.99			46353		57212.3						4175.51	38728.5		188041	273169		188041	67412.9
4931.54	4643.8	0	2008.33	5586.36			53446.6		40856.7						4175.51	49442.1		171112	231072		171112	28088
73996.4	423.438	11918.9	1894.05	411.243			73643.5		45496.7						4175.51	55941.7		197300	272806		197300	28135.5
1641353	0	0.0654002	6182.01	21516.3			93099.6		42121.3						4175.51	98512.2		202174	250529		202174	22487
4236.65	0	1.67213	880.907	1290.75			94074.8		46017.7						4175.51	63022.2		189529	248091		189529	20782.8
1618.58	0	29372	2106.1	1643.76			61437.9		54916.3						4175.51	69630.7		203904	277012		203904	37528.3
4669.7	25372.6	0	32.0258	650.748			69991		61702.1						4175.51	48524.5		207146	268882		207146	40478.5
130220	124496	0	939.127	8.74592			74493		49127.2						4230.47	64438.5		233173	301228		233173	42985.7
664.872	1.65471e+06	0	472.169	0.102023			42469		39465.2						4230.47	71438.1		257486	318175		257486	45456.8
1.46707e+06	1.60003e+06	0	6541.87	8.74592			46941.3		34081.2						4230.47	56684.7		302520	348054		302520	50204.8
848.999	115.544	0	4004.53	791.741			48758.5		42870						4230.47	80828.4		264177	326816		264177	48864.5
0.0136686	0.812937	70.567	1200.54	33.9215			59461.1		38216						4230.47	98340.8		237595	306726		237595	47127.4
0	503337	0	2320.48	818.352			54024.9		41892.9						4230.47	56210.7		215100	263070		215100	47198.3
19061.4	888.232	1.4916	307.61	23.0261			46243.8		37183.5						4230.47	41985.7		234123	287753		234123	50461.7
7751.95	22369	0	638.376	480.185			53342.6		45825.6						4285.34	63689.5		261039	336797		261039	43579.3
572435	42.5807	4.48537	1261.98	115.443			59700.8		36507.7						4285.34	50861.7		264075	325834		264075	38806
0	0	60.5035	582.935	169.369			62717.9		46234.9						4285.34	40522.8		287485	342027		287485	39057.2
0	273177	0	2191.55	28.3726			69066.1		53708.1						4285.34	46243.5		241397	309565		241397	52700.6
688.243	10457.4	10.6971	6702.61	0.102023			76409		37052.7						4285.34	54113.8		199533	262502		199533	50111.8
29481.8	5747.32	0	11657.7	0.102023			62552.6		38833.7						4285.34	53019		219311	322071		219311	39397.6
1.25258e+06	0	508.507	422.118	0.102023			70952.7		43796.2						4285.34	65953.7		233783	324272		233783	40733.5
0	1618.58	689.581	9.81464	0.102023			39933.4		34168.8						4285.34	50455.5		251034	346748		251034	32849.3
351.596	14794.9	0.801784	752.138	785.076			40506.4								4285.34	50089.1		225038	316693		225038	33552.4
0	14003.2	183.738	3848.3	404.331			36390.9								4285.34	56136.9		190561	257672		190561	35802
2.68734	135.894	0	25.9958	102.235			42869.1								4285.34	41947.9		147003	203347		147003	34492.1
25328.4	45098.6	31.9069	9065.72	0.102023			35965.5								4285.34	71323.7		148669	205266		148669	29309.3
1550.7	23.3509	0.580668	1146.85	0.102023			41950.9								4285.34	58631.4		164717	216135		164717	35543.8
0	14529.6	146.949	329.262	23.0261			78791.3								4285.34	48666.5		207969	276864		207969	31327.4
1067.31	11112.6	0	159.481	1227.46			84159.5								4285.34	64711.5		187529	255327		187529	29079
1038.81	641.89	0	17529.7	1643.76			50208.4								4285.34	75118.1		211018	275895		211018	35428
18369.4	5415.7	159.169	2706.86	0.102023			41302.5								4285.34	64193.8		168643	236866		168643	31063.5
1010.65	0	7.18385	1111.27	541.907			67492								4285.34	71474.3		162638	223253		162638	33547.9
6344.19	16103.9	1515.49	223.179	13.1366			37375.8								4285.34	57324		167366	218460		167366	22067.4
6901.66	3079.04	1604.66	988.078	57.5704			62149.9								4285.34	48675.4		176980	237695		176980	43214.8
0	325403	0	5987.71	0.102023			53631.8								4340.3	62828.3		178009	250377		178009	45173.3
432.871	0	0.351489	1788.34	718.156			57303.9								4340.3	66365.1		192675	268534		192675	38825.6
0	417806	0	544.307	1.83688			80684.1								4340.3	42950.4		210246	279337		210246	22867.9
2503.3	7844.99	607.041	1089.64	8.74592			42970.8								4340.3	79511.2		229061	304427		229061	21369.4
7.74352e+06	2107.79	0	1596.53	279.626			54779.9								4340.3	66126.5		246165	320458		246165	26337.7
15483.8	0.00111429	3089.99	29978.8	8.74592			46057.4								4340.3	59309.9		227361	277854		227361	17378.9
29389.8	167702	1494.63	1347.42	1106			41094								4340.3	71047.9		216186	273218		216186	38778.8
4.0529e-06	0.00111429	0	3173.56	0.102023			66837.5								4340.3	55726.9		224904	302060		224904	41859.9
2107.79	120970	251.513	175.582	0.102023			54791.2								4340.3	74993.5		130495	182928		130495	34490.2
5747.32	471.574	0	472.099	4.89639			62322.6								4340.3	45719.6		161509	247887		161509	43879.9
433029	1.81399e+06	0	617.492	1.83688			74042.4								4340.3	71832.6		186172	249526		186172	49432.1
22027.5	0	0	7917.96	148.986			93781.2								4395.25	78972.1		192237	243350		192237	45430.2
47303.7	248.812	16.8063	2282.32	4.89639			108454								4395.25	55541.6		155871	210331		155871	39555.2
338001	1.22788e+07	65.7864	2629.37	23.0261			87329								4395.25	72513		162674	226494		162674	30566.7
0	5553.04	408.984	488.262	70.0112			74172.9								4395.25	55847.2		180579	248113		180579	25517.5
0	16377.5	0	2212.83	8.74592			70605.6								4395.25	75579.6		196988	259140		196988	28885.4
5091.12	4984.54	0	56942.9	0.102023			46733								4395.25	47638.4		190044	250574		190044	35805.2
7444.45	1184.6	130.18	1457.48	0.102023			32234.4								4395.25	43079.6		155799	217696		155799	37883.3
3.99842e+06	82001	2860.03	7207.96	0.102023			37339.5								4395.25	43556.7		165989	234682		165989	52410.8
0	700.067	2487.79	752.914	0.102023			38582.6								4395.25	52744.6		173949	241105		173949	37225.2
404.872	252995	0	1575.11	1.83688			36710.7								4395.25	49005.3		211639	284914		211639	36701.2
0	2.4327e+06	0	642.878	8.74592			42156.1								4395.25	46688.5		203198	273595		203198	44715.2
0	0	0	9370.28	95.6894			33462.1								4450.21	65284.5		221980	278637		221980	40901.8
12351.8	1276.04	1.67213	654.629	0.102023			53009.1								4450.21	39308.1		195641	255568		195641	44693
58877.4	216608	28149.1	628.811	0.102023			61065.6								4450.21	46292.5		219834	284359		219834	40909.4
35805.5	401559	7.24179	771.741	128.782			58038.2								4450.21	59880.2		182232	241654		182232	51151.5
23099.5	0	2.13008	0	459.539			62873.7								4450.21	80975		168558	213948		168558	58612.4
2165.36	35757.3	0	3607.95	1403.62			64268.5								4450.21	51888.5		211745	270177		211745	61492.3
41761.8	9482.32	0	102387	224.287			60699.9								4450.21	67770.8		182927	286252		182927	51021.1
6871.91	201441	2786.12	466.393	1.83688			63084.6								4450.21	42203.9		156351	241731		156351	49039.8
234.556	0	0	606.669	176.195			71571.5								4450.21	114917		155265	216575		155265	20768.3
18248.1	10185.4	0	3570.84	976.388			51063.3								4450.21	56913.6		186071	262820		186071	35240.7
0	7.07257e+06	0	486.589	108.821			47595.9								4450.21	101362		191485	259333		191485	42865.5
256.097	35323.3	3302.21	256.369	4330.59			31521.7								4505.17	54861.5		163913	232220		163913	44009.6
97666.8	0	9159.49	558.879	57.5704			44352.3								4505.17	63353.2		176642	266508		176642	31056.5
2126.92	50471.5	0	506.544	1.83688											4505.17	55551.3		132260	199488		132260	46476.9
28885.1	623532	0	975.052	0.102023											4505.17	46105.9		115919	191251		115919	34688.9
1.52202e+06	0	1.21236	528.63	466.425											4505.17	69322.5		96016.5	133100		96016.5	49846.6
24141.5	117153	3313.07	439.37	0.102023											4505.17	66743.8		183342	250035		183342	44184.9
0	1402.47	29.5762	2963.99	404.331											4505.17	100463		155150	208058		155150	47181.2
6.21732	3581.54	217.12	385.743	279.626											4505.17	52511.9		142847	206823		142847	41080.3
0	162148	0	1025.59	637.208											4505.17	64063.2		135954	193684		135954	33435.9
3326.67	0	13.2241	4004.47	995.949											4505.17	78759.7		170482	258958		170482	35729.9
3145.86	0	1843.96	7465.12	2692.73											4505.17	74685		144444	204485		144444	49523.9
0	0.0635008	70.0726	1757.14	411.243											4505.17	87503.2		138214	181178		138214	39110.3
68880.5	58.01	18.2567	700.402	0.102023											4505.17	74036.4		136914	184744		136914	37036.6
281744	0	26.8361	1226.45	224.287											4505.17	71125.4		131347	198184		131347	43672.3
1370.38	444945	0.696861	4422.43	108.821											4505.17	73953.5		136228	164136		136228	48008.3
0	1.13161e+06	0	4807.92	245.01											4505.17	54502.7		164171	237338		164171	52462.1
0	388239	412.543	2525.59	0.102023											4560.04	71055.4		214181	293906		214181	36653.1
290679	0	1347.78	570.307	1.83688											4560.04	88050.2		221618	287649		221618	47612.8
146.724	577675	5.74393	1773.32	0.102023											4560.04	58799.7		155837	177142		155837	47042
23749.3	17902078	0	764.336	321.222											4560.04	59689.4		194440	268622		194440	35459.6
760.539	1110.66	0	409.326	0.102023											4560.04	53284.1		175966	250449		175966	39199.6
2.1933	1.38333e+06	0.637415	1903.12	731.579											4560.04	67931.8		212307	285211		212307	29058.1
3.91811e+06	0	0	415.823	314.288											4560.04	79789.4		157567	209402		157567	36830.3
4013.75	2.0248e+06	0	672.087	148.986											4560.04	59485.7		215829	275299		215829	30886.9
130969	3511.34	21804.9	427.795	2720.41											4560.04	77474		196174	272392		196174	37173.3
0	8379.34	0.224225	359.717	272.698											4560.04	83243.3		187523	254635		187523	40927.1
10423.3	32605.4	0	1073.05	1.83688											4614.99	54932		198626	261351		198626	40098.2
18369.4	24447.8	29.8644	292.347	63.7505											4614.99	41920.8		199194	262551		199194	40763.9
442.387	28200.5	13881.8	600.066	8.74592											4614.99	50477		172256	234125		172256	39993.8
63564.2	42.5807	1202.29	497.958	0.102023											4614.99	42195.4		174931	233076		174931	44198.8
23.3509	2.56995e+06	1184.44	8131.8	466.425											4614.99	59133.3		190196	266146		190196	38520.6
489776	0	351.637	2574.69	0.102023											4614.99	50098.6		158891	189583		158891	42666.1
552567	61593.3	0	1096.1	487.059											4614.99	59177.6		183428	243650		183428	37735.9
47149.1	0	0	5051.05	108.821											4614.99	102394		207635	296950		207635	46678.1
19471.9	58661.3	0	1416.62	8.74592											4614.99	79682.6		197224	246323		197224	41206.9
46070	225178	0	1562.67	1.83688											4614.99	47416.1		222248	263842		222248	41060
0	3034.83	0	1115.9	4.89639											4614.99	62222		160052	186676		160052	43648.2
1829.45	194.343	1218.17	538.006	1.83688											4614.99	83302.9		118506	156292		118506	36197.5
69271.5	1.83582e+06	0	1598.95	0.102023											4669.95	57766.5		211142	300915		211142	39797.6
0	7021.05	0	705.828	493.929											4669.95	64800.2		204483	303711		204483	51007.2
6606.26	15368.4	79.4927	3660.97	4.89639											4669.95	65085		186554	227716		186554	52100.1
118444	7969.65	1665.8	715.623	245.01											4669.95	60484.4		184880	225793		184880	50396.6
664.872	452.018	13.812	2520.61	2020.16											4669.95	86853.1		130224	191222		130224	54726.3
24360.2	35130.8	5653.81	271.858	95.6894											4669.95	52061.7		155829	212093		155829	57996.6
0	5.3514e+06	0	789.441	63.7505											4669.95	65299.5		109878	131150		109878	45101.8
62084.8	54.7105	2860.03	1413.7	128.782											4669.95	70373.4		136691	172932		136691	55257.2
279206	200.781	0	1244.71	0.102023											4669.95	60481.9		105787	117950		105787	55226.8
0	8379.34	123.035	1194.94	279.626											4669.95	89455.8		128969	151644		128969	54288.4
53207.1	6518.48	2.83059	22.4739	487.059											4669.95	74439.8		120978	155338		120978	53674.5
0	25905.2	0.00301524	42.257	251.927											4669.95	79579.5		134228	179235		134228	53147.4
234.556	145772	0	3238.36	0.102023											4669.95	96624.3		106142	157951		106142	49826.4
0	75130.2	3617.11	1980.81	23.0261											4669.95	39763		194505	222932		194505	55821.7
8442.99	0	316.97	3375.38	2304.17											4724.91	66944.3		169444	205640		169444	53357.5
12459.9	37897.1	0	682.932	969.859											4724.91	56396.6		162588	170368		162588	34416.1
0	1434.85	0	457.144	4619.35											4724.91	68499.7		184025	212113		184025	44696.8
0	2.26821e+06	0	11378.4	245.01											4724.91	48133.3		123734	157317		123734	42401.6
23.3509	2.8264e+07	908.455	159.229	1.83688											4724.91	70750.6		186979	209427		186979	39193.2
0.59674	2.30498e+06	0	354.856	452.65											4724.91	31806.1		190677	222574		190677	20453.8
19884.8	9.2827	0.0452423	706.885	0.102023											4724.91	76331.4		129253	174047		129253	19754.5
203761	12244	11.5868	549.98	1.83688											4724.91	80245.4		178264	194361		178264	29063.2
0	181888	0	1346.72	33.9215											4724.91	88301.1		158247	225406		158247	34244
0	0	34.5944	962.163	589.67											4724.91	67062		140452	186894		140452	38268.1
772.91	9218.77	0	690.258	28.3726											4724.91	43692.2		147715	186919		147715	43002.8
110674	0	0	884.079	203.621											4724.91	42227.2		156828	200828		156828	44469
928.274	848.999	0	6729.32	1.83688											4724.91	72991.4		165636	207013		165636	48896.8
0	149524	13.738	3103.8	342.02											4724.91	75378.4		141609	174465		141609	40071.6
0	338628	0	3982.84	176.195											4724.91	65786.9		186113	205875		186113	42566.8
16.1536	0	601.057	937.929	39.6392											4779.86	56242.2		151779	226070		151779	54573.8
0	205686	347.121	16972	13.1366											4779.86	75315.2		101139	128664		101139	53296.7
0	0	0	963.783	2355.57											4779.86	53993.9		150868	172828		150868	56532.9
0	39224.8	0	174.371	135.494											4779.86	56238.4		119848	151486		119848	53328.4
32.142	75130.2	3.97318	921.299	76.3429											4779.86	43500.6		108691	141734		108691	56227.9
22626.1	1.66799e+06	0	4877.45	63.7505											4779.86	30738		169785	227663		169785	44039.3
3675.97	0	0	560.631	82.7377											4779.86	64966.2		213718	295545		213718	41623.9
1110.66	4.46165e+06	0	84.2135	335.088											4779.86	52285.3		155035	213105		155035	43925.4
0	130.642	0	417.898	33.9215											4779.86	91688		180634	216706		180634	42208
0	0	0	7473.28	17.9267											4779.86	65521.8		146382	167921		146382	48372.8
203761	676.511	0	1293.7	348.95											4834.82	40159.4		129219	161585		129219	47876.7
2585.66	2.01359e+06	0	858.766	8.74592											4834.82	69577.6		112635	130767		112635	46551
8.17646	2.18052e+06	0	55.3416	23.0261											4834.82	47741.1		125894	185477		125894	43390.1
5553.04	4.7167e+06	0	4700.98	4.89639											4834.82	48860.6		135428	164666		135428	44238
80502.8	0.0635008	0	574.796	0.102023											4834.82	97886.5		96270	131138		96270	41128.4
2564.97	111587	865.15	118.677	1246.49											4834.82	78319.9		128376	207762		128376	36484.2
3.3038e+06	0	0	94.9126	1.83688											4834.82	69418.8		134769	187458		134769	45836.5
4211.66	0	1484.41	236.609	82.7377											4834.82	78420.5		109358	146367		109358	36446.2
0	0	0	86.6092	176.195											4834.82	61360.5		130580	158635		130580	41649.8
1.38104e+06	1775.72	0.127305	326.201	89.1885											4834.82	72851.1		104097	133829		104097	44605.1
75243.8	3145.86	0	220.49	0.102023											4834.82	77226.4		130267	170522		130267	51793.8
0	0	2308.8	103.521	8.74592											4834.82	52712.5		140753	181864		140753	52961.3
46275.1	0	7.35813	59.1389	798.401											4834.82	71702		132554	169401		132554	51894.4
33743.2	61975.5	1862.12	83.6449	0.102023											4834.82	70481.3		125341	173323		125341	43518.5
543.078	2.22089e+06	87.8986	32.442	0.102023											4834.82	89561.2		110266	140915		110266	28808.8
0	21857.2	2549.26	27.0961	1.83688											4834.82	73497.2		126924	225244		126924	31035.7
16299.1	0	0	0	13.1366											4834.82	81998.4		126725	179735		126725	43193.9
175.682	4387.73	0	62.9876	33.9215											4834.82	125878		182423	200695		182423	30529.4
2422.04	99277.5	5273.99	11157	0.102023											4834.82	113674		120187	148221		120187	26123.1
0	0.00467682	0	1263.93	0.102023											4834.82	40494.8		79483.7	124194		79483.7	35474.8
0	115.544	11658.6	56.97	0.102023											4889.69	45825.2		113445	178554		113445	29818.1
0	703650	528.521	966.953	95.6894											4889.69	59649.6		103375	187543		103375	43977.3
14416.2	0	0	623.678	76.3429											4889.69	60009		119464	154458		119464	55769.1
3699.74	14340.9	15.2446	5043.42	13.1366											4889.69	74054.3		114958	153763		114958	58575
576886	1.41307e+06	0	10959.6	1240.15											4889.69	69927.1		156308	233224		156308	57787.2
0	99456.7	1.55068	694.062	0.102023											4889.69	67566.7		113077	176874		113077	47224.9
5.12447e+06	34555	4.87413	1001.1	1.83688											4889.69	56212.2		125571	138454		125571	38847.1
7352.99	0	4.34313	1479.97	963.324											4889.69	69462		120169	148685		120169	43409.7
4773.81	54959.2	32.9936	0.0248024	70.0112											4889.69	85869.5		74149.1	80677.6		74149.1	44322.2
1154.79	1434.85	9.18961	1068.56	33.9215											4889.69	76104		75172.7	85285.7		75172.7	47204
6489.36	260273	0	1575.67	1.83688											4889.69	68035		92221.9	110964		92221.9	49012
1740.29	941533	4.48537	5201.53	0.102023											4889.69	66849.1		42872.7	45518.8		42872.7	53723.2
393944	0	11460.3	9598.15	0.102023											4944.65	83422.6		105955	111599		105955	56877.2
37.1547	9982.86	9.76916	20525.4	0.102023											4944.65	67379.5		90129.5	119841		90129.5	56653.8
0	0.186904	0	293.223	0.102023											4944.65	66060.7		97123.4	129086		97123.4	53732.1
220286	3.57711e+06	3845.77	128.693	0.102023											4944.65	40807.7		109263	136839		109263	54218.1
6085.88	45200.7	0.780208	1242.82	1.83688											4944.65	57177.9		137041	153746		137041	57561.3
0	0	5467.88	7543.86	8.74592											4944.65	45319.6		125831	127742		125831	55560.9
30127.9	558661	15.4755	724.715	95.6894											4944.65	38437.2		94358.9	99139.9		94358.9	48822.8
0.113541	44233.6	4.58132	0.00041355	0.102023											4944.65	97264.1		112767	121911		112767	51181.2
8474.82	37701.4	10.7646	628.107	51.4822											4944.65	92345.8		92716.4	96084		92716.4	63328.1
76.1176	101.418	1283.19	24510.2	28.3726											4944.65	83579.5		80413.3	81227.2		80413.3	59850.1
0	32040.2	17.8496	63.58	369.734											4944.65	84833.1		86585.4	88203.9		86585.4	60763.9
0	431966	0	13811.2	1.83688											4944.65	38578.9		64643	95251.9		64643	62857.3
0	12065	659.298	1262.47	183.035											4944.65	60910.2		35894	34108.3		35894	37449.2
6257.69	42665.9	0	813.279	76.3429											4944.65	73174.8		84373.4	78279.8		84373.4	40133
0	1110.66	0.656935	922.497	4965.1											4944.65	100651		58173.4	62464.6		58173.4	49859.3
4286.81	0	480.22	498.376	0.102023											4944.65	63607.9		45493.8	48488		45493.8	43667.9
765569	369473	51.9025	1863.87	23.0261											4944.65	83873.7		42302.2	46068.4		42302.2	47258.4
0	0	0	1185.06	155.763											4944.65	88369.9		86943.6	142404		86943.6	56090
0	15870.5	0	942.016	45.4996											4944.65	113783		65648.2	107367		65648.2	45302.4
351.596	6.06758e+06	1.9276	8388.4	0.102023											4999.6	77516		65940.3	66828.2		65940.3	51031.9
218413	0	264.558	2951.53	169.369											4999.6	52465.5		31192.8	32908.1		31192.8	41685.9
348538	19.5557	0	2384.31	28.3726											4999.6	69477.4		77226.5	135418		77226.5	53356.9
0	0	3566.37	3412.71	0.102023											4999.6	62589.2		73460.3	91251.9		73460.3	57195.5
1.67943e+06	57583	13489.1	4248.46	4.89639											4999.6	67072.7		62854.7	90017.9		62854.7	53248
46326.4	220.734	0	1103.33	10094.4											4999.6	65364.7		48274.7	71586		48274.7	50272.5
0	15793	300.792	8450.49	17.9267											4999.6	71575.1		58508.2	93175.3		58508.2	49286.6
0	2564.97	329.149	9646.27	4.89639											4999.6	59712.4		69473.9	98186.9		69473.9	59240.1
0	31103.7	0	38.8367	4320.71											4999.6	67684		49883.3	51593.5		49883.3	51611.6
0	72.2787	0.27149	18608.3	369.734											4999.6	82789.2		85698.6	116500		85698.6	58619.3
80.0586	122515	415.215	3815.39	82.7377											4999.6	39712.4		107303	104004		107303	55824.8
0	32699.9	0	1938.49	89.1885											4999.6	102327		86259.9	117792		86259.9	54659.2
901.492	1.41272e+06	0	2197.01	8.74592											4999.6	78200.1		83470.7	95776.2		83470.7	50607.3
19348.5	481648	0	982.657	0.102023											4999.6	43229.6		83384.4	91929.6		83384.4	48634.2
0	1957.35	0	1810.8	70.0112											4999.6	91959.3		74037.1	84133.4		74037.1	45149.3
0	88.279	0	374.81	1.83688											5054.56	67889.1		63178	92562.4		63178	48365.9
0.00467682	0	18.6669	29382.2	937.139											5054.56	37890		97049.3	144071		97049.3	45795.4
0	7413.92	17630.6	37.0089	0.102023											5054.56	62234.9		87423.3	113850		87423.3	43207.2
471248	0	0	8.93872	4.89639											5054.56	92624.5		82687.6	100532		82687.6	42197.2
0	247906	4.92367	5.94324	1.83688											5054.56	64402.9		74756.9	80361.5		74756.9	45010.7
80387.7	30963.7	0	0	108.821											5054.56	75758.8		85912.1	117421		85912.1	41999.8
630.53	19020.6	17.2851	1016.58	45.4996											5054.56	65765.4		77240.4	93465.5		77240.4	41955.5
0	0	0	3640.56	0.102023											5054.56	67143		83195.8	91031		83195.8	46782.6
19020.6	676.511	0	14351.6	0.102023											5054.56	93618		104966	119558		104966	35238.2
0	4013.75	0.00389856	1237.99	4458.47											5054.56	82151.4		93312.6	114964		93312.6	31919.1
5171.57	29.7906	577.935	90.4559	404.331											5054.56	61180.7		76178.2	111408		76178.2	48238.7
0	20300.1	0	46.699	390.499											5054.56	57343.3		90060.9	121414		90060.9	44843.6
0	124434	396.209	2324.16	0.102023											5054.56	100863		80071.3	101978		80071.3	37510
558948	1.01472e+07	0	3937.57	1002.46											5109.52	85729.5		85632.7	123878		85632.7	36425.3
0	0	17.9308	33.4648	1.83688											5109.52	74730.5		101642	120173		101642	18972.4
27927.8	556725	0	1539.21	0.102023											5109.52	68298.6		82260.8	108073		82260.8	51614.7
7444.45	417806	3068.42	33.4648	63.7505											5109.52	44160		67059.1	71556.5		67059.1	60250.7
24097.8	288065	0	19.1362	8.74592											5109.52	69010.5		49730.4	76868.7		49730.4	57623.9
8699.07	561099	0	23.832	1.83688											5109.52	67453.8		86152	115622		86152	49120.8
58553.2	1038.81	0	1227.29	4.89639											5109.52	117679		88122.9	118856		88122.9	35795.7
0	708339	5765.28	13.9313	148.986											5109.52	59269.7		91790.6	128844		91790.6	63283.1
0	0	95.8423	1129.52	122.098											5109.52	60835.2		86349.1	101158		86349.1	49623.9
0	677836	36.1163	8662.9	0.102023											5109.52	66166.7		85642.9	100339		85642.9	45306.8
0	2.30547e+06	0	2051.54	82.7377											5109.52	87550.7		97415.1	147830		97415.1	46325.7
17.8052	5.30088e+06	0	960.262	162.558											5109.52	84017.1		89691	128554		89691	42826.2
40712.7	0	0	121.094	0.102023											5109.52	73464.3		86080.5	93201.9		86080.5	55135.1
0	0	4602.97	55.0798	452.65											5109.52	91955.1		97790.7	106976		97790.7	53971.3
9581.74	0	31.7105	2594.96	355.88											5164.39	79761.6		84438.9	99426.2		84438.9	43922.9
21475.5	0	0	573.463	102.235											5164.39	73093.6		97497	113231		97497	46501
56401.8	0	0	10.6488	169.369											5164.39	49280.3		82041.5	94332.1		82041.5	47436.9
0	52520.3	0	633.452	265.771											5164.39	77837.8		65685.5	73334.4		65685.5	51735.6
126545	40364.3	523.922	0	657.51											5164.39	50092.8		92740.3	101493		92740.3	47153.4
0	432.871	0	303.89	1.83688											5164.39	37246.1		75559.5	94339		75559.5	33662.5
0	395.738	0	301.051	1860.49											5164.39	61937.8		85309.1	135761		85309.1	33032.8
70278.7	90741.7	387.725	2772.41	51.4822											5164.39	63435		88638.1	113036		88638.1	40402.5
65326.7	6.71357e+06	63.0098	1418.36	1.83688											5164.39	53279.6		53197.9	79500		53197.9	49789.7
0	0	201.869	1899.57	183.035											5164.39	83458.5		107122	114593		107122	49003.7
3628.66	3.66461e+06	0.247248	6050.97	142.229											5164.39	90685.2		101058	89951.8		101058	44453.8
217477	142603	0	9781.51	1.83688											5164.39	80619		90002	106063		90002	41257.5
0	436999	20.339	857.708	95.6894											5164.39	61400.5		88152.3	94248.6		88152.3	36563.3
0	0	2.52486	1841.73	224.287											5164.39	61376.5		85864.7	122144		85864.7	41519.5
0	12532.2	0	3106.26	251.927											5164.39	83538.8		100553	119140		100553	43388.8
38240.3	501837	0	1397.84	411.243											5164.39	91745.1		98237.4	108160		98237.4	44227.9
0	2.90766e+07	0	1538.04	17.9267											5164.39	90241.6		99647.3	98979.8		99647.3	39192
0	608.091	0	3.80064	203.621											5164.39	50757.3		105661	148692		105661	33078.4
0	0	0	920.946	135.494											5219.35	68500.8		92616.1	123616		92616.1	32230.4
4984.54	9449.24	4621.18	2677.65	33.9215											5219.35	99907.9		102745	121926		102745	48095
0	0	1128.03	4244.37	0.102023											5219.35	60281.8		68165.2	112453		68165.2	33865
5.35999	110.727	244.462	1199.21	0.102023											5219.35	62999.7		67661.2	59836.5		67661.2	53463.2
0	9185.99	0	1.32271	2235.27											5219.35	47794.5		71524.8	78338.4		71524.8	51756.5
0	1.51542e+06	5485.28	3048.52	0.102023											5219.35	90541		80520.9	69320.8		80520.9	55976.1
0	205553	0.015012	3161.41	176.195											5219.35	99599.7		82260.8	80867.4		82260.8	27527.3
0	29343.8	6944.2	1451.37	95.6894											5219.35	98412.6		67202.4	120025		67202.4	36547.5
3964.81	3558.07	0	14.4111	0.102023											5219.35	67997.1		73483.4	84399.5		73483.4	34708.5
0	1245.23	0	2296.01	4.89639											5219.35	65313.9		79630.2	83041.8		79630.2	38995.2
0	0	57.5568	0	376.658											5219.35	87475.7		74749.3	85984		74749.3	43124.9
0	0	0	5.61262	1.83688											5219.35	79189		85164.8	143104		85164.8	45766.3
0	29666	0	727.957	1.83688											5219.35	92313.5		63663.1	71271.1		63663.1	56538.6
0	241.631	3851.57	977.657	431.961											5274.3	85806.4		59757.4	63049.6		59757.4	11521
14871	0	1169.38	427.657	369.734											5274.3	91397.3		81734.9	141334		81734.9	33436.5
1500.58	0	543.824	1034.38	691.251											5274.3	77827.9		70461.4	94723.2		70461.4	28807.5
20969.6	3964.81	0	10158.3	0.102023											5274.3	72566.1		73517.9	80175.4		73517.9	43850.1
34746.7	14003.2	554.92	1590.73	0.102023											5274.3	62720.1		75956.7	101211		75956.7	43745.1
2.68734	742108	0	2094.67	63.7505											5274.3	107707		65261.6	83063.3		65261.6	36851.8
0	1.1278e+06	1.23902	712.804	0.102023											5274.3	92837.6		72601.9	81231.9		72601.9	41625.1
1601.49	575.157	4217.84	353.009	637.208											5274.3	57484.2		91639.1	124258		91639.1	55154
301.981	9317.29	7.83103	583.637	95.6894											5274.3	87585.9		99590.4	135353		99590.4	65417
87868.8	1245.23	2149.43	3806.51	0.102023											5274.3	76543.3		92927.2	103264		92927.2	48598.1
3891.85	711.982	1420.52	16.3005	8.74592											5329.26	114594		93874.8	107969		93874.8	55298.3
0	785.371	10231.4	1367.91	466.425											5329.26	78951.2		86812	104641		86812	60428.5
0	74449.5	0	3423.53	0.102023											5329.26	54150.7		106949	127335		106949	49722.6
75527.9	66377.8	0	5117.88	1.83688											5329.26	46159.5		94982.9	131058		94982.9	66807.3
0	0	0	0	2067.02											5329.26	49960.2		84901.5	149175		84901.5	31134.4
0	0.186904	23.1134	4706.34	0.102023											5329.26	59097.4		84985.7	157050		84985.7	57753.6
0	0.812937	38.1763	1410.71	751.677											5329.26	87573.3		63832	95301.2		63832	65556.8
119059	263.476	0	20777.1	1896.17											5329.26	95862.5		83580.2	108128		83580.2	52989.2
0	543.078	19.8322	761.022	1086.68											5329.26	128328		83492.6	117510		83492.6	50897.1
7261.97	7.23431e+06	0	1056.11	23.0261											5384.22	79245		82377.6	97814.5		82377.6	53385.3
29804.4	543.078	54.8822	0	1434.74											5384.22	64399.2		88247.8	117804		88247.8	51335
0	1199.64	0	4083.85	8.74592											5384.22	47942.3		72160.8	102552		72160.8	57678.3
22326.2	50471.5	1890.78	116.389	0.102023											5384.22	67389.9		73271.1	97898.3		73271.1	57267.6
56241	102813	0	1608.13	155.763											5384.22	63328.5		75768.8	95641.1		75768.8	45199.9
54214.5	45865.2	0	972.728	70.0112											5384.22	63241.1		96238.1	150427		96238.1	43178.7
1229.97	165244	0	739.448	95.6894											5384.22	61954.6		74878.4	84795.6		74878.4	41979.5
0	6.23946e+06	66.5159	4060.91	765.051											5384.22	64000.5		66994.2	100207		66994.2	41585.9
0	14.5945	0	2022.51	1848.56											5384.22	67308.2		69879.2	85030.7		69879.2	40671.5
0	0	3530.26	3487.92	63.7505											5384.22	82878.6		84273.8	72035.6		84273.8	40122.2
0	3441.63	0	2840.59	0.102023											5384.22	105951		82176.6	108376		82176.6	33348.6
0	0	899.508	1994.95	51.4822											5384.22	62075.5		102369	134619		102369	26414.2
0	1.14966e+06	0.224225	17163	0.102023											5384.22	67308.9		108989	143782		108989	40267.1
176209	0	1.08311	1108.95	1.83688											5384.22	76749.2		76691.7	118396		76691.7	35278
8892.8	139381	87.2444	775.619	1271.81											5384.22	88507.4		100468	130164		100468	35366.6
0	128910	18281.9	38.982	45.4996											5384.22	92890.9		99774.8	139125		99774.8	43521
0	37018.1	0.984733	0	0.102023											5384.22	59141.1		109971	156500		109971	34886.3
9087.93	11532.9	614.156	245.607	217.391											5384.22	102057		101572	125463		101572	40898.7
7081.03	9350.22	42.613	292.144	452.65											5439.09	80401.9		122985	150823		122985	46575
0	11112.6	0.91398	37.0089	28.3726											5439.09	71904.5		86620.9	139729		86620.9	39907.1
0	17.8052	2186.03	1801.22	0.102023											5439.09	101395		103843	113152		103843	36113.3
1618.58	0	0	1642.76	45.4996											5439.09	74334.5		107201	118314		107201	30828.1
0	11.7564	1047.78	598.1	1.83688											5439.09	104431		101499	111658		101499	28798
711.982	81885.5	0.618222	2131.98	0.102023											5439.09	98453.5		73006.9	111671		73006.9	32088
0	0	0	36.9133	0.102023											5439.09	81462.5		75677.3	78784.8		75677.3	31284.4
0	130157	111.383	791.346	404.331											5439.09	91008.5		76806.9	92369.4		76806.9	20722.1
6028.97	5064.39	262.9	584.058	17.9267											5439.09	58804		91313.5	114229		91313.5	17995.9
60286.5	286690	635.555	3902.77	258.847											5439.09	97853		109607	155498		109607	23606.4
0	0	240.706	4102.98	0.102023											5439.09	79679.9		102619	149691		102619	26098.5
0	0	0	274.806	0.102023											5439.09	105589		96914.5	173035		96914.5	28561.4
0	110.727	0	406.149	2480.29											5439.09	101483		67454.9	127197		67454.9	34131.4
0	4038.3	330.354	3823.58	8.74592											5439.09	71695.7		71124.6	115369		71124.6	36218.4
130095	13928.4	18841.7	2214.31	0.102023											5439.09	107484		94600	152824		94600	36369
0	1.02323e+07	37.9689	20212.8	89.1885											5439.09	103743		78090.9	81487.3		78090.9	48727.8
0	41011.8	0	183.45	677.769											5439.09	86729.4		68607.6	118109		68607.6	40955.6
0	0	23.7359	1954.56	57.5704											5439.09	84385.5		97063.6	114057		97063.6	30612.3
392676	9.2827	4527.29	1634.56	348.95											5439.09	109974		97954.9	127662		97954.9	38541.4
0	0	35790	1839.75	115.443											5439.09	99864.7		80503.2	92554.2		80503.2	34430.7
5011.08	51.5183	0	4456.42	411.243											5439.09	38825.5		70911.9	73488.8		70911.9	43538.1
0	18857.2	0	892.399	258.847											5494.04	68222.3		86608.9	87463.5		86608.9	40824
0	0	2847.51	796.635	238.097											5494.04	53400.6		74087.4	88251.4		74087.4	43673.6
848.999	0	0	42180.4	0.102023											5494.04	65777.7		94319.7	136372		94319.7	22126.3
1.7375e-08	200.781	0	53.2552	76.3429											5494.04	95674.3		46214.5	52101.3		46214.5	40999.3
0	0.00111429	8353.15	6497.08	1996.65											5494.04	36603.8		61829.8	70601		61829.8	30526.9
0	1.24398e+06	0	4345.67	1.83688											5494.04	95814.8		91995.4	138513		91995.4	29060
2.1933	2482.91	3440.71	473.91	148.986											5494.04	75606.6		62980.9	106891		62980.9	41849.2
13224.6	799289	520.614	2733.93	95.6894											5494.04	93454.4		86373.8	87512.6		86373.8	36648.1
0	2503.3	0	0	1704.42											5494.04	110051		89596.4	110769		89596.4	43404
0	0	0.0599472	0.779201	23.0261											5494.04	43800.8		98555.1	134433		98555.1	23452.7
0	0	0.395619	585.111	376.658											5494.04	110695		81172.7	130433		81172.7	28946.1
41011.8	0	0	7739.39	17.9267											5494.04	81389.2		90205.1	91544.5		90205.1	39824.8
0	619.264	0	9.51974	17.9267											5494.04	76321		86573.1	83297.7		86573.1	21403
23705.9	0	0	713.509	155.763											5494.04	77736.6		108959	159901		108959	20120.3
0	132971	1731.25	1186.11	535.066											5494.04	76102.7		87369.2	137641		87369.2	28185.5
0	770623	0	542.766	0.102023											5494.04	58328.9		82540.5	110964		82540.5	22364.2
6228.93	4.81642e+06	0	27752.8	1.83688											5549	70911.8		93254.7	147609		93254.7	25489.7
0	0.00111429	175.877	457.631	33.9215											5549	77276		54179.1	60223.8		54179.1	36412
10253.2	1775.72	0	10487.9	335.088											5549	88154.1		57831.7	63782.1		57831.7	27179.9
837059	597.03	0	708.435	0.102023											5549	74286		97671.7	97478.1		97671.7	36727.8
0	414.105	0	114.587	51.4822											5549	62316.3		100156	118537		100156	35037.6
254218	54693	0	27.3176	0.102023											5549	78020.9		76002.9	83004.1		76002.9	29306.2
0	0	0	1263.03	23.0261											5549	74652.4		73463.1	99213.3		73463.1	29820
0	0	0	99.6991	528.22											5549	102725		45573.8	60891.1		45573.8	30068.1
9949.22	0	0	4474.36	6705.92											5549	66774.5		66386.1	63339.1		66386.1	27099.6
0	0	0	896.628	0.102023											5549	88252.2		85987.8	128031		85987.8	40965.8
0	0	0	1352.09	704.713											5549	51092.8		84855.3	88416.2		84855.3	37914.3
146.724	452.018	0	1.59741	51.4822											5549	95487.7		87964	124500		87964	33821.3
16849.5	15638.2	4324.25	5520.88	210.502											5549	68397.7		80592.7	111413		80592.7	36789.2
70166.7	45.4537	561.775	1226.03	4.89639											5549	93620.3		92302.9	123478		92302.9	29584.6
7907.26	0	0	880.836	122.098											5549	23443.3		98953.1	130891		98953.1	30201.6
0	0	9114.85	8043.92	1073.77											5549	98846.1		94408.3	110667		94408.3	30183.9
0	0	159.92	8236.74	28.3726											5549	66413.2		77972.2	90347.6		77972.2	29562.5
131469	1.56552e+06	326.055	1676.31	976.388											5549	63714.9		111472	150332		111472	20781.6
5719.45	335492	0	619.741	548.744											5549	115876		84579.1	84249.5		84579.1	26064.9
0	59202	0	39947.4	169.369											5549	122675		110996	149183		110996	24857.5
1865.64	48.4328	592.654	6522.89	871.34											5603.96	63447.9		90427.9	125659		90427.9	27297
0	3.96789e+06	1436.94	2683.32	95.6894											5603.96	89389.4		92986.3	106159		92986.3	32911.9
1902.09	428140	10.6298	1120.47	1.83688											5603.96	111291		85309.4	102737		85309.4	27691.9
2422.04	1.2328e+06	17614.7	1208.03	0.102023											5603.96	103343		80142.5	102759		80142.5	26874.9
5091.12	1276.04	3088.78	1229.66	3587.11											5603.96	51617.5		65961.5	100145		65961.5	25995.3
0	0	0	1717.17	521.37											5603.96	90133.6		100531	106086		100531	32597.4
0	351.596	8675.59	1225.33	1008.97											5603.96	66315.8		93339.1	99289.9		93339.1	28519.6
0	18248.1	292.672	1534.02	245.01											5603.96	104178		101752	112423		101752	28451.9
454177	376635	354.072	790.217	142.229											5603.96	86008.3		101092	114223		101092	36930.3
0	0	0	30.1471	89.1885											5603.96	82580.4		103408	112189		103408	41761.8
0	0	1218.37	2431.9	0.102023											5603.96	100791		111355	121802		111355	36239.3
532.571	11217.2	203.763	459.16	0.102023											5603.96	77974.1		99146.5	153340		99146.5	43925.4
17.0475	0	0	526.252	1.83688											5603.96	106223		78892.3	109564		78892.3	33149.9
1601.49	0	0	483.104	1.83688											5603.96	94856.3		88065	112236		88065	28265.2
125054	0	0	2856.51	0.102023											5658.91	75924.5		96838.6	112959		96838.6	27393.2
46943.1	0	59.9109	0	452.65											5658.91	62865.2		103304	137277		103304	28999.3
3819.37	220.734	8006.95	697.091	528.22											5658.91	49592.6		97418.6	156024		97418.6	31653.9
0	16888.9	0	572.551	245.01											5658.91	121472		99668.8	100410		99668.8	29437.2
452.018	0	914.1	1803.82	321.222											5658.91	46574.7		115132	129473		115132	26500.9
246077	1418.61	30.1535	869.555	300.421											5658.91	68140.9		106174	111008		106174	28455.7
0	4617.94	0	118.858	17.9267											5658.91	76945.9		87511.9	111826		87511.9	29090.4
7721	0	0	47.9138	1.83688											5658.91	9411.52		90254.8	130775		90254.8	24327.8
116294	15754.2	2010.55	1552.92	265.771											5658.91	58372.9		96246.3	152858		96246.3	24297.5
22027.5	80617.8	26.0954	4756.51	744.983											5658.91	83727.1		83512.5	104098		83512.5	35802
2361.8	0	0	1475.8	128.782											5658.91	73540.7		87515	99290.2		87515	32315.8
14078	0	4.97335	661.597	0.102023											5658.91	97743.3		87047.1	134939		87047.1	19573.5
241.631	37.1547	10875	1465.05	258.847											5658.91	30403.2		94061.2	92631.7		94061.2	31291.9
0	437920	0	3387.62	1.83688											5658.91	63936.5		84780.3	122606		84780.3	33589.7
38928.8	2422.04	0	8909.54	23.0261											5658.91	113498		117444	162358		117444	40348.8
0	2.59593e+06	0	772.305	189.886											5658.91	109208		73411.9	141781		73411.9	34461.1
12713.3	0	0.0408757	4297.26	596.475											5658.91	83502.5		87473	108971		87473	24477.8
481.5	67599	492.787	433.13	4.89639											5713.78	67780.4		102770	105566		102770	32474
0	8379.34	266.217	6094.04	956.785											5713.78	69521.9		87019.9	146259		87019.9	31701.4
19225.4	64334.1	2110.81	17577.6	307.355											5713.78	92917.6		92369	152685		92369	47864
196084	6635.61	2.98927	2346.59	0.102023											5713.78	94645.2		108109	125795		108109	50290.2
203761	836.091	82.1848	1408.14	603.276											5713.78	55699.4		70710.4	95846.7		70710.4	53915.6
1245.23	446861	130.468	30.1926	51.4822											5713.78	79694.4		93491.3	134581		93491.3	26174.4
612742	5.33059e+06	1.82986	68.0301	459.539											5713.78	52717.6		76612.6	127130		76612.6	56338.7
522.16	2711.09	245.28	36.2932	0.102023											5713.78	113522		89765.6	155070		89765.6	41827
3123.53	61538.7	5376.68	168.013	459.539											5713.78	77716.2		96907.6	161256		96907.6	47930.5
0	31197	133.353	56.1808	293.489											5713.78	79922.8		102809	140026		102809	53487.2
0	19926.2	10176.9	41.7151	411.243											5713.78	76744.8		108834	139023		108834	66997.1
461571	0	0	64.5516	307.355											5713.78	61424.5		91718.5	132768		91718.5	47320.5
0.186904	499981	0	1106.28	238.097											5713.78	60989.1		99156.3	139778		99156.3	57415.1
0	123319	619.779	2973.18	0.102023											5713.78	84200.6		90874.3	88123.6		90874.3	49098.7
0	3628.66	0	639.712	23.0261											5713.78	91366.6		60206.7	66086.2		60206.7	45080.9
15870.5	2.54373e+06	1627.58	1773.46	0.102023											5713.78	86622.4		58471.2	89412		58471.2	68148.2
0	0	0.0128334	509.756	245.01											5713.78	104610		80774	131738		80774	100506
0	5775.28	1.96071	23.1502	397.417											5713.78	99590		92418.7	104036		92418.7	61190.4
60123.6	3012.81	3.31778	8194.34	0.102023											5713.78	76313.3		96085.2	151139		96085.2	52785.4
5171.57	1154.79	0	104.052	404.331											5768.74	100922		103813	155947		103813	67736.9
158417	35082.7	42.5057	1196.06	23.0261											5768.74	72307.7		106423	114985		106423	60821.5
0	0	0	173.161	189.886											5768.74	58977.5		102793	152490		102793	49119.5
49636.2	0	3381.43	2335.61	89.1885											5768.74	104082		112206	168031		112206	26933.8
12279.9	23.3509	741.945	65.1469	231.189											5768.74	80470.3		107094	147006		107094	32559.5
1370.38	0	0	2313.78	0.102023											5768.74	80063.4		87493.8	102409		87493.8	37487.2
61.4114	4.21451e+06	10.031	438.26	45.4996											5768.74	87941.9		99949.5	98235.9		99949.5	41631.5
18207.7	0	0	3458.49	521.37											5768.74	69358.8		77113.8	143167		77113.8	26026.9
0	0	0	2142.72	10649.4											5768.74	66239.6		79780.2	94154.6		79780.2	32775.3
125923	5747.32	0	3978.33	0.102023											5768.74	100313		71142.3	108293		71142.3	42911.6
2925.35	188641	1428.73	8637.24	162.558											5768.74	100202		73191	123746		73191	31573.5
8990.17	0.00013849	0	167.189	1.83688											5768.74	80453.2		81935.2	94422.3		81935.2	29489.1
51572.5	760.539	0	341.529	0.102023											5768.74	86980.7		76955.3	131059		76955.3	52715.8
125489	0	3753.94	4164.67	2446.41											5768.74	30632.5		89832.4	117457		89832.4	52858.2
0	1.01273e+06	8.9057e-05	305.107	1034.94											5768.74	53217		91573.9	120188		91573.9	34038.4
253607	213138	0.599296	690.046	57.5704											5768.74	75277.5		86053.2	117060		86053.2	48372.2
1.7375e-08	2.85139e+06	0	46.5982	0.102023											5768.74	81665.7		62914.8	71878.3		62914.8	36160.8
178425	619.264	3.88293	21327.5	45.4996											5768.74	90868.1		105576	118868		105576	29347.9
15638.2	94696.4	0	526.951	0.102023											5768.74	84646.2		92578.5	104533		92578.5	49013.2
0	384227	6875.67	680.89	0.102023											5768.74	60998.7		94997.1	114736		94997.1	42942
3.39397e+06	0	0	2019.87	576.046											5768.74	60425.3		77054.3	143869		77054.3	60451.9
471.574	14153	0	5399.77	0.102023											5823.7	48172.3		108069	130598		108069	47076.8
0	0	0	1241.77	70.0112											5823.7	68537.5		96928.8	124552		96928.8	44946.1
722551	51.5183	8.07173	1493.42	445.757											5823.7	96277.4		82914.2	112210		82914.2	29693.5
30731	0	0.0174132	493.144	697.984											5823.7	83935.7		67417.2	78971.8		67417.2	41591.6
0	23099.5	5151.5	2040.01	0.102023											5823.7	89391.2		79266.3	146475		79266.3	50951.5
1.36741e+06	0	17.4457	16496	0.102023											5823.7	79071.9		91899.8	85313.6		91899.8	52021
0	1740.29	0.00017785	157.593	162.558											5823.7	81148.2		79982	94673.8		79982	38879.4
67821.6	9.31433e+06	0	51.7019	217.391											5823.7	91311.8		85582.4	129877		85582.4	43314.8
0	0.113541	2.79158	23713.2	0.102023											5823.7	72502.7		74814.2	126867		74814.2	32382.9
40762.4	0	0	56.286	943.692											5823.7	79647.1		109462	105665		109462	37564.4
11780.3	0	0	48.9824	1265.48											5823.7	95551.6		82513	117937		82513	27362.8
25.3977	31150.3	0	8.74771	4.89639											5823.7	93236.1		81843.1	106702		81843.1	45087.9
9748.22	0	1734.07	4609.57	155.763											5823.7	101944		85720.4	107921		85720.4	27082.5
248.812	20843.5	0	4235.63	771.731											5823.7	106281		79285.6	102698		79285.6	37236
1154.79	0	26.6503	1057.8	2269.77											5823.7	63059.2		109247	155219		109247	35877.9
29573.9	286140	0	7176.92	528.22											5823.7	96919.7		81631.5	97087		81631.5	50931.9
743407	0	0	0	45.4996											5823.7	79328.2		81605.5	88979.4		81605.5	25442.2
0	0	0	470.916	1265.48											5823.7	99832.6		100294	135202		100294	34874.9
772.91	4.7464e+06	0	2850.35	4.89639											5823.7	90206.9		91791.6	136750		91791.6	34816.7
0	51362.4	758.206	237.467	23.0261											5878.66	64128.8		81281.8	82368.1		81281.8	31483.7
38879.6	0	0	358.348	28.3726											5878.66	78460.1		82441.2	91447.4		82441.2	23326.7
75243.8	163.771	0	854.606	452.65											5878.66	105775		79548.6	119070		79548.6	18650.2
3372.49	52204	9037.17	108.615	507.658											5878.66	89540		68723	89046.2		68723	23881.1
8474.82	58.01	7.95098	2850.81	514.516											5878.66	81614.6		74185.2	92623.2		74185.2	26143.4
16495.1	196216	0	1137.66	17.9267											5878.66	40115.4		66045.3	95067.4		66045.3	19499.5
395.738	6.81265e+06	48.859	11070.1	272.698											5878.66	106465		69107.5	96823.2		69107.5	20236.7
3395.49	0	12.7175	44.9402	0.102023											5878.66	79802.9		89241.7	160814		89241.7	18960.3
15138.2	19.5557	6880.65	199.309	1157.34											5878.66	93202.1		84289.6	162663		84289.6	28901.2
58499.2	1.89907e+07	0	235.222	1740.64											5878.66	77243.8		92294.7	139988		92294.7	36595.5
0	181.798	0	1778.81	82.7377											5878.66	71219.4		98629.1	141303		98629.1	35584.9
1584.47	3.06414e+06	0.0259985	34.3544	4.89639											5878.66	59424.4		102612	106775		102612	36477.2
64.9258	3.33356e+06	0	43.8425	0.102023											5878.66	105910		83279.9	117885		83279.9	21461.8
0	0	0	6.94442	231.189											5878.66	57835.4		83225.8	116071		83225.8	27458.4
39373	207.326	0	15815.9	17.9267											5878.66	105803		139530	188673		139530	19611.5
748.259	26709.4	0	3.91968	258.847											5933.61	81992.5		132904	172485		132904	18514.8
0	0	6098.01	0	63.7505											5933.61	71584		115319	125438		115319	24834.1
45149.6	3235.78	0.00227684	6579.81	425.058											5933.61	86899.3		125642	149404		125642	15549.5
597.03	101.418	3698.47	1549.66	13.1366											5933.61	69962.8		122730	137579		122730	18961.6
0	2.94464e+06	770.471	1755.97	376.658											5933.61	82174.1		105565	107662		105565	23928.5
88219.7	952575	6.95402	1538.04	2553.39											5933.61	122333		127964	175659		127964	17681.4
3.11523e+06	33933.8	457.205	245.607	0.102023											5933.61	75996		106249	110098		106249	24664.5
21.4039	423.438	21.2792	1.15684	0.102023											5933.61	78316.5		108643	161369		108643	30430.1
68434.3	5.35999	0	443.741	122.098											5933.61	79401.8		151293	164676		151293	21418.2
14190.5	0	0	635.562	328.155											5933.61	113724		148830	201239		148830	32532.3
0	2.55177e+06	29.5762	3067.41	778.406											5933.61	55367.6		156920	196493		156920	17094.2
0	87284.5	0	1660.19	0.102023											5933.61	57264.1		173311	217097		173311	21490.3
1775.72	256.097	0	908.964	8.74592											5933.61	84596.5		190569	219255		190569	26749.6
80560.2	4799.98	369.789	14.2999	279.626											5933.61	40402.2		98940.2	112298		98940.2	38942.6
3488.05	0	12.2889	3865.53	28.3726											5933.61	112784		121527	143085		121527	31016
0	14078	1810.47	14.6341	535.066											5933.61	99270.2		84243.7	124929		84243.7	53799.2
42.5807	9.2827	127.884	550.82	135.494											5933.61	85504.6		93542.3	120554		93542.3	53432.8
0	105462	0	1669.49	369.734											5933.61	74405.1		79557.4	104019		79557.4	46435.8
23315.5	3795.32	542.532	14678.9	342.02											5988.57	61053.5		126633	161125		126633	41047.4
0	108730	0	8727.89	0.102023											5988.57	100756		184472	218317		184472	28722.1
5.54182e+06	172435	0	81.208	1.83688											5988.57	56037.8		149871	205158		149871	43028.7
2523.79	20466.9	0	23.9604	2113.69											5988.57	82015.4		147411	206428		147411	40691.1
0	4.97691e+06	0	46.044	0.102023											5988.57	105436		118740	136219		118740	38908.5
188.012	404.872	3668.22	10.179	17.9267											5988.57	118332		97713.8	104092		97713.8	37871.3
0	0	21.2792	600.207	0.102023											5988.57	90877.9		96861.4	138334		96861.4	56264.6
163.771	4826.19	15.4755	887.675	0.102023											5988.57	56192.9		111107	174174		111107	52445.6
0.00013849	3.1502e+06	16.0188	41.3221	0.102023											5988.57	70771.6		64994.5	74228.6		64994.5	42201.6
95585.8	2.09439e+06	0	626.982	1704.42											5988.57	48223.2		146638	191840		146638	43558.4
360850	6694.39	0	384.367	0.102023											5988.57	71135.5		172914	252713		172914	40208.9
0.0317975	13928.4	76.4447	174.371	2206.44											5988.57	63644.2		181929	214431		181929	38518.7
15023.5	570928	0	389.185	0.102023											5988.57	132000		191874	244155		191874	58165
129346	182804	0.0174132	901.774	13.1366											6043.44	106231		210250	254590		210250	56354.5
55599.4	0	3.97318	135.684	1.83688											6043.44	41160.6		220147	271041		220147	56281.7
0	836.091	1015.17	800.866	521.37											6043.44	106447		159933	216532		159933	45182.2
7413.92	1740.29	0	268.981	224.287											6043.44	68613.9		198090	240436		198090	58058
51.5183	80.0586	0	962.868	943.692											6043.44	108263		342599	329745		342599	52643
0	0	60.7411	441.312	307.355											6043.44	109178		155535	197920		155535	63253.4
1467.57	12568.3	993.401	19.096	744.983											6043.44	92643		137422	184907		137422	45184.1
9815.09	2.21108e+06	0	792.121	8.74592											6043.44	95645.7		172272	232084		172272	73511.9
5553.04	5.94658e+06	4420.58	1601.64	691.251											6043.44	74159.2		146433	200555		146433	49400.5
11674.1	0	39765.6	33.1385	0.102023											6043.44	133572		201663	256309		201663	54423.1
24667.2	21.4039	0.00052347	52.7882	684.512											6043.44	80519		146914	209145		146914	44203.2
0	1.74219e+06	13.2971	4510.86	82.7377											6043.44	78766.1		111332	141046		111332	41840.3
12786	1567.56	40.2708	1253.59	1.83688											6043.44	82006.7		125043	168824		125043	52068.4
2669.03	199058	23.0249	428.419	2429.43											6043.44	100385		106245	149987		106245	27295.7
0	0	3166.34	7886.7	2107.87											6043.44	70228.8		137284	189746		137284	56127.3
2669.03	955.382	3044.03	469.872	57.5704											6043.44	79986.8		141207	177268		141207	37887.8
22840.9	4463.97	1994.39	2147.04	203.621											6043.44	81777.6		169684	228333		169684	38733.2
0	5.25341e+06	38.0726	139.014	335.088											6043.44	65997.8		184436	229966		184436	40758.8
0	1.83911e+06	1.34856	2927.98	45.4996											6043.44	71738.7		138219	163894		138219	39769.7
0	9383.19	70.3198	1429.97	1131.71											6043.44	59746.9		187980	229242		187980	34030.1
44894.7	0	105.045	0	2275.51											6098.4	120429		164548	206771		164548	38720.5
0	3349.55	0	33.3249	818.352											6098.4	91767.3		109962	135198		109962	39711.5
0	791779	3.79349	0	196.749											6098.4	106752		89586.6	105945		89586.6	36541.1
0	0	0	5321.82	1527.5											6098.4	96247		106463	132656		106463	44261.4
0.186904	0	1203.28	657.022	286.557											6098.4	83537.6		102383	124868		102383	38082.7
18775.7	15793	3217.09	0	4716.11											6098.4	128486		148483	187559		148483	44208.3
4905.12	0.00013849	7.83103	20809.9	1.83688											6098.4	111719		105183	130561		105183	38394
32463.9	21433.3	828.397	1161.86	956.785											6098.4	94481.5		173505	219571		173505	29651.1
1601.49	1307.17	251.513	1385.25	224.287											6098.4	58898.4		131875	165973		131875	20979
0	21942.3	10874.9	2120.09	89.1885											6098.4	116655		135636	185752		135636	42266.8
0	1.64885e+06	0	297.27	17.9267											6098.4	84567.2		159918	177773		159918	34683.8
1.95452e+06	629864	31403.1	2114.89	348.95											6098.4	74490.9		112100	182112		112100	31850.7
38830.3	0	0	250.783	383.58											6098.4	71938.8		105728	151768		105728	35080
293502	2.15769e+06	181.11	397.317	33.9215											6098.4	141305		97149.6	140304		97149.6	34942
46685.9	25594.2	0	1806.35	33.9215											6153.35	80513.5		110756	132916		110756	32962.6
7444.45	783980	0	1737.71	128.782											6153.35	78071.5		163005	192848		163005	29396.7
0	3.08647e+06	125.169	172050	2084.54											6153.35	58177.1		117929	161851		117929	29111.9
1434.85	610081	3.48757	2832.53	33.9215											6153.35	71407.3		149422	187071		149422	35693.2
12279.9	30081.6	16.6477	27.2733	224.287											6153.35	62478.3		123257	168002		123257	35745
4.0529e-06	2.73015e+06	85.5493	244.016	798.401											6153.35	99385.8		110543	131202		110543	41812.5
125178	362812	0	987.374	1138.12											6153.35	95825.6		151772	166888		151772	47969.1
0	0	21.8849	5659.09	535.066											6153.35	78587.8		137227	148182		137227	41181.5
0	26574.9	0	1.24613	711.437											6153.35	88843.8		103634	125120		103634	48170.3
49740.4	0	543.455	530.169	210.502											6153.35	73612		188320	248953		188320	42192.8
785.371	0	28.6216	8306.14	148.986											6153.35	80314.8		185856	213165		185856	40721.5
40513.5	3.25702e+07	0	197.367	217.391											6153.35	68602.7		161685	192955		161685	40183.6
2669.03	723.99	0	102.578	176.195											6153.35	104907		186069	233090		186069	32527.8
0	1.39197	0	41.5185	0.102023											6153.35	70635.9		223122	246882		223122	50619.3
0	286965	0	35.3442	183.035											6208.31	90027.3		180108	205113		180108	59058.5
1260.59	0	82.056	244.613	4.89639											6208.31	51128.3		129256	148389		129256	48496.2
0.288633	1975.88	546.78	282.724	452.65											6208.31	85373.6		132755	166087		132755	45139.8
117215	17644.7	132.486	1110.64	0.102023											6208.31	96385.8		158983	178961		158983	58254.8
0	3123.53	0	118.979	798.401											6208.31	75458.7		133907	167078		133907	51347.7
13151.2	901.492	0	409.672	210.502											6208.31	107667		107501	149120		107501	51347.7
43220.7	8379.34	0	509.966	0.102023											6208.31	104783		146318	153398		146318	41367
0	12968.2	0.0968961	1040.78	0.102023											6208.31	80573.7		101711	130495		101711	44685.4
108305	13.1293	0	874.914	3430.7											6208.31	87545.4		133533	177131		133533	44631.6
37457	4311.93	0	6745.12	1545.95											6208.31	120266		114860	147812		114860	54932.6
5144.69	708411	0	35.5335	0.102023											6208.31	65528.6		128935	133937		128935	52233.6
12100.7	3258.42	169.913	15155.5	2002.53											6208.31	71381.5		173243	211484		173243	48422.8
35853.8	17086.9	3.8381	1309.9	28.3726											6263.27	83883.4		128446	166756		128446	59110.4
61048.1	0	0	790.076	1163.73											6263.27	108529		176901	202467		176901	24367.1
3.33409e+06	762609	0	254.373	1.83688											6263.27	73133.2		223253	260332		223253	43885.5
41161.5	3819.37	0	56.1283	231.189											6263.27	39468.2		181931	209447		181931	45805.5
174451	90447.8	0	376.459	1157.34											6263.27	85926.1		185112	232492		185112	46755.4
206748	0	0	31.8412	0.102023											6263.27	40204.2		159294	179756		159294	49009.4
0	0	0	3057.61	411.243											6263.27	84032.7		156392	212234		156392	20091.8
0	0	3634.95	471.473	643.98											6263.27	96346.6		102987	131823		102987	39164.8
6518.48	0	2928.65	9984.05	0.102023											6263.27	67638.5		165758	196143		165758	36349.4
0	2503.3	0	1965.78	1334.8											6263.27	63465.1		184714	233323		184714	25122.7
18248.1	9714.84	0	579.356	1471.95											6263.27	91491.1		84178.2	89844.5		84178.2	36677.8
10389.2	2925.35	0	463.75	1170.13											6318.14	59908.9		137086	160371		137086	39612.8
82174.2	5.5248e+06	1224.32	1501.46	0.102023											6318.14	69789		116097	143501		116097	35897.6
6431.15	286.275	0.00080839	338.868	1.83688											6318.14	54693.2		156707	209188		156707	39267.3
0	0	467.154	0.0209023	0.102023											6318.14	77194.1		153302	193087		153302	32034.9
1053.02	1.429e+07	4514.6	1594.74	0.102023											6318.14	96768.3		72969.5	92232.7		72969.5	40880.3
39.8174	35902.2	0	13751.6	1.83688											6318.14	104463		117748	181338		117748	35079.3
230686	0	0	841.207	0.102023											6318.14	69702.3		109636	136123		109636	52052.6
61.4114	330132	0	1332.5	23.0261											6318.14	111287		156215	199636		156215	59371.1
2.38653e+06	19.5557	0	106.3	838.259											6373.09	48303.8		123314	149261		123314	51473.6
6961.25	17.8052	213.606	572.902	0.102023											6373.09	112317		147893	197349		147893	43369.8
2774.71	0	0	1000.33	603.276											6373.09	47313.5		101473	136830		101473	53136.6
0	723561	0	82.7933	231.189											6373.09	99242		128606	187633		128606	53487.8
29160.1	442.387	0	10.8182	8.74592											6373.09	103060		135568	170636		135568	49791
223300	0	0	0	95.6894											6373.09	112989		82393.1	101516		82393.1	55267.9
0	130.642	0	0	383.58											6373.09	126994		118041	196149		118041	49544.8
0	2165.36	1899.46	576.55	0.102023											6373.09	106377		164744	191472		164744	84297.6
0	0	0	4356.04	1728.58											6373.09	114855		133238	163997		133238	37128.4
53948.9	0	3550.92	1.82191	57.5704											6373.09	61179.6		146488	193172		146488	39423.6
182280	0	627.662	93.6354	0.102023											6428.05	124713		110374	152963		110374	44486.7
211672	1757.98	231.282	777.594	3571.55											6428.05	116617		122258	158520		122258	51436.3
1307.17	90918.1	0	716.751	8.74592											6428.05	90380.2		104396	154368		104396	38173.8
0	661117	0	1704.31	4.89639											6428.05	69085.5		122080	175009		122080	46514.2
0	16103.9	0	0	4.89639											6428.05	97813.3		94146	146503		94146	47094.5
66488.6	1.01763e+06	0	3954.05	0.102023											6428.05	71671.8		87925.8	143222		87925.8	35198.3
3699.74	6753.41	0	0	0.102023											6428.05	98789.1		115206	159941		115206	42357.3
49167.8	0	0	5.0826e-13	1.83688											6483.01	116970		76836.3	117207		76836.3	47199.6
0	65824.1	7970.6	127.412	397.417											6483.01	47349.7		134032	195331		134032	53143
154697	16377.5	5267.91	0	169.369											6483.01	97711.5		123856	148873		123856	30985.7
0	33832088	0	875.971	0.102023											6483.01	84816.6		148871	186643		148871	46182
102272	280166	2853.77	0	1.83688											6483.01	73823.4		55999.7	72339		55999.7	39921.6
0	353921	1.15981	33.2782	2879.78											6483.01	107392		66019.4	90133.1		66019.4	33569.4
11603.4	1829.45	0	842.406	8.74592											6537.97	86524.1		67543.8	80860.1		67543.8	29586.5
0	21.4039	20.8501	3386.21	500.796											6537.97	115082		131166	180938		131166	35199.6
3464.81	4413.1	0	791.91	1106											6537.97	106942		138234	185192		138234	24992.3
0	28565	97.72	691.666	13.1366											6537.97	75987.1		147689	163557		147689	33509.3
3.89697e+06	0	0	75.8167	272.698											6537.97	73040.1		104860	153136		104860	41590.3
31430.7	0	0	4386.23	6200.85											6537.97	134853		113218	135239		113218	32636.7
8252.57	0	0	1500.08	4.89639											6537.97	89113.5		145757	170264		145757	25477
0	0	19003.4	1744.09	0.102023											6537.97	105724		192041	238342		192041	27447
58.01	40613	31.5146	974.77	28.3726											6537.97	88273.2		142135	156656		142135	21175.8
575091	0	0	760.952	33.9215											6537.97	101808		179714	218821		179714	40058.3
42213.3	0	0	506.474	272.698											6592.92	112047		105742	127027		105742	43300.2
0	301.981	1013.79	13.1306	2435.09											6592.92	85375		120158	128387		120158	33809.9
0	0	0	956.74	1118.86											6592.92	123325		160439	182105		160439	27867.8
338279	804633	85.2894	1055.9	493.929											6592.92	114377		178233	229526		178233	22152.9
80.0586	203297	22.6721	918.198	231.189											6592.92	117950		101460	113647		101460	40723.4
0	68044.2	8.25409	922.779	459.539											6592.92	127206		125180	130510		125180	35254
0	87518.1	0	0	0.102023											6592.92	137505		149474	156755		149474	32669.6
309.995	1081.66	32.4983	2320.01	982.913											6592.92	111044		170719	184820		170719	20742.3
37408.1	1154.79	0	1484.06	169.369											6592.92	121579		179151	217708		179151	22996.4
16534.3	5.66791e+06	109.721	2750.71	811.707											6592.92	87607.5		144624	149501		144624	14061.1
0	0	6.44773	556.916	0.102023											6592.92	79709.4		261494	260773		261494	11629.8
21.4039	491916	274.542	428.557	1710.47											6592.92	105719		207180	250830		207180	18404.1
0	551420	0.0293354	636.265	2653.87											6592.92	109480		271921	307652		271921	25072
5636.01	200.781	0	3411.56	731.579											6592.92	85225.6		110979	128307		110979	23800.1
51.5183	2947.1	0	299.43	251.927											6592.92	86488.1		215584	242021		215584	36969.5
7690.09	0.59674	39.5339	674.129	838.259											6592.92	79156.3		190916	211597		190916	31633
6402.12	0	21.1931	2506.99	1195.65											6647.79	112187		217894	270615		217894	30518
0	1567.56	0.599296	793.743	0.102023											6647.79	94987		296268	351814		296268	22371.2
511695	5.64642e+06	0	1946.59	17.9267											6647.79	74383.2		223844	254395		223844	21765.6
2.1933	0	283.582	2268.9	480.185											6647.79	70873.6		216847	253710		216847	28865.7
35902.2	152331	5.85002	479.829	1.83688											6647.79	82001		268235	285451		268235	25241
96001.4	0	14.711	2815.22	4.89639											6647.79	116689		190540	226108		190540	27390.7
103354	14228	224.502	5079.23	307.355											6647.79	64958.1		203997	244315		203997	21609.9
3.24806	399302	7170.34	2292.65	183.035											6647.79	77621.3		238322	291110		238322	25190.4
0	0	22.059	69.3438	4.89639											6647.79	79291.9		258746	295107		258746	27116
7597.67	521705	0	87.3533	176.195											6647.79	75702.6		142827	164683		142827	28520.9
75300.6	1.71196e+06	0	398.283	1.83688											6647.79	89213.8		207886	260108		207886	32804.4
88161.1	0	1431.53	475.72	335.088											6647.79	136778		264560	313100		264560	34947.7
0	0	0	871.388	362.808											6647.79	63127.4		172996	190074		172996	30731.3
712450	2.4615e+06	0	0	0.102023											6702.75	84720.9		279113	315629		279113	33784
26217.2	621445	1196.14	2165.46	0.102023											6702.75	72700.7		268321	301160		268321	31367.2
15023.5	0	11.1729	296.46	0.102023											6702.75	134298		267900	294397		267900	36304.5
0	10525.8	3.44483	1484.68	1391.14											6702.75	92273.6		160444	179060		160444	44112.7
0	30963.7	20.339	1041	1080.23											6702.75	112761		262045	314547		262045	37491
9185.99	5.3342e+06	0.0968961	8134.96	4.89639											6702.75	101236		184254	220645		184254	33522
2544.35	0	60.8597	1111.41	623.649											6757.71	82334.1		222588	224666		222588	69048.7
729118	2184.69	0.000318	10.7843	33.9215											6757.71	76360.9		234386	223899		234386	45179.6
18898	0	865.344	1181.42	0.102023											6757.71	79273.8		246321	259303		246321	40226
19430.8	13.1293	0	0.183606	1521.34											6757.71	91050.4						44084.2
94637.1	0	0	1027.91	2160.16											6757.71	77451.9						30519.9
1.41386e+06	2.63302e+06	0	710.408	1896.17											6757.71	91530.1						43837.5
0	10628.6	0	763.631	785.076											6757.71	91377						48343.1
107699	0	9676.27	804.252	0.102023											6812.66	93579.9						38611.1
452.018	0	0.284048	624.029	1.83688											6812.66	106481						58717.4
12172.3	0	0	307.204	459.539											6812.66	109269						52198.2
22583.2	4.0529e-06	0	782.178	1315.95											6812.66	67680.1						50079.5
0	3235.78	0	2375.42	937.139											6812.66	64455.9						54658.5
0	0	168.695	0	2412.43											6867.62	118045						36452.5
62851.1	17.8052	0	645.692	23.0261											6867.62	123037						53900.4
846952	0	0	0	102.235											6867.62	91412.6						40249.4
94459.5	2.1781e+06	420.923	442.7	1008.97											6867.62	83153.1						49965
346652	0	870.384	0.310657	1.83688											6867.62	129045						44844.3
14416.2	1.13341e+06	46.3086	520.588	1.83688											6867.62	94710.8						44050.1
4.18908e+06	13151.2	0	1069.68	51.4822											6867.62	113293						48942.4
6171.6	158802	64.5752	367.533	404.331											6867.62	124606						46738.9
115.544	0	0	147.888	0.102023											6867.62	105710						53698.6
0	0	0	342.144	0.102023											6922.49	59797.5						49197.4
7628.41	4311.93	0	188.911	28.3726											6922.49	102967						49434.7
254150	0	0	12170.7	196.749											6922.49	129065						58711.1
35467.8	17.0475	0	1385.53	397.417											6922.49	126354						58922.4
24141.5	0	0.599296	1987.13	0.102023											6922.49	101261						44384.8
17.0475	3.20118e+06	870.965	2008.8	57.5704											6977.45	101141						38833.8
2.15159e+06	2126.92	0	3342.54	355.88											6977.45	189449						47605.2
8.17646	0	0	0	0.102023											7032.4	48671.5						57771.4
11709.4	0	0	251.912	824.993											7087.36	99723.8						52537.4
49323.8	3.39561e+06	0	0.222253	1.83688											7087.36	66649.2						59540.7
0	0	0	297.135	507.658											7087.36	114048						60484.9
0	3.40758e+06	0	3758.97	142.229											7087.36	80374.3						55884.3
0	0	32.3007	589.744	418.152											7087.36	116463						57394.8
10766.2	11532.9	7.59309	814.619	0.102023											7087.36	141222						59541.3
3964.81	8379.34	0	539.266	203.621											7142.32	111194						39658.4
17.0475	24653034	0	924.188	13.1366											7142.32	92513						57932.1
605623	17484.9	0	290.46	1067.31											7142.32	110146						52515.2
306201	278.571	0	5145.51	5022.05											7142.32	100277						39022.4
88629.3	1024.69	0.0293354	382.647	0.102023											7142.32	143963						43158.4
109094	0	0	714.495	0.102023											7142.32	160874						51736.9
63509.3	0	0	865.536	348.95											7197.19	54026.8						48685.4
194.343	760.539	0.0452423	333.892	0.102023											7197.19	90471.7						40960.7
64444.3	0	0	611.588	286.557											7252.14	101292						40582.3
4413.1	19102.4	1.43355	436.457	1.83688											7252.14	91989.9						52701.3
1.66058e+06	0	1.55068	1243.45	1.83688											7252.14	86834.4						51737.5
69551	664.872	48.6356	262.034	2212.21											7307.1	71505.3						42156.7
44182.8	111770	38.9056	1249.11	1746.67											7307.1	83602.1						45653
1.60173e+06	406147	0.00389856	212.119	576.046											7307.1	71875.5						52527.9
621517	326237	36373.8	1160.88	1366.14											7362.06	98833.4						56107.7
9949.22	17.8052	0	2091.09	335.088											7362.06	73024.7						51283.1
239787	0	0	46.9011	335.088											7417.02	111600						53862.5
1.53544e+06	985472	0	304.972	4.89639											7417.02	99373.3						55271.1
68936.3	0	0	950.259	28.3726											7417.02	115771						43631.8
4387.73	4.0529e-06	0.0408757	5433.35	1.83688											7471.89	181487						46942
3581.54	1.7375e-08	8.13237	606.178	2160.16											7526.84	135595						53778.3
3.67561e+06	1024.69	51.2216	2347.93	0.102023											7526.84	160207						57591
1245.23	120.471	18.6669	128.693	0.102023											7581.8	141358						57679
0	67487.8	30.3468	1594.04	3587.11											7581.8	68749.9						68358.9
85536	0	361.394	409.257	45.4996											7581.8	127476						60811.4
38781.1	68.5482	0	2846.68	2519.71											7581.8	101716						54418.1
124248	0	0	391.665	0.102023											7636.76	132725						61184.1
33933.8	649231	0	381.684	0.102023											7636.76	132392						49911.8
0	0	0.00301524	712.381	811.707											7636.76	82530.8						46146
104136	9.7468e+06	1197.92	304.431	904.3											7636.76	82328.9						47605.2
0	1938.86	5692.61	495.097	1.83688											7636.76	75873.6						49209.4
2.68734	1601.49	0	917.916	0.102023											7636.76	120997						49476.4
0	138436	338.462	0	17.9267											7746.67	130709						52118.4
7536.24	0	0	593.254	541.907											7746.67	118916						47169.2
0	461713	0	1277.84	1515.18											7746.67	127358						50451.6
12208.2	0.59674	0	408.014	70.0112											7801.54	98750.8						45260.6
395.738	0	0	941.311	307.355											7801.54	93085.9						54600.3
1354.45	96.9345	1.34856	987.656	521.37											7801.54	161668						50671.8
68.5482	1533.91	0	20.5191	1782.75											7856.5	131227						49791.6
0	1418.61	22974	160.741	555.576											7856.5	77173.9						46552.2
4826.19	2.97436e+07	0	1843.03	4.89639											7856.5	101300						46023.2
70166.7	928181	754.185	542.836	404.331											7911.45	118518						48372.2
20425.1	0	0	449.711	33.9215											7911.45	186770						33794.1
2381.79	0	0	502.564	23.0261											7911.45	136392						48667.7
14416.2	316934	0	1237.15	300.421											7966.41	146830						41198.6
135354	93394.5	3.02947	598.029	3314.88											7966.41	144740						36941.7
19967.6	91978	0	1312.27	582.861											7966.41	127658						28668.3
2564.97	0	579.982	248.26	466.425											7966.41	124806						34397.8
3867.63	14340.9	197.305	691.526	1265.48											8021.37	79561.8						49202.4
1.02743e+06	6.26541e+06	0	665.328	1515.18											8021.37	139114						49095.5
88.279	386409	9.12603	402.077	13.1366											8021.37	106035						28969.5
0	1386.39	0	722.459	4.89639											8076.24	158639						37392.3
10457.4	10594.3	0	6447.93	293.489											8076.24	111858						44144.4
89625.7	28246	0	373.848	411.243											8131.2	121121						42340.9
54373.8	848.999	9.70407	3421.74	1341.08											8296.07	107395						43619.1
0	1775.72	2.75274	3968.76	838.259											8296.07	136145						52753.8
0	135.894	0	474.049	51.4822											8351.02	115314						47273.6
11357.2	0	1.0089	1293.14	4.89639											8351.02	149901						45036.6
2.85623e+06	0	134.511	217.936	28.3726											8351.02	150696						56422.8
0	0	10376.6	372.337	1.83688											8405.89	138319						38180.1
1635.74	2.68734	4480.5	434.585	851.506											8460.85	80157.6						45924.5
0	26485.4	0	14817.6	871.34											8460.85	178754						40721.5
11851.3	0	0	10304.3	0.102023											8515.81	138212						46025.1
0	875.059	0	989.838	13.1366											8515.81	70569.3						58754.1
8892.8	1067.31	0	188.525	904.3											8570.76	146139						44781.6
386409	484143	9.06262	4175.54	704.713											8570.76	151523						45311.9
2968.94	0	244.789	702.939	63.7505											8625.72	73468.4						44399.4
0	653.344	0	225.214	183.035											8625.72	134804						54256.7
24799	7201.47	234.199	778.44	17.9267											8625.72	124937						57996.6
8506.74	0	119.638	1129.59	2177.54											8625.72	110204						61719.5
0	577891	0	337.846	0.102023											8680.59	90507.7						35367.3
0	0	0	1532.85	738.283											8680.59	100073						55602.7
0	494984	0	658.359	155.763											8680.59	121910						53397.4
62139.5	1.9804e+07	314.577	5865.99	217.391											8680.59	151359						48673.4
9781.64	2.10938e+06	0	807.566	57.5704											8735.55	136508						49811.8
0	76153.5	0	722.389	1.83688											8735.55	129703						26901.5
392887	3675.97	18.0935	524.084	404.331											8790.5	176488						32630.3
1.37341e+06	33173.2	1554.03	577.813	1649.84											8845.46	100046						56725.9
0.00013849	1902.09	0	2053.84	189.886											8845.46	116620						45733.4
286208	37652.4	0.868221	0	0.102023											8900.42	140986						57873.2
0	155594	186.374	3836.35	13.1366											8900.42	127913						41136
12713.3	0	0.181841	16.9582	0.102023											8900.42	127169						46494
20675.9	5.24218e+06	0	1062.93	535.066											8955.29	146002						44930.3
0	0	0	635.984	265.771											8955.29	66856.3						52865.8
0	72358.2	0	307.678	1570.49											9010.25	140230						62964.2
0	0	675.368	393.732	1.83688											9010.25	73217.4						68884.8
75982.8	9.88002e+06	0	29.3766	57.5704											9010.25	114361						46368.1
36144.1	311114	0	25.8646	459.539											9010.25	128970						38166.2
523278	0	35573.1	1590.11	300.421											9065.2	144379						36058.3
1811.47	0	54.3056	695.259	0.102023											9175.12	156174						53377.1
98561.1	177773	6.2277	0	321.222											9284.94	114503						51901.4
8634.78	7.71589e+06	7.83103	1530.15	1471.95											9284.94	145568						62920.5
864934	31993.2	0	1031.5	0.102023											9284.94	159367						56263.4
53789.8	119614	0	1342.96	514.516											9339.9	183639						49625.2
299363	1.8516e+06	0	1319.18	189.886											9339.9	128654						46809.1
49011.8	3.25033e+06	297.404	787.396	95.6894											9339.9	109885						43485
327628	617848	1435.73	1206.77	1.83688											9339.9	175146						46544
0	2.95456e+07	69774	3044.49	657.51											9394.86	188371						43826.1
785.371	1722.68	2035.81	1894.94	265.771											9394.86	136784						37040.4
0	0	268.876	2852.25	493.929											9504.77	151936						44165.2
0	5037.71	118.651	5181.37	1080.23											9614.6	204284						52558.9
0	929697	0	1826.96	28.3726											9614.6	160870						38098.5
0	41111.6	0.00909702	587.216	1.83688											9669.56	149776						40905
2796.04	0	0	1965.92	224.287											9724.51	122479						36929
77750.6	0	0	806.085	1176.51											9724.51	151758						47035.7
0	38289.4	2691.98	539.826	0.102023											9724.51	160346						49289.8
3.23391e+06	0	2223.24	475.093	0.102023											9779.47	101631						55012.9
0	478085	0	842.688	548.744											9779.47	141710						54492.1
74053	0	30.4436	1017.71	1949.48											9889.3	144194						56827.8
294.082	553284	512.172	381.202	871.34											9889.3	145554						38874.3
0	0	0.0108632	145.211	0.102023											9889.3	86922.2						56764.5
81770.1	14153	2812.17	996.033	0.102023											9889.3	153072						48083.6
57314.1	988717	0	388.152	791.741											9889.3	213275						43340.7
79870.5	0	0	913.123	487.059											9999.21	195111						59014.8
11147.5	0	33.5912	372.818	831.628											10054.2	139986						70532.6
312568	1.45625e+06	0	2997.02	1.83688											10109	108976						68153.9
2302.14	0	0	7806.44	265.771											10164	134275						53822.6
511.845	861.995	3883.36	181.847	1.83688											10328.9	165083						56380.4
10973.6	30963.7	14805.1	1540.94	0.102023											10328.9	69739.6						46529.4
920457	750986	3688.06	1226.66	238.097											10328.9	137782						53899.8
88980.7	40812.3	1008.89	18702.4	0.102023											10383.8	141880						52594.9
4669.7	29943	0	4875.15	0.102023											10438.7	120290						48021.6
30777.5	0	13.517	5614.69	548.744											10548.6	134936						51975.4
0	6.38836e+06	0	649.703	135.494											10548.6	146569						49030.9
1.25086e+06	0	0	1065.89	569.227											10548.6	196789						55298.3
3.87866	0	0.426558	503.332	0.102023											10658.5	118034						57110.7
0	0	359.125	8133.44	589.67											10823.3	136273						57063.2
0	459579	0	4185.28	0.102023											10823.3	190150						57915.6
624539	901976	0	793.602	4.89639											10878.3	127413						52893
78265.2	1386.39	5721.45	1217	487.059											10933.2	148048						48182.3
488278	0	0.0329267	481.432	535.066											11098	129064						53184.1
1920.44	5.07504e+06	0	604.14	0.102023											11207.9	195322						57416.3
351.596	2.07071e+06	0.0128334	760.176	1067.31											11207.9	167029						55578.7
286.275	0	0	580.619	473.307											11317.7	129805						67077.5
0	194764	0	1132.75	910.877											11427.7	110365						67240.8
1.61037e+06	0	0	1212.52	279.626											11427.7	194571						63475.5
68.5482	458229	0	1508.19	4.89639											11482.6	156466						51900.1
0	2.04797e+06	0	519.19	0.102023											11537.6	146208						61654.3
3372.49	449134	0.0128334	677.862	1028.46											11537.6	224339						57089.8
0	510909	0	7.84399	493.929											11537.6	158380						63004.1
641.89	0	0	324.909	5290.09											11592.4	132909						55566
27.5452	1140	0	8455.29	8.74592											11647.4	214785						39994.4
27024	7938.41	537.918	1877.19	989.434											11647.4	125748						59042
0.0136686	0	46.9701	299.227	176.195											11702.4	176756						59754.6
13928.4	0	0	39.0303	711.437											11757.3	152568						59685
118013	34076.9	221.447	26700.1	1552.09											11812.3	105060						59030.6
1775.72	379164	0	680.186	328.155											11922.1	96276.2						62102.3
231023	1.98766e+06	0	5868.51	224.287											11977.1	198137						49818.8
0	0	0	1552.09	3446.42											12087	188787						61052.5
0	0	0.0711327	1848.57	51.4822											12087	229541						41380.9
12029.3	0	0	922.215	51.4822											12141.9	154070						67555.3
360.225	205686	6.55894	231.134	0.102023											12196.8	155024						71607.8
0	0	0	449.85	555.576											12526.4	171868						69306.3
1902.09	20172572	0	579.988	0.102023											12526.4	236000						58416.2
0	496697	0	338.868	0.102023											12636.4	149263						43793.2
88570.8	3628.66	1.55068	27.4507	404.331											12691.3	142739						44740.5
798350	245941	384.022	17.3486	1002.46											12966	186574						38511.1
0	95111.3	2270.57	156.775	1.83688											12966	164580						53641.6
164728	34890.6	3.88293	3669.52	1.83688											12966	229940						63564.8
2032	88922.1	0	3323.48	507.658											13130.8	169124						68107.7
2361.8	74166.2	4207.69	4467.17	0.102023											13240.7	159323						59729.9
0	0	2.71414	4557.29	0.102023											13295.7	217805						69069.6
1260.59	91801.2	29.7681	7.15097	8.74592											13625.3	206879						61382.2
0	0	0	599.364	0.102023											13680.2	227625						63621.1
29435.8	452.018	2335.7	85.4669	1334.8											13845.1	174774						68076.1
2903.64	0	24.5444	70.2773	438.861											14284.5	223642						81818.2
2.70702e+06	5608.29	0.380605	41.5677	1.83688											14724.1	325521						62639.6
1.76253	575.157	0	543.397	0.102023											14943.9	231451						56086.2
0	0	0	25.472	0.102023											15273.5	214894						59035.7
3.07901e+06	700.067	0	263.168	0.102023											15877.9	249839						66456.7
29.7906	13.1293	3631.55	635.703	17.9267											16262.4	274381						64295.6
9614.97	0	0	893.95	452.65											17141.4	297304						71256.6
17126.6	25.3977	3916.13	377.352	0.102023																		72658.9
12858.7	0	26.0954	3.00687	555.576																		69628.4
36241	8379.34	21.3653	1184.99	858.122																		66521.9
117829	3.9223e+06	1770.75	1966.19	1.83688																		68324.8
7051.02	0	0	1299.35	2502.83																		49930.2
25.3977	572938	195.422	1072.56	0.102023																		51754.6
0	2903.64	0	59.7769	51.4822																		66166.2
200.781	1.53523e+06	58.3776	0	2246.78																		68255.2
0	88.279	1.21236	2040.22	404.331																		60662.7
0	0	16.1751	1413.43	1.83688																		57798.6
0.288633	0.186904	304.016	425.51	1.83688																		63540.1
0	307446	5301.44	2507.39	487.059																		63815.3
88746.4	157.978	766.061	13.1306	541.907																		71645.1
1184.6	0	0	1632.97	0.102023																		66630.7
0	2925.35	0	1094.77	196.749																		50221.3
90682.9	0	10.3621	748.331	548.744																		48288.7
4186.72	3.18068e+06	124.172	0	82.7377																		44138
0	0	3309.85	951.175	744.983																		59426.8
0	13705	0.823652	1371.25	362.808																		53760.6
18857.2	2.18405e+06	394.616	967.446	39.6392																		61543.5
0	0	1.26599	3056.96	473.307																		55220.5
152523	0	0	513.948	500.796																		51558.4
0	1.62792e+06	4913.75	1069.89	82.7377																		52648.1
1.96276e+06	0	18.8319	4452.06	0.102023																		36989.2
368.955	1154.79	0	571.499	5448.08																		28002.6
31758.5	0	0	8399.21	521.37																		34352.2
0	0	1556.04	262.568	217.391																		44310.2
4.0529e-06	626122	21.798	550.05	805.056																		31981.1
0	6.54973e+06	0	495.237	33.9215																		35082.5
0	96.9345	0	490.215	411.243																		49323.9
54320.7	0	3370.58	23.1926	871.34																		56781
0	481933	8527.18	1989.04	473.307																		51504
8634.78	1.12226e+06	0	742.409	1.83688																		41420.1
9515.39	575.157	827.045	609.48	976.388																		58264.3
0	0	0	822.941	691.251																		54493.4
1865.64	185228	0	19277.8	17.9267																		56645.6
23272.3	3.49451e+07	39.3241	1382.32	8.74592																		43827.3
0	32.142	45.3216	646.818	589.67																		44291.8
63784	29.7906	0	8693.11	251.927																		35713.4
270.971	1.68508e+06	0	286.489	487.059																		34549.7
52098.6	1920.44	3.7491	473.144	321.222																		60997.4
8284.16	1010.65	430.581	1153.37	4.89639																		60825.9
0	0	0	82.2831	541.907																		38861.6
371438	191930	458.47	529.959	711.437																		55359.7
21391	357559	0	1108.67	937.139																		60403.9
61.4114	10525.8	0	493.353	844.885																		53756.8
412363	848.999	0	637.672	328.155																		48910.1
4112.26	1.16633e+06	0	75.1477	183.035																		48591.1
0.113541	4.76714e+06	572.914	3231.72	196.749																		61541
72978.8	1.74261e+06	18634.4	1025.24	0.102023																		58998.4
18086.6	0	1.03335	9.1955	279.626																		54265.6
1740.29	4161.87	0	1053.86	0.102023																		50939.5
48.4328	44081.3	39.639	3736.69	438.861																		45128.4
0	641.89	18.0121	948.709	1440.95																		68673.4
0	16064.9	10.4288	92.8242	13.1366																		44591.1
29619.9	0	0.00017785	104.939	13.1366																		54061.8
23358.8	2462.55	5377.07	820.684	17.9267																		45557.4
986481	8.7023e+06	268.045	4.13736	1278.12																		48993.6
0	0	464.619	183.322	0.102023																		59531.2
79296.5	688.243	233.226	8197.12	342.02																		66405.4
115375	3.24806	0.181841	1257.85	321.222																		60887.3
0	10628.6	1093.47	800.584	2026.03																		62728.8
44284.3	0	0	489.727	155.763																		56608.2
532.571	0	0	2417.09	487.059																		43317.9
0	0	0	2292.72	514.516																		61849.8
119552	0	15582.2	632.749	976.388																		63769.1
0	5.19517e+06	17.5262	1981.56	711.437																		52408.9
1.29355e+06	7.97075e+06	0.845774	2466.88	0.102023																		56481
14003.2	197405	0	623.959	459.539																		51429.9
2.20085e+06	34794.6	393.024	921.721	390.499																		41535.9
27.5452	140517	16182.7	528.28	1086.68																		35772.3
30081.6	1.08636e+06	5223.17	348.291	1.83688																		46440.2
61157	748.259	2374.13	136.484	603.276																		53039.8
0	0	26.7431	467.576	89.1885																		52978.4
1.51861e+06	2.05966e+06	0	134.085	0.102023																		41775.1
0	2.24532e+06	238.425	473.492	877.942																		35760.2
0	684180	3.61736	662.301	376.658																		32941.7
0	1.36327e+07	0	9012.55	51.4822																		37978.2
263.476	152.301	0	817.863	128.782																		47908.3
512124	0	16.9653	866.734	0.102023																		52508.2
30684.5	0	0.224225	36074.1	348.95																		33098.6
4.70105e+06	222764	0	3437.47	2830.53																		47979.8
1.4331e+06	37.1547	2823.08	37.6799	1698.37																		37194.8
0	1.4968e+06	0	670.82	23.0261																		38712.9
1110.66	22970.1	0.0128334	2418.09	576.046																		40636.1
188.012	176665	0	466.184	1125.29																		21368.8
0	0	176.337	2990.77	555.576																		32610.7
0	1125.29	0	686.524	176.195																		33283.4
0	353571	0.162472	11483.6	1.83688																		34319.3
39076.8	4413.1	1167.4	0	258.847																		28908.1
76267.3	0	24771.7	4092.89	23.0261																		32335.5
1260.59	2.86497e+06	963.457	354.172	811.707																		40944.9
0	760.539	0	1184.22	2292.71																		40630.4
1010.65	190087	64.213	825.339	155.763																		41429.6
301.981	2.77851e+06	0	879.779	369.734																		34978.1
282224	0	0	452.42	452.65																		35864.6
901.492	434659	0	47.6095	480.185																		46364.3
8570.71	11638.7	14.4843	698.218	0.102023																		42606.6
0	2.67073e+06	2753.4	319.066	514.516																		45330.9
0	0	15.9407	0.0228036	864.734																		46007.4
501337	5.53611e+06	1829.83	2693.48	0.102023																		47404
12677	940884	0	4678.57	1.83688																		38618.6
356999	449134	18.3385	724.151	0.102023																		44582.3
1229.97	1.66898e+06	12218.5	5500.59	6435.19																		54223.8
92154.8	0	0	3968.2	811.707																		35003.4
17845.2	423.438	428.075	2481.25	17.9267																		36313.9
18409.9	196943	5.79683	634.577	1067.31																		40980.9
5691.59	0	1.4577e-12	32.9059	8.74592																		38459.2
0	0	381.028	3257.62	1558.23																		40423.4
532.571	507765	29.7681	12471.5	589.67																		46531.3
1053.02	0	0	2995.06	1601.09																		49122.7
792212	1.10975e+06	304.186	1675.96	348.95																		56875.3
3056.89	6547.69	116.965	837.258	314.288																		47038.9
0	480721	238.262	75.984	425.058																		53179.7
914394	23013.2	6013.47	15.0833	535.066																		55391.3
0	1.12248e+06	1717.95	13777.9	314.288																		54444.7
0	175.682	0	860.106	23.0261																		58641.5
5091.12	564.363	0	11.5042	798.401																		49481.5
75584.7	184769	8851.41	2525.46	397.417																		46762.9
0	2585.66	0	491.54	989.434																		43381.2
79985.3	2032	0	27.8955	528.22																		44083
0	21814.7	0.0174132	22276	418.152																		25833.9
8284.16	0	0	1057.8	28.3726																		46445.3
0	225178	62.5303	1772.71	142.229																		55687.5
722840	0	169.761	16.1468	1662																		44898.7
54.7105	0	976.365	578.444	411.243																		58826.9
23.3509	1184.6	7551	975.897	355.88																		56827.2
23013.2	0	17804.4	7964.74	0.102023																		30559.1
395.738	559952	0	319.338	369.734																		49125.9
114334	0	0	679.129	404.331																		47138.8
0	0	288.289	3014.72	0.102023																		51006
555506	4.06824e+06	0	0	2469.01																		58966.7
0	0	5797.59	1569.79	0.102023																		63289.5
7383.44	2627.2	1866.56	2559.51	1409.85																		54223.2
0	1338.61	0	1405.43	1397.38																		62055.5
0	169.673	0	0	2907.05																		52064.6
6057.4	0	4.92367	2166.81	17.9267																		54228.2
14416.2	0	1.10837	1078.11	452.65																		44641.8
39.8174	10321.1	1785.26	534.996	884.538																		22811.6
0	0	1370.54	419.973	328.155																		37418.8
0	0	0	675.96	0.102023																		48112.7
0	0	908.261	3462.77	897.717																		35726.1
196084	27520.1	2589.5	563.856	314.288																		35055.3
153162	301779	364.888	843.111	108.821																		65450.5
9915.62	681224	2840.44	193.424	744.983																		66827.5
99456.7	0	17.045	1644.62	445.757																		66418.1
425449	547550	1675.67	0.766964	1722.55																		56734.2
0	810.543	0	6282.82	1422.3																		55421.7
130.642	0	0	1263.87	0.102023																		51935.6
23056.4	47149.1	0	415.823	555.576																		43402.7
447997	1.20698e+07	0	2.13349	431.961																		54603.5
564.363	0	0	1602.33	677.769																		36893
92.5524	1.2239e+06	220.003	1391.86	1359.88																		37971.3
0	4.8428e+07	0	2249.01	0.102023																		32287.4
653.344	8095.01	3650.19	1215.18	1.83688																		47366
10321.1	0	51590.9	0	411.243																		43092
0	10939	849.077	334.71	0.102023																		62023.2
3.24806	401418	52383.2	7604.33	4.89639																		41363.2
7782.89	3464.81	0	7551.45	293.489																		26550.3
11147.5	1.28725e+06	32.8944	963.29	493.929																		46724.3
0.0635008	509694	94.3733	13.675	765.051																		35573.6
0	0	0	0	0.102023																		40795.5
1.46792e+06	697303	0	13.3113	224.287																		43116.7
0	0	151.841	8420.4	548.744																		59426.8
92.5524	594410	295.205	182.616	307.355																		28934.7
2341.85	364424	0	0	466.425																		62878.1
0	0	0	3721.4	1157.34																		52608.2
23662.4	1.03262e+06	47.8562	0	70.0112																		52260.2
301986	522.16	1.73441	1105.37	189.886																		44704.4
0	6.31356e+06	0	1099.89	39.6392																		51531.8
16652.3	2050.85	0	346.514	8.74592																		63323
1975.88	1.69665e+06	0	706.11	122.098																		44773.4
90330.3	0	17.1249	4337.22	258.847																		48483.6
68155.6	2.33735e+07	0	691.455	818.352																		46002.9
1.17473e+06	0	0	3662.49	507.658																		47025.6
152.301	4087.54	63.4903	1322.87	314.288																		59212.3
0	0	0	465.419	369.734																		54588.9
2817.41	0	9452.94	2120.16	102.235																		53554.9
892735	2422.04	1.03335	1398.19	0.102023																		50144.1
187787	400007	1930.15	1530.01	1698.37																		59141.4
298880	191864	3.31778	1840.5	596.475																		58536.4
1652.99	6931.46	0	113.928	383.58																		56254.5
4721.67	486495	0	1701.01	8.74592																		49622.6
1169.64	0	107.239	887.816	362.808																		44488
28839.3	0	0	2221.17	487.059																		35566
4489.51	0	1119.93	1414.89	1144.53																		82590.3
0	47458.4	1485.01	2224.74	314.288																		67759
0	7.55815e+06	258.433	225.871	589.67																		44427.2
940234	73035.2	0.181841	459.508	1.83688																		40276
130032	0	5279.48	1952.86	0.102023																		54204.2
0	1.19089e+06	501.37	1917.58	824.993																		50182.7
0	1902.09	63570.5	932.222	452.65																		55322.4
0	586.046	0.111519	345.626	4.89639																		56861.4
888.232	0	0	410.501	418.152																		44516.5
6228.93	0	0	749.247	1138.12																		50397.8
748.259	732076	0	48.0661	751.677																		61299.9
1.42797e+06	0	805.258	59.4577	1.83688																		60112.1
492415	0	10194.7	52.5291	487.059																		68145
46943.1	0	308.948	0.672112	466.425																		66990.2
37.1547	0	7331.65	3.72985	4.89639																		46919.2
24799	11182.3	176.03	4.01588	8.74592																		61053.8
0	9022.72	2.13008	0	383.58																		73000
442.387	335422	0.323611	0.132709	335.088																		67379.3
3.43354e+06	76.1176	1165.02	0	348.95																		47336.9
190614	0	0	40214.5	362.808																		45822
188.012	0	0	316.759	383.58																		53789.7
4643.8	0	0	30738.3	4.89639																		53341.7
0	676.511	0	7180.29	704.713																		45489.7
2422.04	118382	0	18033.8	0.102023																		67698.3
1.11931e+06	2.68563e+06	0	28678.6	17.9267																		53421.4
504765	248.812	0.618222	3332.08	1093.12																		65313.8
3891.85	0	890.568	124890	904.3																		54106.1
191140	0	0	1004.97	1106																		59728.6
263.476	1229.97	0	2425.36	0.102023																		56777.2
830776	200.781	0	8731.97	514.516																		43338.2
0	0	473.137	40307.5	1.83688																		62601
0	1053.02	0	8382.72	1265.48																		63068
25195.7	0	0	7197.76	596.475																		69222.1
80905.6	1.54978e+06	1243.99	13854.3	664.268																		55374.9
34.5964	188904	0	9890.31	0.102023																		59603.3
5171.57	0	0.202435	28679.5	8.74592																		50333.3
36386.3	375159	0	148935	196.749																		39787.5
33838.5	1.0775e+06	0	3364.87	805.056																		47006.6
11851.3	0	242.828	18594.3	452.65																		46043.4
164276	0	0	25751	438.861																		46009.3
36531.9	0	0	10054.2	0.102023																		35461.5
3.20595e+06	0	711.622	13661.2	0.102023																		61524.6
3123.53	0	0.00227684	8134.52	0.102023																		61704.3
1601.49	13965.8	0	5659.51	17.9267																		57043
0	135354	0	8592.31	473.307																		56879.1
210473	0	0	3268.89	314.288																		51808.4
3843.47	0	4123.44	19106.8	480.185																		47097.7
0	0	935.924	18018.4	541.907																		62396.6
198926	841464	0	8397.75	969.859																		37546
2243.12	2223.58	21.1931	1774.83	183.035																		40134.2
82405.2	7.30265e+06	517.125	2.38502	1.83688																		22599
1829.45	0	0	16552.2	0.102023																		46196.6
6431.15	54320.7	0	4020.09	480.185																		39663.4
12931.7	33505.4	0	10418.6	293.489																		52563.9
0	127477	10.031	6604.92	0.102023																		36918.9
3213.2	274752	0	10219	4201.67																		27133.1
22070.1	3.73877e+06	0.00118606	8918.44	541.907																		31319.2
140202	2.00823e+06	66.8816	49191.4	342.02																		54359.9
5887.55	1.39546e+06	0.00614289	7901.45	17.9267																		52582.9
227.587	0	252.17	52087.4	2043.62																		55666.6
0	0.00111429	0	7899.26	314.288																		58270.6
24228.9	0	1148.4	14399.9	2753.55																		28586.7
31337.1	0	0	11247	528.22																		82771.9
6228.93	12604.5	0.00167132	35.4862	0.102023																		74945.9
325125	25549.8	61.8129	8185.37	155.763																		72295.7
109155	2.73171e+06	0	13382.1	1.83688																		56130.5
15329.9	0	0	2144.27	1290.75																		54514.3
191996	54.7105	504.114	14041.2	411.243																		74097.3
0	0	638.565	10242.8	0.102023																		34540.8
0	0	0	357.663	904.3																		55879.9
0	0	1036.38	13087.4	307.355																		69667.6
0	0	0	10243.2	1021.96																		78566.8
0	0	58.966	10335.1	1698.37																		50371.2
17007.7	0	0	18456.9	390.499																		74490.9
622525	2.28722e+06	11456.4	7096.91	466.425																		48029.8
2860.4	15291.5	0	11290.7	362.808																		53880.8
71401.4	294605	1414.92	4.26016	135.494																		43521
24667.2	1.26333e+06	0.259216	87530	1465.75																		51652.1
1500.58	0	1247.17	9.6177	355.88																		43654.6
66377.8	0	1503.26	12726.2	369.734																		57050.6
81366.5	35757.3	991.441	23419.9	0.102023																		78421.3
0	122638	0	34.9663	0.102023																		48591.1
0	0	451.25	7927.66	76.3429																		66530.7
74562.9	52573	925.007	9846.09	1.83688																		66556.7
1.17595e+06	72414.6	9244.62	10411.8	23.0261																		92594.4
186080	435722	3979.84	85956.6	438.861																		95669.2
1.87087e+06	3628.66	2201.2	28427.2	664.268																		74210.6
88044.1	0	1758.45	8056.86	23.0261																		101034
56027	373895	7215.71	25899.5	4.89639																		66663.6
101732	4852.46	0	8152.99	3644.04																		68515.2
0	107276	0	9080.8	411.243																		64016.6
248042	1.79066e+06	965.216	10303.8	411.243																		65487.2
0	8.73089e+06	541.239	16316.3	0.102023																		33465.7
0	124186	40.482	371.513	28.3726																		75270.5
0	0	182.809	7012.19	128.782																		82459.9
19102.4	129908	0	12314.4	1496.67																		93642.3
26127.9	0	259.921	12082.3	493.929																		90624.4
4.58214	3101.25	20.5088	23042	425.058																		78277
7536.24	6931.46	12.6457	57928.4	425.058																		97910.6
360.225	1.01287e+06	134.366	10764.7	13.1366																		96773.5
3.08873e+06	202103	0	13718.3	452.65																		89535.4
1811.47	1402.47	0	17760.7	445.757																		94363.7
126420	19143.3	0	9761.5	17.9267																		100835
0	2.17956e+06	0	5679.27	2298.44																		88101.4
2.89588e+06	0	546.226	10321.5	0.102023																		93537.9
0	0	1725.2	7511.81	1.83688																		92876
248.812	0	0	20295.3	3613.01																		39816.6
0	106.018	0	15317.2	383.58																		75902.7
0	9.38188e+07	9.25326	10232.8	4.89639																		98752.3
5225.48	345256	0	39534.6	122.098																		103861
901.492	0	0	33783.2	369.734																		76505.8
192128	0	921.5	123212	321.222																		80550.7
488278	3418.51	0	8768.75	541.907																		73815.7
0	0	0	20562.2	514.516																		54270.6
0	51467.4	2433.39	58.4494	569.227																		49720.1
12640.7	0	39.9544	31896.3	307.355																		43467.9
3168.26	1.88523e+06	136.252	20907.1	1.83688																		47871
2925.35	5011.08	466.43	29826.4	1.83688																		29305.5
323041	0	53.043	9371.6	4.89639																		28877.1
0	1.53367e+06	0	3129.78	989.434																		42507.3
0	0	14.9388	94.2155	785.076																		43729.9
2302.14	1.96904e+06	0	9747.12	473.307																		38559.2
0	0	0	8179.71	397.417																		72539.9
790046	728757	0	36122.9	1086.68																		84639.3
0	7690.09	1278.81	28258.8	824.993																		70382
0	0	9.31717	9726.47	0.102023																		74803.5
2.8415e+06	0	41921.9	11534.6	0.102023																		61429
312845	0	420.745	36141	0.102023																		54545.9
47664.9	739149	0	20231.6	63.7505																		56055.8
470892	0	32.1037	234.76	0.102023																		50721.8
0	694347	0	20125.4	122.098																		63883.1
9.2827	0	114.165	564.136	1.83688																		60928.5
25682.9	8731.27	2.83059	12972	555.576																		35798.8
0	0	0	12623.1	224.287																		60714.6
6606.26	378813	0	6986.61	630.431																		73659.4
99815.3	7969.65	0.00167132	21116.5	8.74592																		69192.4
0	0	307.076	1390.68	307.355																		67207.9
0	394578	234.849	10588.8	57.5704																		57440.4
0	488991	3.88293	24063	507.658																		64639.9
729190	0	0	95837.8	383.58																		45071.4
4984.54	0	0	10773.7	1067.31																		79497.1
16416.7	5.47861e+06	0.365895	36764.1	956.785																		90453
5415.7	156748	0	40.2456	39.6392																		84010.9
799217	133911	0	198.985	473.307																		75596.4
0	6.1506e+06	0	9405.33	321.222																		71407.8
1169.64	204225	3305.83	28385	805.056																		95460.4
118198	0	0	28281.7	1.83688																		79486.3
51362.4	172565	4214.26	23431.5	0.102023																		102407
0	337652	0	10399.5	231.189																		139993
37505.8	35612.4	0	12546.1	0.102023																		94964.9
0	0	0	167.062	251.927																		118852
801744	0	0	12031.5	4.89639																		51455.9
58607.2	260205	0	10420	8.74592																		76149.5
544899	1.66665e+06	8300.67	81193.3	425.058																		104114
1500.58	659964	0	14220.2	4.89639																		104789
135.894	0	26459.6	9309.74	3288.43																		42948.4
2243.12	183066	183539	26538.5	8.74592																		93853.7
1.24671e+06	220.734	0	12302.9	362.808																		55172.4
809110	380078	0	7185.72	2131.14																		94164.4
21687.4	0.113541	0	21656.2	122.098																		75940.7
1.52216e+06	3303.85	613.406	19856.3	0.102023																		81393
0	0	25.3617	11453.5	838.259																		60154.5
17524.7	327767	0	15588.2	610.072																		81084.2
286.275	0	0	0	582.861																		118690
1811.47	36531.9	1457.16	569.044	425.058																		119093
120723	951564	390.02	0	1391.14																		88739.9
25.3977	109823	129.605	1749.24	13.1366																		113955
15831.7	0	28.6216	0	507.658																		100589
61.4114	80387.7	1214.2	415.063	493.929																		97954.9
2.2061e+06	0	0	189.233	452.65																		42697.1
0	13.1293	8.01126	0	245.01																		73368.9
1975.88	310629	9.89971	948.709	473.307																		84376.7
468757	157.978	0	0	1060.85																		102785
6373.13	486282	0	0	425.058																		86356.8
10628.6	4286.81	0	8065.43	500.796																		56165.3
11674.1	567197	0	7696.76	369.734																		47118.6
1.53061e+06	22840.9	0	1407.44	397.417																		71658.4
971261	0	100.824	587.918	0.102023																		52938.6
2243.12	418726	796.019	0	487.059																		69140.5
0	0	0	0.343355	1637.68																		90375.1
0	1.38383e+06	0	1291.74	844.885																		83859.7
181757	175232	0	0	548.744																		90431.4
61157	21729.8	0	19.9057	196.749																		58228.9
0	0	2.16473	1259.25	718.156																		66639.6
0	0	0	14966	390.499																		52438.6
1.95152e+06	1.78342e+06	0	0.235968	818.352																		82144.8
0	0	0	1480.18	0.102023																		89650.5
511.845	3.59722e+06	289.3	30.0107	0.102023																		70558.6
24535.4	5037.71	258.599	0	411.243																		66989.5
0	360.225	0	630.006	1704.42																		56950.6
0	0	0	2895.11	1150.94																		59466
41261.4	0	990.854	1584.17	684.512																		92891.2
0	0	3.61736	15046.2	0.102023																		72569
0	843269	0	5617.75	0.102023																		67658.4
40215.2	0	508.141	7506.65	664.268																		58879.4
5470.46	142413	0	516.394	231.189																		62168.1
8095.01	1010.65	0	714.495	23.0261																		79112.3
70222.8	902626	0	2065.23	0.102023																		66716.8
471.574	14909.1	9304.71	0	1041.43																		66071.3
7597.67	2.47476e+06	466.43	493.353	0.102023																		53861.8
0	3.4296e+06	4.62961	1133.38	321.222																		57888.4
139192	1793.56	654.391	2599	63.7505																		74480.1
360570	314646	0.0968961	0	4.89639																		51135.7
0	0	0	51.0318	445.757																		55281.2
8347.57	237221	0	4656.56	1086.68																		65081
11427.4	1.9358e+06	0	0	3524.75																		64853.8
7261.97	0	0	2.28696	70.0112																		46074.4
6344.19	358049	1054.27	1598.19	0.102023																		37041.7
97428.6	0	13.1514	0	1290.75																		48105.8
0.812937	71682.6	941.387	414.51	418.152																		34467.4
511.845	0	411.652	2674.48	1.83688																		37478.3
31993.2	0	0	244.016	0.102023																		29432.7
0	0	0	3174.66	33.9215																		51590.7
0	0	0	0	0.102023																		24585.4
0	0	10524.1	0	169.369																		34494.6
22112.7	95882.6	1817.93	928.557	1484.32																		32734.1
0	0	0	1182.05	397.417																		48091.9
11815.8	0	0	0	0.102023																		47628.6
127975	688.243	2997.85	925.316	0.102023																		42763.6
797.902	75641.6	5095.48	0	711.437																		51296.4
0	383313	0	0	1539.8																		45290.4
2.67005e+06	313953	80.7717	0	1967.2																		70741.5
3.87866	66987.8	3482.48	1122.78	142.229																		48688
0	95704.6	14.7868	1610.27	39.6392																		37635.9
10185.4	0	0	13635.2	183.035																		35429.9
522.16	0	0	0	1021.96																		56943
7.66384e+06	1.14147e+07	0	0	135.494																		54789.5
2732.23	9648.24	0.202435	27.8065	13.1366																		42333.3
386.719	0	4.34313	202.811	2177.54																		51495.1
222697	42665.9	998.3	8547.97	844.885																		49646.7
1467.57	0	0	0	217.391																		40185.5
0	1.79024e+06	449.808	0	718.156																		68932.9
7690.09	0	0	206.776	272.698																		59793.2
248.812	0	753.802	0	541.907																		44150.1
0	9.22428e+06	0	0.0173878	307.355																		21722.6
0	0	477.313	7.69151	1.83688																		50702.2
0	261840	7.95098	1332.5	0.102023																		41487.2
301.981	0	0	2727.87	844.885																		57918.2
0	2.1933	9.70407	958.289	251.927																		56372.2
0	0	11184.9	0	13.1366																		28752.5
256.097	79468.6	0	0	0.102023																		63374.9
20466.9	206682	0	5550.08	877.942																		36362.7
8315.85	228333	0	749.318	637.208																		38261.7
532.571	294674	452.151	1074.25	0.102023																		45978.9
12279.9	0	38.8011	4234.09	0.102023																		40962.6
182673	345675	3.66107	80.6996	0.102023																		55266.7
22540.3	827309	74.4298	924.681	480.185																		52893.6
0	0	7.01113	0	1.83688																		81902.4
0	0	132.63	2487.31	500.796																		74639.6
0	0	73.6781	0	390.499																		78444.7
110796	0	390.55	276.817	521.37																		83101.6
45660.4	1.24838e+07	0	0	0.102023																		85324
2711.09	0	897.175	0	1.83688																		66292.8
395.738	0	0	7078.82	362.808																		64839.9
0.0136686	32.142	0	0	13.1366																		60817.1
25816.2	0	4749.54	18638	548.744																		59582.5
0	0	0	0	785.076																		65313.8
0	0	0.0900217	0	300.421																		52309.5
432674	0	0	520.867	1740.64																		39875.4
242828	6694.39	0	7.44962	711.437																		47197.1
1920.44	331523	0.0452423	0.00058275	904.3																		48529.8
63454.4	0	0	10816.5	576.046																		52021.6
10560.1	1.03027e+07	203.605	0	355.88																		44217.8
286758	644334	0	1.6967e-11	0.102023																		39884.9
0	1.25115e+06	0	38.1127	411.243																		80973.4
0	81251.2	2.37784	3948.22	0.102023																		68411.5
468258	0	0	791.839	771.731																		70044.1
0	0	736.214	0	864.734																		67083.8
0	0	1919.45	1029.88	28.3726																		55943.8
471.574	0	204.87	730.565	1.83688																		60032.4
1184.6	0	3517.61	0	930.581																		63451.5
129970	0	859.531	347.539	1008.97																		74787
4721.67	0	172.966	770.471	17.9267																		69167
12065	0	0	0.00135934	535.066																		60875.3
141.255	709998	0	0	0.102023																		46199.1
1.04992e+06	192391	194.325	1100.24	1297.05																		40219.7
0	164340	0	33.185	128.782																		79354.7
1038.81	419150	0.0547707	1347.35	751.677																		55147.7
81424.2	1.8462e+06	0	0	390.499																		82095.4
0	94400.2	0	1261.07	982.913																		40579.7
3168.22	4.4293e+06	3.40225	10.1457	1716.51																		32348.7
104980	967077	0	20.1913	224.287																		45254.3
0	0	0	0	473.307																		62399.1
25461.2	1.86295e+06	0	16564.9	555.576																		53878.3
13593.7	42.5807	0	581.742	4.89639																		63995.1
0	0	7017.44	344.875	1.83688																		64670.9
0	0	1254.13	0	589.67																		63275.6
263.476	8347.57	0	0	258.847																		58728.2
14.5945	550130	3210.44	0.0228036	4.89639																		45809.3
0	9.38476e+06	0.00389856	0	1.83688																		78962.3
532.571	6812.55	3416.8	476.068	1594.97																		49071.4
2223.58	163.771	93.5743	1.38536	459.539																		58542.8
135.894	0	0	2540.6	438.861																		47872.3
8063.6	39620.3	6.11879	691.526	1.83688																		36366.5
597.03	2422.04	674.989	3581.33	2401.08																		41358.1
0	0	0	2332.87	643.98																		48345.6
23879.9	286.275	319.365	3.82434	6040.09																		54461.7
2968.94	374036	0	0	704.713																		61411.3
4413.1	1.18716e+06	0.426558	2192.9	76.3429																		56885.4
0	207.326	0	4904.53	521.37																		79898.9
12532.2	228804	0	0	548.744																		80179.2
0	1.93266e+06	0	1571.03	411.243																		64685.5
4.90878e+06	0	21.3653	8.97069	452.65																		57087.9
586580	6.21732	534.046	3440.15	438.861																		57951.1
78780.5	30638	0	1447.76	480.185																		57544.8
0	8828.05	323812	2820.2	1106																		42273.1
0	4.97976e+06	0	727.746	765.051																		43930.5
0	87810.3	0	194.78	0.102023																		25796.6
77922	1010.65	0	618.124	0.102023																		49170.2
69718.8	16377.5	153.927	1192.91	0.102023																		39378
2796.04	14681	0	3521.45	0.102023																		49945.4
213.977	35998.9	0	289.787	13.1366																		59208.5
72.2787	1.76317	0	36.2932	8.74592																		37900.4
427927	153610	881.441	0.0781823	189.886																		41248
26038.8	2.16468e+06	0	598.451	217.391																		26119.3
2.65242e+06	11182.3	0	4.73873	1.83688																		34211.1
3891.85	270.971	0	1840.09	376.658
0	1.26512e+06	2721.27	677.932	397.417
2753.44	641526	0	0	362.808
0	1.32117e+06	2.37784	8626.44	272.698
5037.71	0	14923	4121.96	0.102023
53154.2	0	2.63768	869.555	0.102023
0	0	11740.3	12600.2	2026.03
101252	0	0	1879.17	23.0261
463135	44996.7	0	199.115	51.4822
131282	738571	0	2852.64	811.707
0	1.41878e+06	4.67811	534.787	1.83688
1140	4747.69	0	0	8.74592
20092.2	0	277.215	1531.88	500.796
597.03	0	0	1437.13	1.83688
2302.14	1.37969e+06	298.758	0	0.102023
0	1.73867e+06	0.247248	1209.44	459.539
99158	0	0.111519	746.709	0.102023
59526.9	0	291.997	0	535.066
0	0	31643.5	3466.98	500.796
481.5	0	0	1183.31	1.83688
46326.4	386197	0	0	0.102023
1533.91	0	0	458.952	1471.95
0	402053	0	0.0128216	0.102023
543.078	605048	34.2924	468.967	480.185
0	0	4.11031	594.518	4.89639
608.091	0	1905.72	1046.13	135.494
0	2.50057e+06	7537.34	0.0228036	376.658
48.4328	634759	762.036	168.394	0.102023
794017	0	0	373.436	466.425
432.871	87518.1	0	365.475	17.9267
234.556	0	0.0108632	0.460522	397.417
101312	0	1759.06	1238.13	1.83688
13335.1	3.24305e+06	0	924.329	838.259
0	0	7.29982	1821.48	0.102023
107821	0	0	7947.22	963.324
0	1.71929e+06	0	0	521.37
0.00467682	0	0	0.00058275	425.058
1775.72	0	0	384.229	466.425
0	0	12353	3735.17	397.417
88.279	3372.49	0	451.864	897.717
0	1.70997e+07	0	0	1422.3
2050.85	0	39.3241	1701.7	1189.28
0	0	0	0	0.102023
1.02563e+06	1.78982e+06	0	171.252	418.152
493058	0	4519.76	1636.62	224.287
301779	2.1933	11.1729	446.17	528.22
0	598794	1172.75	0	8.74592
320958	5091.12	862.824	3067.74	431.961
1.35312e+06	315617	0	958.501	884.538
76.1176	60232.1	0	0.718818	13.1366
52098.6	0	213.606	0	671.021
20383.4	7.32649e+06	0	796.635	438.861
0	22798	30020.9	0	383.58
19102.4	2.42565e+06	1385.73	2030.86	904.3
969.076	27474.9	0.0174132	6727.62	824.993
4.0529e-06	839442	0	1044.58	582.861
0	3819.37	70.8147	1669.7	473.307
0	773294	4.8662e-11	0	4.89639
4905.12	700.067	0	7.4196	473.307
101912	20801.6	0	2170.12	569.227
0	462637	0	266.307	390.499
88980.7	184638	1.0089	0	858.122
704155	0	16.7269	0	514.516
3.94472e+06	0	0.153231	0.460522	0.102023
63399.5	1.38326e+06	0	1017.99	0.102023
1811.47	5171.57	15.7074	252.577	418.152
720242	646710	19.9164	7614.12	76.3429
91742.2	6576.95	0	0.00172184	480.185
394437	568704	0	0	500.796
34.5964	3.83697e+06	0	619.249	0.102023
0	2.98614e+06	0	0.0060716	8.74592
100593	0	1127.63	0.00079388	1453.36
261977	1.09982e+06	0	0	910.877
0	0	416.819	602.033	4071.7
69551	2.93177e+06	0	1397.98	0.102023
0	33505.4	2640.44	5421.19	466.425
0	6.21732	1296.33	4.63642	4.89639
0	0	6472.65	1740.8	466.425
81366.5	8.5547e+06	0.213187	1803.68	1.83688
3.82792e+06	0	60.1476	926.936	314.288
5117.9	4.36113e+06	21.0213	0	4.89639
0	69551	35.3022	642.385	871.34
20927.5	52204	0	0.441424	45.4996
208610	91094.6	235.823	1048.52	0.102023
44081.3	0	0	0	521.37
0	0	0	1946.93	904.3
160474	4.58214	0	0	1073.77
309.995	0	0	0	1315.95
2442.26	0	0	557.056	397.417
10083.9	873528	76.192	2385.11	514.516
1.13399e+07	0	2.56224	2041.23	258.847
44792.8	81366.5	229.826	915.942	8.74592
134036	0	2342.37	4240.9	0.102023
0	0	0.0900217	3085.65	2819.56
933378	517914	0	921.369	4.89639
125364	324291	0	2405.54	664.268
1338.61	621014	3.02947	0	411.243
6991.13	28428.2	208.515	68.8506	824.993
0	0	0	750.657	1.83688
287858	411020	7.89086	369.042	0.102023
0	5333.86	49.7552	289.315	555.576
2.73597e+06	0	0	1132.26	3330.73
194.343	712378	0	0	1359.88
207.326	0	9372.5	280.642	1214.75
5225.48	1670.3	11.8658	816.805	13.1366
1.2462e+06	465768	302.149	0.0669416	1409.85
59798	0	922.863	0.215561	12094.9
1902.09	0	0	364.721	425.058
21222.2	0	42155.6	536.466	541.907
3.81382e+06	0	2.37784	430.843	1080.23
4878.74	0	0	473.84	963.324
0	3281.12	0	5761.2	2999.37
0	307308	0	2531.97	1.83688
0	2.51531e+06	9749.57	0	89.1885
5.44826e+06	0	0	2129.76	610.072
0	155466	2032.98	1974.76	404.331
0	0	0	1883.95	418.152
11147.5	163953	6918.56	6.82727	0.102023
0	0	3241.44	456.797	13.1366
9882.06	0	14.5597	1862.3	473.307
156684	0	0	0	2950.58
68713.1	6.88949e+06	0	646.536	217.391
0	146534	0	20.1504	82.7377
13298.2	2.30801e+06	1.18595	1.3524e-07	0.102023
203098	137491	5157.59	518.421	33.9215
234.556	0	8.01126	0	102.235
2711.09	0	0	1076.15	0.102023
50785.6	1.71795e+06	0	543.327	1.83688
27.5452	0	1653.13	1447.27	431.961
79813	0	0	9452.17	0.102023
838431	0	0	0.108132	596.475
0	5306.68	1971.15	0	0.102023
5.27146e+06	11709.4	0	0	0.102023
2.647e+06	1.0937e+06	286.607	3276.55	493.929
0	135856	0	1409.53	0.102023
3.5969e+06	711.982	677.64	552.292	342.02
0	4489.51	0	226.2	811.707
0	3441.63	10451	10.179	23.0261
0	361341	0	488.262	623.649
14340.9	0	0	3292.05	818.352
0	2.61292e+06	19.8322	51.4955	51.4822
72.2787	65824.1	0	413.956	1.83688
0	460077	0.0329267	0.0102286	418.152
23315.5	587729	0	0.0634041	0.102023
52573	0	5.69114	2390.18	1150.94
1386.39	0	0	0	4.89639
6228.93	0	980.867	444.157	0.102023
407206	447713	0	2209.13	300.421
1.13963e+07	368421	0	583.216	487.059
0	110674	0	540.316	342.02
157069	244858	0	2.60647	342.02
3168.26	72.2787	1091.9	2.19055	0.102023
0	0	6.61483	4111.19	452.65
16652.3	309.995	12.2889	1322.25	0.102023
7844.99	1.06346e+07	0	4845.67	1378.65
109640	0	0	539.826	8.74592
9982.86	36289.4	0	152.135	196.749
5225.48	0	0	5281.12	487.059
12315.9	0	0	1707.13	0.102023
7.71634e+06	366457	4185.39	1268.13	1315.95
0	0	0	1358.78	500.796
13298.2	790696	2781.27	685.045	8.74592
1.62105e+06	228266	581.098	733.878	210.502
16338.3	519130	283.247	1971.7	1.83688
586.046	0	2.83059	730.777	459.539
414.105	966861	0	880.061	108.821
21.4039	8315.85	0	1463.87	404.331
92.5524	71682.6	2835.4	268.78	4374.97
170747	4.37475e+06	0	598.451	245.01
2.30485e+06	1.93292e+07	2896.56	1592.39	8.74592
5525.46	0	4643.15	0	521.37
0	0	0	1740.94	0.102023
0	29666	0	658.5	1157.34
0	432.871	0	0	418.152
301.981	546188	12.218	0	0.102023
9185.99	0	6907.26	8762.11	1.83688
1.01799e+06	368982	0	0	0.102023
13004.8	58.01	1367.55	5.07666	4.89639
227.587	0	0	12735.6	425.058
5719.45	2.23248e+06	7561.8	0	369.734
3.63909e+06	1067.31	0	33.185	33.9215
0	69047.9	4127.23	1682.02	4.89639
708122	213.977	0	9010.85	0.102023
22540.3	0	0	535.486	0.102023
29527.8	17405	56.8556	3.29345	0.102023
1.5758e+06	197075	0	1083.52	63.7505
0	0	400.283	383.266	1214.75
1517.21	0	5.69114	2226.42	697.984
8032.24	0	0	6608.17	884.538
4.76358e+06	0	0	20.6836	2759.06
1.55361e+06	0	0	0	596.475
29712.2	1.5624e+06	1731.45	548.159	335.088
67210	0	74.8066	33.2316	0.102023
228132	32087.2	1.10837	103.344	1.83688
0	508837	0	1988.08	342.02
0	553427	775.651	1245.9	4.89639
61211.5	1.02252e+07	5731.19	0.695295	1.83688
27.5452	0	0	6494.68	1347.35
473384	0	0	3873.76	355.88
0	0	0	542.486	1.83688
0	0	0	0	425.058
1.76317	408689	0	15.5365	0.102023
2.22876e+06	5803.29	0	0.196075	1.83688
22669	0	11051.4	3.2487	1002.46
25.3977	1687.67	2.02772	5542.63	39.6392
192523	121155	3467.02	482.407	1.83688
377.787	0	5.63855	507.033	17.9267
25727.3	1.95327e+06	0	1046.55	677.769
135.894	114946	0	259.367	176.195
7.71668e+06	0	156.319	7225.25	818.352
72.2787	0	113.747	367.807	4.89639
2184.69	625906	615.842	127.168	17.9267
0	0	0	590.235	33.9215
7474.97	518200	0.618222	48.3202	397.417
68099.9	224775	378.917	1669.63	342.02
2503.3	0	0	394.077	321.222
2.55756e+06	22454.6	0	24.0032	418.152
89098	0	0	4746.72	535.066
677836	0	0.00614289	2161.89	8.74592
383735	0	0	486.031	13.1366
90800.5	6.77302e+06	0	2.19055	643.98
2.11583e+06	595201	0.00909702	1172.65	0.102023
0	79353.8	0	584.409	293.489
99396.9	37.1547	52748.2	2379.09	82.7377
1.96981e+06	0	3.57387	337.846	1.83688
1338.61	0	6680.23	0	4.89639
2.4038e+06	576455	0	847.272	1144.53
0	0	0	50.1586	1978.99
9383.19	598291	12.218	1955.78	493.929
25151.5	1.05316e+06	463.533	3692.31	1.83688
4337.14	0	0	0.00058275	17.9267
5497.94	148951	0.0834362	4.48452	1.83688
2013.23	0	14.4843	910.586	1246.49
0	0	737.169	108.853	8.74592
170423	894756	592.841	2143.19	76.3429
120600	46480.4	0	5980.14	677.769
0	2.13261e+06	23093.1	1678.1	411.243
54427	0	266.55	0.28719	1252.83
6694.39	0	0	0	0.102023
26530.2	0	0.000318	431.051	4.89639
3145.86	3.44845e+06	11347.6	127.534	70.0112
0	149485897	0	3279.96	452.65
8095.01	893168	0	31798.8	70.0112
1.45803e+06	0	0	539.406	1674.14
8442.99	0	5019.73	418.866	0.102023
0	42.5807	0.0293354	0	0.102023
9185.99	287927	0	0	0.102023
0	92.5524	5326.92	0	969.859
5.2046e-10	0	47.4126	1807.65	0.102023
3534.66	0	0	854.958	321.222
3605.07	0	260.252	0	864.734
8379.34	2.16177e+06	0	432.575	0.102023
15138.2	0	0	180.246	0.102023
0	1.25359e+06	146.949	64.0654	480.185
34.5964	0	6428.9	1388.03	1378.65
2.58872e+06	0	12.4312	3798.76	2043.62
8411.14	0	0	344.397	0.102023
7171.28	0	0	943.143	23.0261
49323.8	0	0	0	0.102023
4540.74	294605	0	1242.33	0.102023
130032	1.2447e+06	4356.83	132.304	0.102023
287583	30731	578.307	4125.69	0.102023
121588	0	0	453.948	148.986
1110.66	0	5765.28	798.327	28.3726
543.078	4.58214	0	4966.04	1303.36
0	1.185e+06	0	427.795	466.425
6.08692e+06	0	366.813	0	1902.11
0	1110.66	0	3961.56	0.102023
1618.58	1.40609e+06	0	32076.1	1.83688
0	21.4039	0	2442.9	13.1366
4.29742e+06	6171.6	0	1090.55	1908.04
0	303022	0	4838.77	671.021
1.47865e+07	7907.26	6759.51	1300.33	466.425
2.48118e+06	347770	0	1680.03	2241.03
5470.46	0	0	5188.73	63.7505
10628.6	8.79351e+06	1441.74	1956.19	2412.43
3.62866e+06	0	0	0	697.984
105040	0	0	661.316	390.499
5972.29	28246	0	172.524	0.102023
232571	53471.8	0	3.87188	169.369
301.981	2.52765e+06	0	0	238.097
21433.3	0	0	55.9708	0.102023
15406.9	0	230.959	1288.6	1515.18
2.3564e+06	462353	0	471.821	51.4822
723.99	2.34816e+06	67.7369	0	17.9267
1975.88	0	0	0	969.859
48.4328	0	76.192	0	217.391
465127	1975.88	7672.61	33.2782	438.861
157.978	106.018	3.7491	3928.67	279.626
0	0	0	609.691	1208.39
25.3977	0	0	5082.23	1.83688
31524.2	455314	0	0.318685	805.056
0	717428	1.4577e-12	1449.36	956.785
126731	863057	0	0	1509.02
13261.4	512624	974.409	0.00447474	8.74592
19143.3	0	0	322.258	1.83688
6344.19	0	466.973	2286.95	328.155
7659.23	0	11.2415	0	321.222
6.21732	276533	0	4089.83	1047.91
1.50348e+06	140265	0	9.00271	39.6392
151246	3.85539e+06	394.97	762.926	1428.52
12749.6	0	0	372.475	4.89639
118321	634111	3754.94	6.79809	831.628
14378.6	0	1260.1	40.148	562.404
553.664	12065	1885.53	6617.58	1.83688
1.66312e+06	98382	105.729	345.899	369.734
9.92715e+06	10016.5	0	0.422725	1.83688
558804	0	878.142	0	0.102023
6.69595e+06	0	5253.59	51.1348	0.102023
143110	1096.12	1455.56	0.0228036	0.102023
37848.2	3.84279e+06	47028.6	4.23549	1896.17
314716	0	31526.4	0	528.22
7383.44	0	0.656935	37.0089	0.102023
3723.56	755245	0	29.8746	1.83688
1938.86	0	4.34313	2229.99	1176.51
7.82166e+06	0	1049.55	0	76.3429
37946.1	0.0317975	10616.3	115.848	831.628
8157.88	113662	82.7001	0	321.222
4.27747e+06	0	0	0.0415827	45.4996
81770.1	0	3.31778	101.46	224.287
32747.1	175.682	101.773	1.04229	169.369
62522.5	0	549.554	338.186	1.83688
60721.5	0	820.87	0	500.796
0	700.067	17064.5	99.4647	0.102023
1169.64	220955	9372.31	0	1.83688
176404	1.7375e-08	2.8699	0	452.65
5.26078e+06	0	29.4802	0.0362839	438.861
3101.25	83910	4523.92	17.9389	1.83688
52995.6	0	148.28	0	445.757
0	0	9.38126	0	711.437
4643.8	0	6078.82	304.904	335.088
7938.41	0	0.0771473	1032.98	4.89639
16770.5	0	14.6353	861.375	0.102023
0	1.08009e+06	26.7431	1769.35	3080.29
10389.2	241408	1.10837	2056.08	0.102023
12208.2	7.15538	0	437.289	657.51
0	1.60846e+06	0	11844.3	425.058
3.88342e+06	0	0	9888.29	765.051
1.31881e+06	8.53174e+06	363.14	1467.2	148.986
6.30182e+06	0	0	2954.21	4.89639
0	0	612.657	82.2831	0.102023
0	542821	0	388.428	2542.17
0	2.22372e+06	0	767.228	466.425
3819.37	0	4.92367	551.731	265.771
22326.2	2.79146e+06	0	1816.96	445.757
0	0	0	402.077	1021.96
0	71120.4	0	3.89575	0.102023
0	0	0.0128334	118.858	1359.88
5443.04	31711.6	0	353.214	0.102023
6.6915e+06	43726.4	0	103.934	411.243
10869.8	0	0	0	0.102023
2732.23	0	0	1685.6	342.02
3.87866	1635.74	19.9164	769.978	548.744
54002	228468	1970.14	1628.76	23.0261
141.255	1260.59	0	215.711	355.88
0	1618.58	0	1636.28	169.369
29.7906	9251.59	0	757.708	362.808
188.012	0	0	2791.2	265.771
6.21732	2.2897e+06	0	692.864	39.6392
0	1.07707e+06	4849.06	19638.6	418.152
107397	0	0	1262.19	677.769
111892	0	86.983	0	514.516
1.04732e+06	0	11210.7	3423.33	637.208
548123	536304	0	0	0.102023
888.232	4747.69	6.2277	1.11328	28.3726
2.99203e+06	90212.7	0.937291	809.753	376.658
579542	0	0	0	487.059
0	1920.44	0	729.085	418.152
47097.6	0	290.648	303.349	4.89639
79353.8	0	0.562338	1782.72	838.259
3034.83	1.54836e+06	0	1396.8	189.886
28200.5	0	31302.2	7546.13	528.22
24097.8	147361	0.162472	1072.35	0.102023
0	11112.6	380.148	839.373	616.863
0	0	1.1351e-08	755.382	431.961
928.274	0	0	4239.85	438.861
101972	944492	5780.85	1302.36	2547.78
46994.5	0	0.0049382	732.61	569.227
8.4076e+06	5333.86	0	575.006	521.37
0	0	2388.49	1170.62	376.658
0	0	0	975.122	535.066
17.8052	0	6567.38	1162.56	0.102023
3.15578e+06	0	524.106	353.077	466.425
32936.3	0	0	27888.7	328.155
7292.24	139508	2444.11	315.741	0.102023
395.738	228737	0	430.15	82.7377
2.69166e+06	1.00761e+06	163.086	2199.9	1138.12
309.995	5117.9	3.02947	0	0.102023
1.28403e+06	175.682	0	302.335	2136.95
13705	0	2201.2	0	39.6392
2262.74	2361.8	0	2868.75	1465.75
913961	3.87866	2566.65	204.695	342.02
620942	0	0	1230.15	8.74592
443383	0	256.947	1248.76	0.102023
8.33042e+06	3.39015e+06	1317.26	863.773	989.434
3101.25	0	0.509172	571.499	637.208
8126.4	98322.5	1126.05	5916.33	1.83688
3511.34	45660.4	1933.18	2027.2	1.83688
8252.57	1484.05	11357.2	6995.63	0.102023
110248	297431	0.758924	2601.91	4.89639
0	119614	95.7085	1664.67	1195.65
3.98004e+06	7.55947e+06	4622.37	332.257	122.098
401629	404.872	0.562338	339.482	548.744
115497	0	23946.6	468.341	383.58
1.63761e+06	116478	38.9056	1105.51	891.13
1793.56	4.58444e+06	0	629.936	0.102023
6057.4	69774.7	477.494	546.898	0.102023
0	0	0	1139.55	0.102023
3303.85	0	0	724.997	17.9267
797.902	0	0	978.08	582.861
2.71257e+06	0	6.39241	1677.75	397.417
583132	760.539	0	4467.17	176.195
72132.9	0	156.319	505.636	976.388
0	0	0	1495.29	258.847
4.58214	664.872	0.00167132	6768.91	231.189
15023.5	0	0	0	13.1366
24931	0	8746.61	910.092	0.102023
346233	28473.8	1092.09	3256.08	603.276
87050.9	0	1982.47	842.194	4.89639
836.091	7.15538	126.453	2106.58	0.102023
0	0	0	2842.62	5215.26
179600	4.45016e+06	0	4692.4	0.102023
1.33117e+07	286.275	401.347	0.0313886	1138.12
44538.4	0	760.696	0	466.425
49584.1	13.1293	0	33695.2	2558.99
191403	1096.12	0	1316.59	466.425
203761	3.00473e+06	43.3664	4778.25	930.581
8095.01	0	543.085	1506.87	1099.57
432.871	2.36248e+07	6387.24	1691.04	231.189
1883.81	0	0	461.663	0.102023
17764.9	61.4114	3727.11	1073.97	390.499
1.50092e+06	0	496.072	677.228	238.097
12749.6	4984.54	734.877	723.235	623.649
1.60299e+07	0	0	537.376	950.241
1670.3	0	5.74393	3059.62	404.331
0	12279.9	3012.17	691.103	1106
736.069	1.32296e+06	7655.2	1079.03	431.961
53895.9	491.523	118.229	1025.17	904.3
12172.3	89273.8	2108.38	979.558	744.983
5361.09	5225.48	0	0	328.155
7.0059e+06	175.682	12.7175	3.75339	418.152
0	0	2537.34	0	963.324
227.587	0	0	54497.6	383.58
1.39197	0	925.007	423.848	0.102023
5279.59	370806	0	9676.94	0.102023
84606.1	0	1364.35	32.1644	664.268
305925	0	0	1345.26	0.102023
5.46898e+06	351.596	0.380605	1561.77	0.102023
8634.78	0	0	2914.2	811.707
5.41806e+06	0	2.56224	0	425.058
88980.7	0	5443.23	10207.8	535.066
7111.09	0	0	930.46	196.749
0	0	1896.03	749.177	473.307
2732.23	135794	0	366.847	630.431
76495.2	522.16	0	2486.91	203.621
58175.5	0	3519.42	1.58064	272.698
65603	0	0	1276.1	1440.95
0	0	77.2036	0	8.74592
173410	54.7105	0	7259.09	28.3726
3.24806	0	279.223	42.6027	1625.49
38387.6	706968	84.6402	507.521	307.355
4.02187e+06	1.37398e+06	0	1916.08	383.58
49532	0	0	0	404.331
9515.39	13630.7	50.0926	1769.89	335.088
796689	0	27.6772	0	528.22
17604.7	39967.1	32.7952	4336.29	1.83688
29.7906	536733	0	0	1453.36
36823.4	0	10361.7	2439.63	1265.48
22840.9	0	492.057	3921.27	480.185
22326.2	0	382.084	458.326	445.757
58.01	0	25.3617	59.192	0.102023
142413	20466.9	0	1013.42	0.102023
3940.42	511695	222.09	148.948	0.102023
2881.98	329088	49.7552	4040.01	884.538
0	0	100.824	253.441	224.287
0	12208.2	0.284048	1562.6	300.421
12029.3	0	0	1058.86	0.102023
4137.04	0	0	488.193	272.698
0	0	1146.42	8765.38	0.102023
0	0	4760.6	3721.21	348.95
79239.1	706391	0	1126.43	1015.47
462495	0	49.5308	1423.09	704.713
16416.7	344558	22.4086	2525.39	8.74592
5171.57	0	226.919	773.221	864.734
1386.39	0	1012.03	3974.64	369.734
33173.2	1.26047e+06	0	32.1644	765.051
1214.76	1.36691e+06	0	3256.72	4.89639
4515.1	0	0	412.85	286.557
106.018	831353	0	628.6	142.229
14804699	431682	52.586	810.035	0.102023
1811.47	0	630.104	0	1961.3
2585.66	0	0.0452423	13.5291	57.5704
76666.1	140265	0	3409.9	798.401
[truncated: 5,465 more rows]

## Sheet: Supplementary Figure 9
Panel C									Panel H					Panel K					Panel L							Panel M
fluorescent levels in type 1 CPECs across time									Fluorescent levels					Fluorescent levels					correlation of CLDN5 and SC5D per time point in CPECs							correlation of SERPINE2 and IGFBP7 per time point in CPECs
	TTR	CLDN5	HTR2C	CAPS	ATF5	SC5D	SLC3A2		61 div		79 div			23 pcw		42 pcw			50 div	61 div	79 div	88 div	100 div	110 div		23 pcw	37 pcw	42 pcw	1 year	9 years	31 years
31 days	5.75469	3.61928	2.84898	3.79857	2.75989	3.50479	4.09972		CLDN5	SC5D	CLDN5	SC5D		CLDN5	SC5D	CLDN5	SC5D		0.05	0.16	-0.18	-0.1	-0.11	-0.16		0.19	0.15	-0.13	-0.16	-0.1	-0.13
46 days	6.08423	3.96992	3.6633	4.01275	2.93491	3.65213	4.08454		66276.2	57628.2	54755.7	88926.9		274091	23444.4	551487	9119.95		696	347	893	896	782	1142		1812	1634	1940	1109	1545	1582
55 days	6.686	4.53915	4.31712	4.54685	3.45526	3.70686	4.16449		71502.8	38232.2	60249.4	293249		160431	31418.1	287995	1917.03
75 days	6.70919	4.33821	4.1876	4.54918	4.00724	3.87664	4.41433		86936.6	35290	78945.2	102289		120748	22143.3	188434	33567.7
									91977.8	66744.2	86111.2	288211		206148	44535.8	392147	15662.5
									96989.9	21391.4	88694.7	101908		186722	22179.5	651154	446.651
									110327	103137	95004.9	269120		172696	16950.3	588622	18796.4
									113795	49908.7	96729.4	122773		120878	20016.9	416178	13422.6
									128606	79832.5	99191.4	181503		226512	30973.4	391242	24259.4
									132112	35047	104695	247905		218910	12041.5	219769	-2152.28
									134455	16375.1	127453	118109		190130	36504.6	516113	15468.9
									134796	39952.2	129506	229532		155785	39360.7	133672	32342.1
									139594	19617.8	135055	68171.2		236450	49403.2	597335	12922.6
									141818	30314.5	136002	57296.7		221254	38040.7	374043	417.498
									144479	224603	141591	255714		174202	15079.8	556856	19396.4
									159347	36617.3	152058	84054.6		197663	23302	442040	36647.3
									164832	37082.9	154509	218863		269151	18413.4	488163	59956.5
									170784	106520	156695	238276		183539	46442.7	470257	11131.6
									181855	25732	157304	203601		108285	12737.8	569162	11195.1
									184271	66561.2	161606	172152		177002	52520.1	389343	24769.9
									189007	44546	168667	198486		284817	38291.8	419611	56252.7
									191193	269207	169651	186674		162483	20525.1	440006	10138.9
									199948	69128.7	171921	145741		203495	34048.3	507058	35194.8
									210257	61099.7	176022	166531		115868	23963.5	479880	44271.7
									226405	183856	177415	276916		185806	24618.2	296130	9691.77
									239074	77471.9	177626	212519		190848	22687.2	557437	61849.9
									244100	74300.7	187098	242527		178578	19921.7	384900	38068.9
									254455	49310.5	188558	226945		167839	17592.6	519763	32750
									256035	15316.2	201859	102123		222595	31408.2	391292	10232.7
									262346	213632	205716	44882.2		217649	25001.4	397044	24450.5
									262523	33378.6	212648	71499.2		199935	16830.7	532612	29190.5
									271021	-9578.64	218324	256980		158063	20604	487061	4093.66
									279202	93629.5	218356	110837		176536	6348	584996	5700.43
									281388	91833.3	220074	161966		236223	37543.2	445116	50527.9
									282638	62973.7	220768	98924.5		273068	10716.7	334782	43858
									283603	258699	224874	203016		113422	16519.4	496389	62708.9
									286323	33535.6	229266	339784		273216	13712.5	264777	42812.8
									286472	46643.6	229525	78926.8		202691	9533.95	658760	12645.8
									289349	211916	230042	237119		232811	14438.1	601930	18827.3
									292230	39072.9	233362	100190		204880	30429.6	463680	7054.15
									296288	38254.5	243770	72563.5		278413	15472.7	384443	28711.9
									298356	131356	245710	194426		190375	29314.6	231600	8509.4
									300122	16352.8	253508	164819		263769	39232.2	475535	35915.2
									308377	158006	254071	162476		169680	13217	560277	14134.5
									309605	33297.4	256786	194356		246206	10675.6	485696	27202.2
									310098	85368.1	264377	97899.3		282171	36513.4	417174	30465.7
									310695	171284	264547	296913		147763	15121.1	211675	39235.2
									322023	79310.1	269614	98873.2		247795	42775	548682	17515.8
									333777	110119	270819	185060		273561	37384.3	483950	7660.62
									336093	125164	272071	376076		228690	19554.8	369728	5995.99
									338027	77434.7	272764	131814		171947	24545.3	421844	7982.15
									338165	37928.4	272822	150487		195388	30890.1	213946	62558.7
									338869	117430	273515	213533		100773	11224.8	464442	13126.7
									342365	258000	273902	166250		128360	5940.71	529316	41427.7
									345623	46819.1	277216	-12220.1		169075	41269.5	488828	24875
									345662	275603	279651	278286		245699	39465.1	300952	13435.5
									347117	199591	280156	168087		248201	17013.8	497689	44218.6
									349118	189117	280599	291470		153560	19888.2	416993	9338.83
									350014	254979	284363	86306.6		172667	20105.2	264971	41205
									356356	132542	286346	89617.8		213279	24093.9	511246	20865.3
									362016	45312.8	287841	307905		154960	19647.6	507004	19645.4
									370654	304639	288946	121111		295750	38188.3	478551	4483.05
									375362	116377	289812	95999.7		310075	22591.8	386484	16138.3
									383983	111248	296715	104841		125520	17051.8	352330	18171.3
									384072	213034	297953	168570		157340	47124	561318	43013.9
									384596	39095.6	304018	216587		146319	8749.07	491200	43732.4
									388599	248239	305786	170749		200213	21275	434635	23458.4
									389125	279696	310890	204742		243957	39037.8	218697	49273.9
									392349	20921.1	311473	79709.4		193871	40544.1	494385	32706.7
									394482	108015	317154	8356.38		211084	35205.5	345544	25052.1
									404913	96639.5	317492	196978		308251	11985.8	237981	2165.51
									407507	118663	317515	166081		204469	23452.4	261903	64246.3
									407529	44916.7	322668	199908		233626	24763.7	474775	8556.05
									412743	97404.9	322910	102936		218247	16249.5	243580	3456.18
									415341	106340	323777	52605.1		155120	26121.4	540977	29493.2
									417004	102450	326062	94351.6		168745	14464.9	603127	9749.23
									418548	254836	330301	236528		169452	47523.8	364552	51102.5
									423261	260331	333456	243807		255251	20043.8	514332	18144.4
									442501	61228.5	334016	107250		175193	17127.3	191593	32719.6
									443756	202392	334877	4328.96		228391	20278	467669	14282.2
									444722	41710	343475	198012		160876	23181.8	642140	4665.6
									445434	53573.7	344843	208029		235607	50017.4	264008	23528.9
									445789	97615.9	347657	9136.97		332722	31183.3	373611	8321.68
									446349	165284	348609	290770		230864	26469.1	236861	39761.6
									448965	213750	353507	285779		187980	16379.2	503369	23306.9
									449636	55988.9	356222	68360.2		189053	37874.8	343787	5153.94
									453480	23217.1	356280	128795		185322	44130	426853	41561.2
									463114	92657.5	357584	231751		213048	15520.8	507574	6221.92
									464725	87877.9	357925	88307.5		186647	15381.5	357345	11496.1
									469554	85234.3	360370	122353		129494	17886.4	159547	36092.2
									472631	24399.7	360489	102528		197797	32889.4	574853	26514
									473539	261307	361827	212716		251890	18396	421999	6009.66
									489346	114743	363087	169302		111683	9210.06	273649	40182.7
									492236	48438.3	363539	158508		170958	34887.6	428215	25280.8
									499532	85307	366497	154345		359874	35234	473405	19388.2
									505550	84999.2	368301	139104		110033	15548	500614	29760.2
									531029	54428.4	371228	5758.89		98281.7	19542.9	308944	26385.1
									546854	76816.6	372535	58715.5		219364	25719.9	479693	16606.2
									549931	34903.5	378524	131454		163345	15141.2	368347	19718
									552639	110947	381967	-17178.7		224208	12346	490313	34665.3
									554422	320915	382879	54843		203423	19839.1	349118	20665
									555179	28331.8	384723	64011.9		225945	23655	469591	10663.4
									558070	202506	384750	148474		105929	18110.9	442179	33116.5
									558151	134446	385364	224709		217156	45317.4	412456	5382.67
									560882	130155	387607	60357.8		264176	17927.3	568886	26841.2
									566599	84420	388207	141157		219071	8523.77	486484	8801.03
									580402	78537.1	388577	280202		256227	18623.4	283653	30907
									585653	35372	389087	182805		183185	50012.6	616030	13932.9
									598941	276052	390076	81561		314332	27311.1	212916	12023
									606095	33380.8	392042	291753		167635	45481.9	323577	29010.8
									606453	342752	392834	141626		222529	29382.3	359378	17968.5
									608772	57276.9	393577	98807.1		137658	34620.2	415501	42086
									612669	90697.1	394867	237319		157567	3351.48	259501	38320.5
									615154	47198.7	395410	-66951.6		189027	26031.1	500149	49108.3
									615279	65133	399637	199634		289607	15819.4	477005	39124.8
									615464	27397	401070	211627		135914	14760.1	443786	50716.3
									621191	83103.2	402685	138544		209471	12075.7	405911	40874.5
									648213	107824	403909	242465		145518	40610.9	329354	40877.5
									650899	14167.5	404383	212927		229335	13458.1	475342	37180.6
									657273	30502.8	405685	252984		236592	19508.9	513135	8742.8
									657617	16289.3	406094	213042		132407	9938.47	553354	5931.92
									659311	89491.9	417221	167089		184821	38106.3	689104	34746.1
									664074	29246.9	418859	151686		197599	20860.8	580592	24599.3
									664366	69053.8	418953	90469		111106	14746.4	322328	4092.91
									670240	64565.4	421308	198334		264218	29436.1	581262	15819.6
									673966	83949	426772	330840		187497	34011.8	458019	28347.3
									678756	26473.3	428082	293884		88175	27918.1	333313	12543.2
									706314	71090.9	430903	92644.4		203061	24763.6	540755	8694.05
									749010	266851	434992	-9333.68		297854	31535	435233	30308.8
									749035	145051	437173	61628.1		188649	24263.5	463167	10397.7
									753426	90767.9	441663	-58102.1		180953	6561.06	288723	58572.9
									767582	148429	441681	385934		248649	16634	519537	27742.5
									781266	99027.5	442942	199450		250699	23998.6	242996	2177.72
									784013	98331.3	449358	89809.2		282539	14322.1	482423	5456.18
									788726	79005.6	450005	215186		178883	15919.1	353950	6705.27
									789443	30253.1	450253	151013		213372	19126.1	584831	12364
									804739	96033.1	450601	179664		161381	36657.5	613228	14944.2
									808276	34306.3	451233	196503		126395	20520	206312	14354.8
									833510	41346.8	455031	-17776.6		288610	33810	202931	6791.51
									866467	120891	456100	109796		232027	8531.51	193964	39295.3
									903545	96791.2	456848	142794		170922	18856	497093	28892
									938860	157465	458585	139090		178352	18474.6	564137	41784.5
									950431	107373	459007	85051		160719	30189	448026	5697.11
									955600	95758.3	463384	91640.4		87949.4	6937.19	506816	8508.59
									959611	224722	466191	73566.9		166422	21810.2	467434	30806.1
									1.00083e+06	136400	468555	132143		280923	25622.3	310272	17292.7
									1.00204e+06	101256	470249	78062.7		248578	19158.4	399530	22894.4
									1.0391e+06	288751	471643	241011		304239	16387.1	555061	5698.25
									1.06606e+06	219241	472793	292516		283184	15076.3	341943	7399.44
									1.08521e+06	34465.4	474916	-7303.26		170651	30986.4	453133	65851.7
									1.18289e+06	82339.8	475981	112341		187097	35796.1	354199	54867.8
											477985	187368		237447	18640.1	273114	39154.8
											478608	229434		117337	24388.3	512786	34116.5
											486026	105537		233941	27827.6	395193	21172.1
											486250	166223		224990	34561.4	490898	4540.2
											492753	-42861.7		176753	23896.4	583823	37849
											495843	92261.3		315212	32099.9	354569	25204.3
											496466	438849		188039	22637.6	445568	10410.7
											504790	51297.2		279453	28312.2	408791	49793.3
											505599	288108		201398	10925.8	459104	2600.63
											505841	75248.6		186639	23688.9	333675	33736.9
											508508	142836		280918	12469.5	443147	20268.5
											508813	-4816.35		98635.4	24281.6	472500	4538.73
											509959	78282.1		247454	24667.2	405570	20207.9
											512249	49575.6		155975	24397.5	438081	18037.7
											513138	106948		289568	20116.6	583490	32531.4
											513478	-6371.03		213448	26314.8	216341	32076.4
											514880	137955		178175	21826.2	383961	37514.9
											515125	274712		178277	31434.4	448350	16341.6
											516979	154865		168357	18182.8	624543	11502.8
											517988	259727		122800	15483	280530	11538
											519835	133475		252401	20241.9	215296	56392.7
											519998	53258.3		314478	10159	493850	14423.6
											522173	93399		104323	23108	526468	5484.21
											522898	-8935.04		259089	25324.9	580125	21728.4
											523250	252688		254819	29143.1	392332	35839.6
											524026	133295		200856	33904.9	447268	11747.2
											527853	-28980.5		104274	25704.5	351750	8864.94
											528048	111885		208942	31581.5	310106	35278.5
											528070	292539		93047.9	15263.6	249525	23942.3
											529414	-27421.5		199256	37353.4	529679	21762.3
											530047	165711		239192	16503.6	563187	29756.9
											533313	-15564.3		243914	18630.9	441754	32898.7
											535431	129945		93385	7841.61	483600	46341.2
											536546	-52630.1		262931	21794.1	503625	56556.2
											538095	81262.7		223562	33884.1	181622	33858.6
											538246	78315.7		199619	45861.8	330281	29870.2
											538426	231597		246056	20687	490050	13911.6
											538836	197388		302338	56556.2	401086	1711.9
											539134	310771		218826	22191.9	310895	40728.8
											541949	122464		223770	32411.3	518461	23254.8
											543368	114729		139253	9165.11	208228	12980.5
											544583	108150		178923	26762.2	166654	44095.7
											548424	150873		232771	9825.45	248821	40293.1
											554715	210051		141240	23786.7	631734	14459.9
											555012	94333.4		95857.3	5459.99	301653	22781.2
											559205	110154		101136	9004.43	544742	26722.4
											562263	162100		196883	19074	503446	23521.5
											566721	-42546.6		204760	34053.3	379650	6576.77
											566950	89858.9		225546	24289.7	416453	17324.3
											569317	-38314.4		163655	17546.5	567216	45870.9
											570739	-19593.1		162919	14614.7	517518	43717.1
											571322	307002		268002	24940.4	169521	21923.1
											572688	92776.5		248478	18125.5	222469	36705
											574579	244924		287114	5958.5	213559	35742.9
											579168	161663		117727	29306.5	195517	32810.3
											580102	114449		319459	49144.3	523259	49387.4
											580804	-11700.4		163183	14448.2	274664	2724.22
											585235	264305		213799	41662.4	297597	10904.9
											589482	138979		240157	24644.1	377044	7071.74
											591385	129412		163241	41311.4	314786	509.799
											593866	170818		185147	26459.5	596586	23821.8
											595328	82344.8		206713	24285.3	282100	16066.6
											598156	3979.62		203338	3638.08	227214	27758.1
											601041	146323		286779	29447.8	366897	28985.1
											602572	-16036.2		337325	21362.6	481984	2656.08
											603320	-34445.3		226069	38055.1	464294	8810.71
											605929	189903		271313	21004.8	298232	25547.5
											606855	-25879.6		85143.4	19940.1	387884	11274.7
											607985	56631.9		248584	24845.8	257365	3469.16
											609213	139602		213250	26475.9	414195	38630.3
											614501	170337		171548	47953	501234	7339.9
											615153	101650		194308	31879.3	166505	39924.1
											620464	87640.4		224336	32045.2	213652	3112.4
											621476	132393		173773	36242.3	288260	46046.5
											622435	119132		208740	34524	439949	25825.5
											624119	-19081.8		126718	9669.81	543350	15368.4
											624986	65796.1		216944	36134.6	432650	11196.7
											628784	170113		225006	34613.9	529200	8407.74
											628979	62656.2		178345	29887.1	423881	2327.4
											629405	240851		199447	18319.2	445264	27571.4
											633627	106873		253588	30912.2	447821	22915.6
											635481	204023		92318.8	15727.3	291794	8311.21
											636774	147539		198186	21012.2	392339	12966.4
											636896	186872		304168	46739.4	330536	6983.55
											638289	73469.2		276576	37329.1	375017	4479.43
											638386	88177		216783	15699.5	316975	22016.4
											638443	246349		222090	17109.5	377073	32449.8
											639069	-951.987		167619	33585.3	181179	16104.9
											639103	-31215.7		232999	16959	274088	35190.9
											639134	137614		282176	46213.5	267897	42906.9
											639460	61771.8		251801	35524	488070	28129.9
											641818	115576		182194	25293.5	490096	25476.2
											642288	-20369.4		166469	13469	273108	3789.01
											642714	-19016.2		163101	46431.9	356643	26509.1
											643412	78810.1		153632	11278.2	488714	15249.8
											644854	215439		248705	7257.2	419891	26832.7
											648780	-28623.8		233117	17924.5	364578	8904.59
											650393	57986.2		269571	27489.2	446262	26876
											651140	78125.1		177067	37904.4	270517	11495.7
											651959	79461.5		199044	52782	231585	30396.3
											652385	137494		219767	12877.5	601264	34606.4
											655290	137069		176695	20751.6	271306	36494
											655312	325282		195513	33865.3	465849	15947.9
											656467	222013		191262	13903.6	293895	24392.5
											659329	123183		193813	15601.6	673193	14572.2
											660149	130801		185021	45476.2	488132	19491.2
											661654	-19922.9		144480	20514.7	466974	43964.3
											661724	229376		190219	37190.3	139993	32521.5
											664674	108044		250066	27900.6	197936	53368.1
											665386	100836		120463	12697.9	199202	27984.3
											665422	201813		321456	41996.8	218422	30240.9
											666380	72735.5		327227	35579.2	404608	7576.63
											669047	152095		209884	26265.3	418432	12228
											671142	76027.8		225817	52690.4	513611	4897.57
											676377	314125		212228	33100.4	440208	23707.2
											679673	181375		183071	17063.4	454393	12127.1
											683450	1801.73		97107.6	15914.1	216346	3747.57
											683853	118107		266300	49273.1	510578	5106.65
											685066	204204		210895	15678.8	198701	35466.2
											686445	144447		162998	45170.6	238438	34472.4
											689268	99379.1		182014	21036.3	444588	10667.9
											693595	84603.4		160158	17293.2	502962	34193.6
											695342	35071.3		192103	30264.8	268475	10855.6
											695716	147973		232526	15166.1	323498	2600.03
											696159	-32678		125733	22701.8	324712	5945.2
											698965	64153.2		309252	38865.7	245308	12989.7
											701278	-12325.9		166981	30775.2	414370	4011.81
											701707	188604		259838	25835.3	167153	17217
											705165	43026.8		217954	33128.9	210041	29171.7
											706434	98499.7		207410	20617.1	541634	62514.2
											707413	-24834.2		200681	18788.9	613560	17435.8
											708922	222853		229607	17712.1	252390	797.312
											710163	122921		205811	27975.6	326753	18321.2
											710989	77423.6		199778	8607.48	347647	36768.7
											711351	83247.7		207558	21465.2	485550	49725
											712758	110595		136162	26949.5	451859	53808.7
											714800	28219.5		202436	17659.6	509356	56109
											717970	-11335.9		267809	31149.5	419413	24563.2
											718248	-41140.1		281036	22754.9	205327	16187
											719476	131877		99923.6	21887.7	168232	12340.2
											719960	67582		292358	31556.5	258439	59115.5
											720243	-29165.1		183822	29944.5	203339	11342.8
											722473	340996		239892	30873.7	355077	27308
											722876	104607		181850	10803.7	641381	23835.4
											724364	178734		224061	37558.6	619280	20417.4
											726085	221999		83698.5	8478.8	377480	13811.3
											732525	289145		238936	13982	353302	1418.67
											733660	166279		204902	18525.8	544103	28029.5
											734319	125114		140675	43682	216117	3149.26
											735514	78211		214379	22330.8	195503	28375.1
											737493	149786		184467	29586.4	399958	34257.7
											740191	132759		230620	14703.6	186395	1616.72
											740748	76067.8		269473	27065.2	316952	46106
											741204	115013		186991	17882.3	431117	9423.07
											750752	16980.9		259149	27161.7	496381	15015.4
											755670	109577		206060	9622.78	264468	30618.3
											756957	31624.3		245192	26598.5	441899	5805.28
											758352	93828.1		253109	14498.1	502561	12062.7
											758439	12249.1		213959	11041.5	195059	45384.8
											759383	137767		210764	20856.1	513122	37010.5
											759413	116486		143592	13538.9	139160	28045.3
											762576	133325		231656	10568.2	246028	30950.2
											763067	128670		154906	33303.3	246048	25748.4
											764304	-26181.1		271443	16265.3	238560	43059.1
											766952	144184		130958	8566.11	219592	33270.7
											771246	148794		185606	11945.5	211389	26446.8
											771485	113082		129764	8509.09	282845	16997.3
											773550	248501		137337	9239.69	238140	42298
											774073	-31586.2		216954	13905.9	285841	19725.6
											775272	-34868		229931	26555.4	388403	9156.47
											778186	108404		287948	26598.9	617816	3489.5
											779366	7103.72		220041	12195	605746	15295.8
											780179	-53611.2		198776	34351.8	399288	41572.4
											781866	86345.5				338624	6797.8
											782286	158374				312317	4688.33
											785879	96364.5				345566	3192.35
											786555	197268				357879	10408
											795276	158382				246924	5690.42
											796589	104724				454980	9462.67
											803633	-6067.51				579529	13669.3
											807899	87499.8				244183	52487.3
											812187	124442				143557	26511.7
											812414	73950.6				482851	34603.2
											812867	-50379.8				606866	23032.1
											814652	85853.8				470071	6203.77
											815105	119936				178378	30541.9
											817347	249460				222837	48798.9
											818215	56520.7				238501	40781.3
											819946	338313				613745	39535.7
											820372	129508				458721	29338.5
											820979	107467				418416	17955.8
											822645	128074				324272	17356.1
											825564	190470				250845	31017.9
											827830	296158				408642	22016.5
											830375	64733.7				205569	12796.7
											833596	66503.5				342467	38590
											834620	295429				359332	29478.4
											835234	93094.2				220323	31207
											835698	40049.2				482648	26473.5
											835900	87943.9				442399	11542.2
											839123	-43371.2				488589	11930.1
											840140	123025				487579	31045.7
											843342	132222				411312	5010.71
											844757	183109				200000	45212
											844798	97841				305864	33770.9
											844964	63450.3				209716	22278.3
											844984	22371.6				571663	11707.5
											845431	-38267.1				320609	7765.91
											846139	67022.7				419754	22644
											846786	79097.4				221701	25186.4
											847434	-43069.3				386919	10010
											847792	258225				398317	9154.46
											853580	186349				314906	20228.6
											859183	155315				273915	11890.3
											863337	88009.1				408487	48160.9
											866491	217322				188517	40317.2
											867167	108004				135214	21952.6
											867345	148296				162034	8639.48
											867604	73192.9				210182	9164.77
											868736	94355.3				218442	28727.6
											869270	-22199.3				436953	32175.9
											870508	21840.4				336285	37585.9
											873480	76845.7				340031	5327.25
											881936	72005.3				334731	40009.2
											886023	-44836.4				298036	49480.9
											888166	-24586.7				207594	21887.1
											888172	87576.5				403059	17785.8
											888745	63585.7				449941	33065.4
											893651	81931.8				566389	28108.4
											893698	213445				533950	22598.6
											898782	151027				220035	11914.6
											900071	73210				381716	6125.28
											905867	69685.6				306590	5804.1
											906021	103761				355118	60657.9
											906321	122894				226744	38633.8
											907110	116528				252191	58816
											907939	-25995.7				233084	44962.6
											910076	18613.2				184066	26677.2
											910252	63411.2				509328	8419.83
											910678	73477.2				636265	6295.35
											911309	217919				560668	12562.7
											914540	151244				512131	1707.69
											916001	134596				335063	9311.17
											918232	-50191.8				192072	3962.61
											922398	88406.2				257560	28489.1
											922616	163423				322236	82345.9
											925174	127810				331231	10708
											926503	112314				211843	40676.2
											928315	-26324				244966	22100.4
											929335	-20900.8				341741	6179.11
											932126	160678				456515	15604.7
											934901	129293				284020	40529.5
											935435	136032				314625	52863.1
											937400	-23629.3				207519	42690.8
											938966	152934				556569	12361.5
											940264	56384.1				299355	25285.1
											941523	104066				251072	9547.66
											942209	157990				209528	46168.6
											943188	98358.6				278589	47122.6
											943191	93559.5				278648	47359.5
											943616	126741				257993	42351.2
											944726	198402				249959	10278.8
											948681	138374				247645	30734.6
											954786	229746				203283	18253.5
											955712	222009				128585	13967.8
											955866	68657.9				235331	3006.87
											956289	67894.8				625238	15753.6
											956374	94011				548084	5622.79
											957776	341344				427379	18179.2
											959747	108995				454274	37535.4
											960357	199703				438423	14005.6
											962869	57485.1				412317	9668.73
											965226	235647				217404	25063.6
											966171	123494				440161	4236.12
											968772	138284				609445	14245.3
											970282	96168.9				286129	20968.2
											970974	-11544.1				366180	54745.8
											971856	158592				221211	3489.09
											973258	111173				600767	21444.1
											973925	133932				674717	16193.9
											974364	211764				453518	13020.3
											976051	118027				442605	24980.3
											976879	155383				544331	4316.85
											982280	187121				348480	21581
											983066	161610				315039	72360.2
											994042	146408				252546	11282.4
											996122	-4422.53				226465	40942.7
											997852	234526				521596	4931.09
											1.00144e+06	162621				660754	8389.29
											1.00681e+06	275869				277089	4926.95
											1.01054e+06	160079				370538	9910.8
											1.01204e+06	94010.3				197891	17588.8
											1.01253e+06	154072				280450	22278.5
											1.01295e+06	133044				250239	45036
											1.01542e+06	-9733.22				219509	4488.11
											1.01691e+06	101485				188070	38767.4
											1.01749e+06	209412				475611	5076.02
											1.02022e+06	132554				227176	22250.4
											1.02196e+06	44616.6				488924	6602.34
											1.02842e+06	76882.9				408946	23188.8
											1.02844e+06	143966				302836	8059.2
											1.0294e+06	119308				359519	6994.41
											1.04052e+06	290375				182458	52427.6
											1.04086e+06	29307.4				161921	43535.2
											1.0446e+06	156626				265893	24049.7
											1.05295e+06	73374.1				224128	50623.8
											1.05546e+06	59313.6				287471	12809.1
											1.05774e+06	123829				389011	23037.7
											1.0593e+06	1594.02				392217	18984.2
											1.06918e+06	125573				325622	26313.5
											1.0784e+06	85393.8				499173	6862.5
											1.08053e+06	126518				494683	41944
											1.08359e+06	57597.8				362715	6913.78
											1.08382e+06	-42876.5				575819	15610.1
											1.08395e+06	183757				225216	24512.9
											1.0866e+06	109074				156539	5486.3
											1.08741e+06	-29978.5				500669	27672.3
											1.08901e+06	6615.96				544398	8467.86
											1.0903e+06	56138.4				331137	22620.8
											1.09062e+06	117317				588754	16605.5
											1.09122e+06	138163				282533	13201.4
											1.09303e+06	213603				363687	15469.9
											1.10028e+06	-15238				572544	16016.6
											1.10103e+06	65393.7				380913	23532.1
											1.10517e+06	-18822.9				313889	12933.2
											1.11121e+06	105547				441415	22974.4
											1.11239e+06	112489				210739	11332.3
											1113462	122895				281767	5951.62
											1.11489e+06	273202				483200	12034
											1.11999e+06	90128.7				407984	14899.6
											1.12049e+06	56752.6				376528	8989.49
											1.12188e+06	135442				174835	9826.12
											1.1225e+06	88517.5				141064	50110.8
											1.12316e+06	239998				231289	16682.9
											1.12325e+06	-23258.9				205266	42953.4
											1.12427e+06	104943				178835	33135.4
											1.12932e+06	83131.2				307617	5614.85
											1.13604e+06	261767				607713	6821.31
											1.1382e+06	341226				453330	9661.42
											1.14074e+06	160507				506741	2995.19
											1.14584e+06	97640.6				453417	3269.47
											1.14656e+06	99995.5				404211	5168.71
											1.15031e+06	116224				485011	10076.9
											1.15464e+06	-20137.5				207068	55727.1
											1.16094e+06	76392.9				165210	12937
											1.16444e+06	82503.9				167283	44483.7
											1.16525e+06	157919				257558	2757.6
											1.18273e+06	129391				235076	11949.5
											1.1829e+06	118424				191068	16149.5
											1.18645e+06	218173				200625	29795.4
											1.19068e+06	21076.3				233296	2146.05
											1.19489e+06	156721				639373	10828.3
											1.20372e+06	9019.91				592868	6117.66
											1.20595e+06	123242				320322	10374.7
											1.20667e+06	46603.5				198519	4423.77
											1.21282e+06	251924				232578	22486.5
											1.21497e+06	259779				160571	45618.5
											1.23386e+06	92417.8				183768	27346.9
											1.23472e+06	275108				139996	24137.2
											1.23755e+06	204146				173414	3950.19
											1.23999e+06	-5736.24				292893	47130.4
											1.2432e+06	122615				428213	3321.28
											1.24333e+06	27997.4				461421	4074.92
											1.25434e+06	168758				373975	7829.54
											1.25569e+06	-4767.17				473448	30339.7
											1.26287e+06	-28674.8				195821	8844.54
											1.26328e+06	100166				237867	34221.8
											1.26457e+06	256252				342077	4347.23
											1.26585e+06	60261.5				257818	37022
											1.27128e+06	112094				580425	10024.1
											1.27291e+06	149802				297077	32960.8
											1.29996e+06	166058				219925	5448.22
											1.30514e+06	103483				201905	13299
											1.3052e+06	155651				206520	44356
											1.31106e+06	138742				157412	35017.4
											1.3117e+06	125378				120430	35072.6
											1.31783e+06	136769				494541	9066.18
											1.32264e+06	2939.94				670595	10515.7
											1.32741e+06	200970				331328	26856.9
											1.33117e+06	-16207.1				279715	17024.5
											1.33407e+06	197354				580108	47360.6
											1.33889e+06	80550.4				412390	12756.1
											1.34051e+06	98214.2				216490	23272.4
											1.34054e+06	-30653				448563	4242.07
											1.34193e+06	152774				320381	25497.8
											1.34583e+06	126149				498564	49758.5
											1.35e+06	270862				124284	8662.85
											1.35434e+06	138034				189798	14031.2
											1.35787e+06	126391				440286	21526.4
											1.359e+06	71816.1				315234	30540.8
											1.36326e+06	2526.27				160421	31173.6
											1.36983e+06	101699				195761	8594.03
											1.374e+06	159188				235948	35179.3
											1.37584e+06	153808				236127	40456.8
											1.37616e+06	139457				217678	25182.2
											1.38013e+06	85490.1				279495	2531.27
											1.38713e+06	-24033.1				210549	20774.7
											1.38874e+06	97301.7				514074	26111.6
											1.39008e+06	21859.6				457345	19367.2
											1.39079e+06	195285				336134	6741.26
											1.39424e+06	304848				480232	27894.1
											1.40383e+06	48186.4				363007	12989.7
											1.41018e+06	126832				208642	19059.2
											1.42544e+06	94974.7				562703	37263.3
											1.44272e+06	9784.58				359374	38312
											1.45897e+06	118472				278969	13354.4
											1459423	12068.9				318981	20631
											1.46652e+06	60323				168287	13129.3
											1.46728e+06	178409				243468	34990.8
											1.46898e+06	46248				227490	21791.1
											1.48166e+06	197453				254109	6713.19
											1.49318e+06	-23448.7				185474	11304.1
											1.49433e+06	3342.98				213086	24689.5
											1.49957e+06	9056.96				345216	1108.16
											1.51247e+06	136475				449139	24317.4
											1.51495e+06	-23572.1				190268	17119
											1.51666e+06	179879				196787	4403.95
											1.53647e+06	79538.2				203523	10542.1
											1.53872e+06	94262.8				211361	53054.7
											1.54004e+06	207942				393560	15019.8
											1.54073e+06	167479				429978	8831.08
											1.5464e+06	138979				187678	44015.4
											1555385	265929				202655	29173
											1.55797e+06	209952				388970	12057.9
											1.57277e+06	159160				194704	26505.7
											1.57309e+06	212446				194477	18010.1
											1.57473e+06	92189.5				227457	49456.2
											1.61007e+06	117747				197626	7106.15
											1.63138e+06	10166.9				506073	7234.71
											1.66613e+06	33549.3				491589	40091.8
											1.71219e+06	226409				597255	10841.7
											1.75514e+06	5327.83				273431	30981.2
											1.88085e+06	3620.7				340041	3369.45
											2.75944e+06	-8780.68				300517	5145.02
																343279	27536.8
																520639	5816.13
																201645	-77.7817
																183199	18249.5
																267784	45734.2
																277277	52517.4
																397386	72217.4
																319192	69133
																240002	48421.1
																242964	7869.67
																192799	31010.5
																192957	31418.2
																295391	27136.5
																511961	19473
																222380	8476
																189039	3951.58
																249731	49018.2
																248582	14199.8
																541904	36093.4
																451418	-478.641
																423047	12411.8
																395580	3915.48
																237417	41873.9
																235942	21405.6
																394344	3072.62
																472236	11402.2
																207657	46462.2
																239254	57629
																259062	29255.2
																396812	4178.92
																154478	5744.14
																175157	33578.6
																150314	27676.3
																291000	27575.3
																501775	17821.8
																510087	39831.5
																697668	18267.7
																578548	8861
																383859	5671.96
																281571	12746.7
																481579	6070.88
																207589	36632.6
																259323	11041.6
																271291	9797.56
																410467	51740.7
																381928	8085.43
																207924	41725.2
																233529	8844.24
																211924	25817.4
																265298	52369.7
																208616	21086
																430553	11586.2
																679157	18349.6
																258211	20217.1
																272576	13937.8
																245775	26547
																185424	13869.3
																164248	17999.1
																180259	6054.84
																245285	64735.9
																159021	6606.07
																241427	11092.5
																554391	29897.9
																288550	5174.37
																507842	2623.39
																597706	13157.2
																538648	11680.5
																504937	10024.3
																114866	9084.12
																284576	29221.2
																143930	5496.08
																211148	28706.4
																235691	42986.2
																195009	17785.4
																575612	9430.26
																546063	39242.2
																369808	1218.01
																449193	2847.31
																507376	6856.14
																237276	47609.5
																275085	16082
																313753	26709.9
																163436	10721.5
																187094	26670.3
																231004	6088.56
																186502	31544.7
																363273	7698.07
																533529	11336.9
																378136	7890.21
																505742	17195.7
																416415	7147.09
																429145	10822.4
																291554	8980.03
																318579	3890.6
																174804	29806.4
																209222	17615.5
																137725	2935.8
																502036	1709.64
																634408	10046.8
																307191	14389.4
																328392	1557.82
																153930	2017.67
																371468	18035.7
																111148	2478.27
																285170	13085.3
																583625	8741.01
																494334	4995.49
																183884	36954.5
																439288	2041.4
																425109	2849.38
																452480	2392.21
																442972	2874.2
																284158	47547.4
																330083	8943.76
																203029	39702.7
																249948	16364.5
																303793	20597.9
																211562	7099.26
																256497	35582.1
																518223	23599.8
																518632	6593.68
																363565	1517.17
																307027	28400.8
																150419	30401.6
																194679	48039.6
																336388	19197.4
																292248	25644.9
																411689	8595.13
																352136	7066.75
																507486	7901.07
																469958	25091.7
																197306	5867.22
																564571	12992.2
																470932	17733.9
																355639	25008.8
																466535	5756.37
																219773	38250.3
																164496	24353.6
																257898	20504.2
																176526	1223.26
																182893	19746.6
																153151	26644.3
																253505	5089.82
																359326	4372.29
																193155	21013.7
																201789	13686.9
																236906	8677.43
																260854	18643.5
																206031	23729.4
																593554	17653
																305272	3045.34
																390931	1544.81
																345287	10991.1
																228681	11118.4
																372174	13283.2
																180536	7255.38
																199119	9361.64
																520541	6292.78
																390122	6699.79
																206287	10122.9
																142686	5005.04
																295231	32489.5
																174943	35484.9
																682201	6870
																423329	4501.44
																294010	7910.35
																399821	3367.11
																154920	27265.3
																346933	4030.37
																341102	1634.5
																446021	14281.6
																441255	6673.82
																166989	14409.7
																232646	18143.6
																180871	9108.67
																285606	9051.45
																136818	26499.8
																469805	5471.91
																218520	15281.9
																404104	2162.61
																321182	7383.07
																329453	52188.6
																137333	39197.3
																514535	4687.88
																226559	16736.7
																183854	26838.8
																262235	17628.6
																261021	7255.08
																392729	9831.53
																420214	8894.27
																431622	6075.89
																266232	10394.3
																167992	3789.63
																367823	5071.53
																203393	48873.2
																168254	838.982
																482821	11916.6
																530289	14435.9
																135870	9796.4
																591345	16212.1
																278715	39873.8
																391292	8167.01
																401383	6531.21
																481157	7735.2
																450086	5008.06
																192865	7936.37
																286087	33821.7
																469488	7826.45
																278833	46369
																282898	16708.7
																401178	1273.05
																617209	5597.9
																546837	6178.36
																150701	11690
																236398	9305.98
																157706	19479
																491463	3124.4
																66404.5	5415.9
																280717	11866.3
																579208	7473.81
																209175	12650
																489039	6671.88
																237261	3270.82
																629920	4509.8
																233031	10474.3
																551910	5362.65
																236852	14186.1
																266940	13105.9
